# Supplementary material for: Identification and Validation of Novel Biomarkers and Potential Targeted Drugs in Cholangiocarcinoma: Bioinformatics, Virtual Screening, and Biological Evaluation
Source: J Microbiol Biotechnol. 2022 Sep 13;32(10):1262–74. doi: 10.4014/jmb.2207.07037 (PMC9668091; doi:10.4014/jmb.2207.07037)
Supplement: Supplementary file 1 [file jmb-32-10-1262-supple.zip]

Archive with 6 entries (6 files):
- JMB22-07037 Supple files/JMB22-07037_SUP_0_1.docx
- JMB22-07037 Supple files/JMB22-07037_SUP_0_1.xlsx
- JMB22-07037 Supple files/JMB22-07037_SUP_0_2.xlsx
- JMB22-07037 Supple files/JMB22-07037_SUP_0_3.xls
- JMB22-07037 Supple files/JMB22-07037_SUP_0_4.xlsx
- JMB22-07037 Supple files/JMB22-07037_SUP_0_5.xlsx
