# Supplementary material for: Identification and Validation of Novel Biomarkers and Potential Targeted Drugs in Cholangiocarcinoma: Bioinformatics, Virtual Screening, and Biological Evaluation
Source: J Microbiol Biotechnol. 2022 Sep 13;32(10):1262–74. doi: 10.4014/jmb.2207.07037 (PMC9668091; doi:10.4014/jmb.2207.07037)
Supplement: Supplementary file 1 [file jmb-32-10-1262-supple.zip › JMB22-07037 Supple files/JMB22-07037_SUP_0_1.xlsx]

## Sheet: Sheet1
Gene	logFC	AveExpr	t	P.Value	adj.P.Val	B
CPB1	-10.873	3.89776	-18.0754	2.54755e-34	4.86889e-30	65.5138
CELA2B	-9.36305	3.77305	-17.13	4.11821e-31	3.93536e-27	58.5206
PLA2G1B	-10.6365	3.53577	-16.0729	9.7771e-29	4.6715e-25	53.4205
CPA1	-11.8749	2.83498	-16.9719	9.57219e-29	4.6715e-25	53.2265
CELA2A	-9.80201	3.79464	-14.9152	3.40175e-28	1.30028e-24	52.4393
PNLIPRP2	-8.0333	4.70136	-13.866	5.4541e-26	1.73731e-22	47.6658
AC092979.1	-6.09756	5.24967	-13.6353	5.45329e-25	1.4889e-21	45.4598
CELA3A	-10.6037	2.90548	-12.5866	1.20356e-21	2.87531e-18	38.123
CEL	-9.61156	4.94032	-11.9396	2.40159e-21	5.09992e-18	37.5157
CPA2	-10.3302	3.12824	-14.7491	1.97114e-20	3.76723e-17	35.061
AQP8	-5.79281	3.49622	-11.4821	3.7513e-20	6.51771e-17	34.8956
MAG	-2.86063	5.31671	-10.9006	2.94366e-19	4.68828e-16	32.9396
PNLIPRP1	-8.24014	3.00714	-10.6347	1.77078e-17	2.41737e-14	29.0181
CLPS	-11.5563	4.35829	-18.0619	1.01361e-17	1.49016e-14	28.0842
PRSS2	-8.91958	5.49279	-10.0982	6.57833e-17	8.38167e-14	27.7698
SERPINI2	-7.7014	2.29093	-11.4417	2.66916e-16	3.18832e-13	26.3706
BUB1B	6.77729	5.68511	9.46652	1.71852e-15	1.82468e-12	24.0709
BUB1B-PAK6	6.77729	5.68511	9.46652	1.71852e-15	1.82468e-12	24.0709
PRSS1	-11.5532	3.9523	-9.92796	1.15749e-14	1.16431e-11	22.8468
PAK6	5.31603	5.54394	8.69026	8.27226e-14	7.90497e-11	20.5002
ZNF331	-3.37199	6.93598	-8.24361	3.68969e-13	3.35797e-10	19.4931
TIMM10	2.40122	8.79826	8.09029	8.16045e-13	7.08921e-10	18.7318
STIMATE-MUSTN1	-3.04104	4.967	-8.01112	1.56182e-12	1.2978e-09	18.1157
AL513217.1	-2.83655	5.10254	-7.86115	2.65506e-12	2.02974e-09	17.6004
LMOD1	-2.83655	5.10254	-7.86115	2.65506e-12	2.02974e-09	17.6004
P2RX1	-2.16672	5.3039	-7.79553	3.71645e-12	2.73188e-09	17.2778
ATP1A2	-5.20766	4.90593	-7.82712	5.03782e-12	3.54901e-09	17
AC006254.1	-4.01931	5.56861	-7.73966	5.38516e-12	3.54901e-09	16.9248
MUSTN1	-4.01931	5.56861	-7.73966	5.38516e-12	3.54901e-09	16.9248
REG3G	-5.64609	2.92879	-9.17636	8.55262e-12	5.27283e-09	16.6044
AL590556.3	-10.304	5.14628	-11.1256	8.10914e-12	5.16606e-09	16.5189
CTRC	-10.9288	4.91621	-10.439	1.57114e-11	9.38363e-09	15.9686
CELA3B	-10.7844	5.04531	-10.4512	2.26057e-11	1.30921e-08	15.6211
SOX18	-2.93915	9.88071	-7.37187	3.19722e-11	1.79721e-08	15.2145
KCNMB1	-3.17907	6.18178	-7.34491	3.7969e-11	2.07333e-08	15.0511
AC002550.1	2.22274	5.36922	7.2655	5.45723e-11	2.81888e-08	14.702
KNOP1	2.22274	5.36922	7.2655	5.45723e-11	2.81888e-08	14.702
AMYP1	-6.2717	3.08995	-8.21991	6.4522e-11	3.24512e-08	14.6769
MYOZ1	-2.58549	4.95569	-7.21181	7.14096e-11	3.39007e-08	14.4443
PRSS3	-7.46195	6.96937	-7.26698	7.27255e-11	3.39007e-08	14.4385
UBE2R2-AS1	-7.46195	6.96937	-7.26698	7.27255e-11	3.39007e-08	14.4385
XPNPEP1	1.6117	10.3289	7.20273	7.47278e-11	3.40047e-08	14.4008
FGD6	3.35174	6.36874	7.15103	9.67452e-11	4.29999e-08	14.1534
AC106791.1	-5.38436	3.70076	-7.31198	1.20097e-10	5.10065e-08	13.9863
MYOT	-5.38436	3.70076	-7.31198	1.20097e-10	5.10065e-08	13.9863
PNLIP	-11.5458	5.64741	-10.2013	1.31113e-10	5.44746e-08	13.9744
KCNIP1	-2.28641	5.63092	-7.02022	1.97558e-10	8.03345e-08	13.4722
AC040162.1	-2.73004	6.49502	-6.92457	3.26201e-10	1.29882e-07	12.9934
MPZ	-5.5317	3.46766	-6.95473	4.4389e-10	1.73135e-07	12.7194
SNAI1	-2.7861	6.46392	-6.82624	4.82729e-10	1.84518e-07	12.6139
CASQ2	-5.16195	3.97721	-7.03597	7.44808e-10	2.79113e-07	12.2651
DUSP26	-1.78161	5.43572	-6.68059	9.83725e-10	3.61557e-07	11.9324
TCEAL2	-5.38744	4.37684	-6.70416	1.0094e-09	3.63993e-07	11.915
FAM107A	-4.25066	6.4819	-6.60869	1.39489e-09	4.88771e-07	11.5983
TOP1MT	2.21382	6.08052	6.61236	1.40657e-09	4.88771e-07	11.5917
ADAMTS1	-3.73561	8.8158	-6.51187	2.2271e-09	7.60077e-07	11.1507
TOP3A	3.15245	3.84401	6.49142	2.51895e-09	8.44598e-07	11.0344
AC087457.1	-4.84415	3.55448	-6.65144	3.12713e-09	1.01298e-06	10.8804
ACTC1	-4.84415	3.55448	-6.65144	3.12713e-09	1.01298e-06	10.8804
AC008728.1	-4.14201	5.94539	-6.44417	3.2375e-09	1.03125e-06	10.7958
LINC01561	4.24121	3.27815	6.50174	3.77162e-09	1.18169e-06	10.5623
SST	-3.25402	3.77882	-6.3331	5.36547e-09	1.65395e-06	10.3115
ENTPD6	3.51523	4.67237	6.3285	5.88396e-09	1.78499e-06	10.2283
ECRG4	-5.69003	4.75639	-6.30059	7.7869e-09	2.2549e-06	9.96905
MASTL	2.25747	5.51048	6.25056	7.76204e-09	2.2549e-06	9.95727
ITGA8	-4.33408	4.42144	-6.37075	8.59135e-09	2.41467e-06	9.90088
CTBP1	1.29264	8.60588	6.24022	8.51693e-09	2.41467e-06	9.87445
MYOC	-5.18993	2.20667	-6.57711	9.54047e-09	2.60482e-06	9.85971
MYOCOS	-5.18993	2.20667	-6.57711	9.54047e-09	2.60482e-06	9.85971
ARHGEF35	3.44498	5.1777	6.21374	1.00868e-08	2.71521e-06	9.71263
ADAMTS8	-4.29023	5.51987	-6.15697	1.2328e-08	3.2724e-06	9.51677
POLR2F	-3.42424	6.21168	-6.19987	1.27099e-08	3.32756e-06	9.50264
CAPG	2.75111	7.42955	6.13677	1.32762e-08	3.42884e-06	9.44466
MT3	-6.15502	3.06816	-6.52833	1.57016e-08	3.83702e-06	9.40198
FHL1	-3.50983	7.50151	-6.10502	1.54089e-08	3.83702e-06	9.30243
GHRL	-6.22562	4.18893	-6.17392	1.58604e-08	3.83702e-06	9.29793
GHRLOS	-6.22562	4.18893	-6.17392	1.58604e-08	3.83702e-06	9.29793
HEY2	-2.50599	5.22598	-6.10437	1.57731e-08	3.83702e-06	9.28149
DAXX	1.1237	6.98202	6.07709	1.79169e-08	4.24465e-06	9.15984
PEX6	2.52761	6.74763	6.07195	1.79896e-08	4.24465e-06	9.15462
PRMT9	-1.92944	6.06837	-6.06234	1.91927e-08	4.4733e-06	9.09418
EMX2	-3.71008	3.05487	-6.09564	1.99962e-08	4.60444e-06	9.06833
MLANA	-3.95659	1.95431	-6.85526	2.59051e-08	5.45213e-06	9.02083
MTOR	-3.24602	5.52682	-6.13565	2.22208e-08	5.01144e-06	8.98709
ANGPTL7	-4.85245	3.90577	-6.13497	2.22882e-08	5.01144e-06	8.98419
ZNF414	2.55986	4.13105	6.01125	2.38768e-08	5.28559e-06	8.88443
NR4A2	-3.75451	8.15234	-6.00961	2.40606e-08	5.28559e-06	8.87712
PGM5	-2.75196	5.26041	-6.03012	2.46958e-08	5.36348e-06	8.8607
MMP11	5.97472	9.2037	6.00159	2.59598e-08	5.45213e-06	8.80735
OSBPL3	2.18813	4.90432	5.98362	2.76714e-08	5.72122e-06	8.74506
AC005154.5	1.68824	7.5967	5.97591	2.81391e-08	5.72122e-06	8.72772
GGCT	1.68824	7.5967	5.97591	2.81391e-08	5.72122e-06	8.72772
CNN1	-3.85657	5.70172	-5.9953	3.023e-08	6.08163e-06	8.67078
SOX10	-5.09577	3.65654	-5.99993	3.16255e-08	6.29612e-06	8.63243
GFRA3	-3.50181	4.68785	-5.94642	3.28694e-08	6.4763e-06	8.58085
AC020907.5	-3.01616	6.09577	-5.93133	3.45954e-08	6.7468e-06	8.5307
DCT	-4.13869	2.31992	-6.84333	4.49369e-08	8.17936e-06	8.52464
SOX17	-3.12589	5.19565	-5.92826	3.50895e-08	6.77405e-06	8.51717
FSIP2-AS1	10.5203	1.16186	8.06695	6.50926e-09	1.94383e-06	8.45006
CLEC1A	-2.20943	5.82862	-5.9102	3.81437e-08	7.14625e-06	8.43758
DTX2	2.38043	5.47398	5.91208	3.85132e-08	7.14625e-06	8.42973
DTX2P1	2.38043	5.47398	5.91208	3.85132e-08	7.14625e-06	8.42973
CDCA8	3.97981	5.66974	5.90143	4.04487e-08	7.43323e-06	8.39457
DNAAF5	3.78575	5.76129	6.6249	3.62048e-08	6.91947e-06	8.30085
SLC35F1	-3.92542	3.76196	-5.938	4.58038e-08	8.25851e-06	8.28575
KLF4	-2.99527	6.62281	-5.85298	4.96486e-08	8.86807e-06	8.18624
AL157838.1	1.3893	8.63862	5.84245	5.2109e-08	9.12555e-06	8.14014
ZNF217	1.3893	8.63862	5.84245	5.2109e-08	9.12555e-06	8.14014
LAMC2	4.11987	7.75987	5.84073	5.25225e-08	9.12555e-06	8.1326
KCNA5	-4.60642	4.2978	-5.90039	5.41556e-08	9.28324e-06	8.12601
KIF11	3.33735	5.91859	5.83307	5.44016e-08	9.28324e-06	8.0991
AOC3	-2.56462	5.77531	-5.81878	5.80865e-08	9.82085e-06	8.03663
FHL5	-3.71732	4.56822	-5.82854	5.85798e-08	9.82085e-06	8.03262
HJURP	2.66085	5.9288	5.80016	6.3257e-08	1.05128e-05	7.95537
CDT1	4.28234	6.00772	5.80417	6.54542e-08	1.07841e-05	7.94074
MIR22HG	-2.11938	8.82013	-5.784	6.81082e-08	1.10312e-05	7.88495
ZC3HAV1	1.16596	6.88505	5.76779	7.45911e-08	1.19797e-05	7.79964
TBRG4	1.41197	7.03656	5.75373	7.95183e-08	1.26646e-05	7.7387
RASL12	-2.74178	6.74669	-5.74338	8.19752e-08	1.2948e-05	7.7084
CENPF	4.4163	5.82251	5.72105	9.87737e-08	1.54735e-05	7.55339
DACT3	-2.53098	6.14394	-5.67517	1.11736e-07	1.73618e-05	7.41343
RNF122	-1.87533	7.41414	-5.66672	1.16091e-07	1.7893e-05	7.37702
BUB1	2.99732	6.43786	5.65136	1.26423e-07	1.93296e-05	7.31474
NUSAP1	2.27226	8.43657	5.63394	1.34617e-07	2.04191e-05	7.23607
CST2	4.05849	5.92811	5.63007	1.36992e-07	2.06157e-05	7.21943
NCAPG	3.72624	6.6065	5.62828	1.40272e-07	2.09444e-05	7.21633
C3orf70	-2.8417	5.75446	-5.6153	1.48702e-07	2.20309e-05	7.14266
RBPJL	-3.96116	2.7126	-6.61007	2.13902e-07	2.98402e-05	7.09364
MAL2	2.60015	10.1946	5.58291	1.69374e-07	2.47106e-05	7.0175
MAL2-AS1	2.60015	10.1946	5.58291	1.69374e-07	2.47106e-05	7.0175
GRASP	-2.25276	5.07794	-5.55926	1.9117e-07	2.76791e-05	6.90362
AP003071.3	-3.17391	6.72132	-5.5486	2.067e-07	2.90475e-05	6.83195
MRGPRF	-3.17391	6.72132	-5.5486	2.067e-07	2.90475e-05	6.83195
FSIP2	6.99829	2.06017	7.24864	6.63059e-08	1.08311e-05	6.74284
CENPM	4.46506	6.67313	5.51222	2.54515e-07	3.5006e-05	6.64784
DPP3	1.53081	6.84041	5.49177	2.54596e-07	3.5006e-05	6.62984
CENPL	2.96359	5.17874	5.49098	2.5918e-07	3.53818e-05	6.61415
NAP1L5	-1.83096	6.66294	-5.4724	2.77501e-07	3.76141e-05	6.54794
SIGLEC10	2.80861	5.09888	5.46639	2.9326e-07	3.94704e-05	6.53086
AMY2A	-3.70647	3.58994	-6.01378	3.7462e-07	4.67956e-05	6.46881
CEP85L	-2.99736	3.84071	-5.46959	3.07005e-07	4.10313e-05	6.45984
HRC	-3.40643	3.80213	-5.49942	3.13766e-07	4.14268e-05	6.4528
AP000487.1	1.19379	6.93181	5.4428	3.16467e-07	4.14268e-05	6.42304
PPFIA1	1.19379	6.93181	5.4428	3.16467e-07	4.14268e-05	6.42304
PI16	-5.57442	3.96431	-5.47874	3.25325e-07	4.20109e-05	6.41358
WFDC1	-2.28577	6.05461	-5.43948	3.21155e-07	4.17545e-05	6.40906
CTDP1	1.52992	6.16064	5.43155	3.32636e-07	4.26667e-05	6.37568
LYPLA2	1.36164	6.9204	5.42187	3.52009e-07	4.48507e-05	6.32315
AGRN	2.1811	9.60446	5.40608	3.72278e-07	4.67956e-05	6.26869
AL645608.5	2.1811	9.60446	5.40608	3.72278e-07	4.67956e-05	6.26869
KANK3	-1.79892	5.55656	-5.39437	3.92036e-07	4.86532e-05	6.21956
SRF	-1.27322	9.91003	-5.38602	4.06737e-07	5.0152e-05	6.18459
AC006059.5	-1.53893	5.3244	-5.36544	4.45304e-07	5.42079e-05	6.09854
ZBTB47	-1.53893	5.3244	-5.36544	4.45304e-07	5.42079e-05	6.09854
XKR4	-4.83775	2.77162	-5.55471	4.98132e-07	5.71555e-05	6.07618
LINC01504	-1.05935	12.0308	-5.35487	4.66485e-07	5.60071e-05	6.0544
ZFAND5	-1.05935	12.0308	-5.35487	4.66485e-07	5.60071e-05	6.0544
CSRP1	-1.37497	10.9483	-5.35371	4.68874e-07	5.60071e-05	6.04955
TOP2A	3.73924	8.04775	5.35057	4.75382e-07	5.64317e-05	6.03646
PLN	-3.86904	3.70243	-5.35704	4.81092e-07	5.6757e-05	6.02894
LYVE1	-2.78952	4.67333	-5.40964	4.95871e-07	5.71555e-05	6.02448
MRVI1-AS1	-2.78952	4.67333	-5.40964	4.95871e-07	5.71555e-05	6.02448
AC073130.3	1.90942	5.60862	5.34213	4.93326e-07	5.71555e-05	6.00127
SCARA5	-4.3593	4.75056	-5.37432	5.02413e-07	5.71555e-05	5.99897
GPM6B	-4.3802	5.01171	-5.8218	6.09605e-07	6.73455e-05	5.9914
NIBAN1	-2.39438	7.87707	-5.33924	4.99632e-07	5.71555e-05	5.98921
AC024940.6	1.881	10.5643	5.32705	5.27063e-07	5.92543e-05	5.93846
SINHCAF	1.881	10.5643	5.32705	5.27063e-07	5.92543e-05	5.93846
TES	1.75544	7.303	5.31851	5.47162e-07	6.11541e-05	5.90293
MMRN1	-4.30958	5.87356	-5.32733	5.87645e-07	6.52969e-05	5.84574
SOX8	-3.151	6.23014	-5.27169	6.71303e-07	7.37353e-05	5.70884
CUZD1	-3.93173	2.50045	-5.52048	7.59337e-07	8.10751e-05	5.70232
SCGB3A1	-7.1236	5.82429	-5.31707	6.95946e-07	7.60052e-05	5.69733
CTRL	-2.0961	3.84305	-5.27475	7.16565e-07	7.78125e-05	5.65466
LINS1	1.34298	4.84621	5.26694	7.21419e-07	7.78969e-05	5.64558
RAB9B	-2.0649	4.67157	-5.24717	7.56209e-07	8.10751e-05	5.59707
PAFAH1B3	2.02445	7.38582	5.24061	7.68519e-07	8.1578e-05	5.58052
NEXN	-2.29658	7.04664	-5.23939	7.72583e-07	8.1578e-05	5.57551
ZFAND3	1.11373	7.32647	5.23609	7.93424e-07	8.33183e-05	5.55149
KIAA2026	-2.73241	3.32566	-5.74119	1.07896e-06	0.000109687	5.4754
CKAP5	1.24761	7.33418	5.20827	8.84198e-07	9.23432e-05	5.44751
LDAH	1.12918	6.81998	5.20454	8.98606e-07	9.33378e-05	5.43218
KIF20A	4.37214	5.8967	5.20335	9.61056e-07	9.92849e-05	5.40227
FABP4	-3.96801	6.70509	-5.18707	9.691e-07	9.95776e-05	5.36057
MARVELD3	2.23087	7.22843	5.16772	1.07874e-06	0.000109687	5.2614
AC092757.2	3.31365	7.31057	5.15341	1.12047e-06	0.000112707	5.22297
CCNB2	3.31365	7.31057	5.15341	1.12047e-06	0.000112707	5.22297
KCNT1	-2.77613	3.19813	-5.19761	1.15076e-06	0.000115148	5.21997
KCNK17	-3.46917	4.63531	-5.17136	1.22819e-06	0.000122172	5.15351
FNDC1	4.30551	7.87634	5.131	1.23373e-06	0.000122172	5.1317
REG1A	-7.23523	6.96306	-5.13442	1.24426e-06	0.000122578	5.12609
ORC1	2.6175	5.30714	5.12095	1.28815e-06	0.000126252	5.0908
UBE2T	2.25821	6.79116	5.10993	1.3504e-06	0.000131184	5.04608
AC083870.1	-2.06704	9.47096	-5.10844	1.35906e-06	0.000131184	5.04002
CALD1	-2.06704	9.47096	-5.10844	1.35906e-06	0.000131184	5.04002
SCRG1	-4.2007	4.65823	-5.12721	1.38165e-06	0.000132694	5.03465
CDH19	-4.13112	5.19458	-5.10424	1.41558e-06	0.000135273	5.00385
CFD	-2.46928	9.70001	-5.0972	1.42608e-06	0.000135598	4.99442
AC002451.1	-3.04999	9.20663	-5.07824	1.54644e-06	0.000145594	4.91767
PDK4	-3.04999	9.20663	-5.07824	1.54644e-06	0.000145594	4.91767
MTURN	-2.57997	7.67211	-5.07652	1.5578e-06	0.000145944	4.91074
ADGRL3	-3.52217	2.69299	-5.16263	1.73317e-06	0.00015849	4.85974
ADGRL3-AS1	-3.52217	2.69299	-5.16263	1.73317e-06	0.00015849	4.85974
CLDN4	4.2489	5.15963	5.07975	1.77773e-06	0.000161024	4.85437
DPT	-4.83055	6.41849	-5.06066	1.68516e-06	0.000156135	4.83751
AC011504.1	-1.48342	4.61394	-5.05727	1.69109e-06	0.000156135	4.83299
ZNF536	-1.48342	4.61394	-5.05727	1.69109e-06	0.000156135	4.83299
FOXF1	-2.87685	6.23515	-5.04913	1.76982e-06	0.000161024	4.79109
CRY2	-1.27614	8.48642	-5.04151	1.80839e-06	0.000162922	4.76949
ID3	-1.96069	9.69874	-5.04055	1.81573e-06	0.000162922	4.76565
PLEK2	2.92216	7.51266	5.03771	1.8378e-06	0.000164131	4.75421
RXRG	-1.27067	3.17832	-5.24583	2.05511e-06	0.00018184	4.75167
CAVIN2	-2.38584	7.73117	-5.03608	1.85057e-06	0.000164503	4.74766
KCNMB4	-2.19823	5.38016	-5.00749	2.0892e-06	0.000184003	4.63286
CCNB1	3.12269	5.81078	5.00903	2.12044e-06	0.000185898	4.62119
AP000757.1	-2.51756	6.80678	-5.00218	2.18261e-06	0.000189609	4.59384
FXYD6	-2.51756	6.80678	-5.00218	2.18261e-06	0.000189609	4.59384
ZC3H3	1.62165	6.1041	4.99097	2.24047e-06	0.000193439	4.5667
TPX2	2.2075	6.81025	4.99029	2.24694e-06	0.000193439	4.56397
SLC25A43	2.73243	3.91754	5.00862	2.30183e-06	0.000197276	4.55253
TTC9C	1.78506	4.66342	4.98199	2.32713e-06	0.000198554	4.53079
XIAP	1.09586	6.61824	4.96848	2.46362e-06	0.000209265	4.47687
CRYAB	-1.89882	6.7527	-4.96551	2.49466e-06	0.000210767	4.46503
METTL27	3.15435	6.02202	4.96713	2.50335e-06	0.000210767	4.46291
C17orf53	1.85608	6.25482	4.95599	2.59677e-06	0.000216812	4.42708
SMG9	1.38716	6.46992	4.95589	2.59784e-06	0.000216812	4.42669
AP1S1	1.61573	8.44911	4.95107	2.65118e-06	0.000219494	4.40747
TRAIP	-1.63484	4.99471	-4.95091	2.65295e-06	0.000219494	4.40684
DLGAP5	6.07073	5.78914	4.9651	2.79164e-06	0.000228007	4.38427
MRTFA	1.55042	6.81462	4.94372	2.7344e-06	0.000225258	4.37824
CDCA5	2.74321	7.70482	4.93898	2.78946e-06	0.000228007	4.35938
HIST1H2BG	5.22712	4.97443	4.92812	3.17831e-06	0.000256135	4.30701
LCORL	3.05057	5.44448	4.93488	3.32123e-06	0.000264602	4.28253
CCDC74A	2.74803	5.53887	4.90938	3.18963e-06	0.000256135	4.2338
CKAP2L	3.38927	5.67048	4.8986	3.3366e-06	0.000264602	4.22527
NT5DC4	3.38927	5.67048	4.8986	3.3366e-06	0.000264602	4.22527
FAM81A	3.07572	5.29146	4.91428	3.36562e-06	0.000265801	4.19174
NCEH1	2.1045	8.43387	4.88167	3.54617e-06	0.000278907	4.13248
FAM83H	2.24791	9.28595	4.87651	3.62331e-06	0.000283138	4.11214
AC010230.1	-2.59882	5.0248	-4.87842	3.62959e-06	0.000283138	4.11166
SLC24A4	-3.00508	2.76792	-4.90526	3.89462e-06	0.00029362	4.09976
IGFBP6	-2.74938	8.48033	-4.86637	3.7798e-06	0.00029362	4.07219
MAL	-3.30607	3.33972	-4.92453	3.9176e-06	0.00029362	4.07114
ABCD1	2.08939	5.74901	4.86612	3.82029e-06	0.00029362	4.06328
U52111.1	2.08939	5.74901	4.86612	3.82029e-06	0.00029362	4.06328
AC079584.2	-2.08537	7.69993	-4.86147	3.85777e-06	0.00029362	4.0529
ARHGAP15	-2.08537	7.69993	-4.86147	3.85777e-06	0.00029362	4.0529
CXorf38	1.31981	7.76911	4.85901	3.89747e-06	0.00029362	4.04323
AL353586.1	-2.19991	8.66721	-4.85795	3.91466e-06	0.00029362	4.03907
CCDC3	-2.19991	8.66721	-4.85795	3.91466e-06	0.00029362	4.03907
HSPB2	-1.59472	6.14606	-4.8549	3.96476e-06	0.000294961	4.02706
DSG2	2.33504	7.69434	4.85346	3.98847e-06	0.000294961	4.02142
DSG2-AS1	2.33504	7.69434	4.85346	3.98847e-06	0.000294961	4.02142
C2orf27A	2.13774	4.62427	4.85462	4.00739e-06	0.000294961	4.0181
JAM2	-2.7003	6.02875	-4.85663	4.01266e-06	0.000294961	4.01803
TLCD1	1.91038	6.70196	4.84464	4.13762e-06	0.000302981	3.98674
MTFP1	1.6139	6.67131	4.84009	4.21655e-06	0.000307583	3.96889
ANKDD1A	-1.91104	6.68859	-4.83783	4.2562e-06	0.000309295	3.96005
AL034405.1	1.047	7.05076	4.83491	4.30814e-06	0.000310706	3.9486
UTP14A	1.047	7.05076	4.83491	4.30814e-06	0.000310706	3.9486
PRRT1	-1.60247	4.6148	-4.83349	4.33364e-06	0.000311371	3.94302
PDE2A	-2.25076	4.5848	-4.82995	4.48166e-06	0.000320799	3.91361
PCLAF	2.08796	6.59881	4.81788	4.62339e-06	0.00032971	3.88191
SBSPON	-4.11932	5.45943	-4.82774	4.75426e-06	0.000337782	3.86397
NR2C2AP	1.40082	7.71387	4.80554	4.86572e-06	0.000343961	3.83367
ASH1L	2.00539	3.26158	4.81476	4.91321e-06	0.000343961	3.8304
AC005037.1	1.06903	6.65462	4.80326	4.91182e-06	0.000343961	3.82477
FAM126B	1.06903	6.65462	4.80326	4.91182e-06	0.000343961	3.82477
ASF1B	3.33608	5.8555	4.80202	5.17698e-06	0.000355708	3.81684
AGAP10P	2.12454	4.29348	4.79114	5.2113e-06	0.000355708	3.77003
AGAP14P	2.12454	4.29348	4.79114	5.2113e-06	0.000355708	3.77003
AGAP4	2.12454	4.29348	4.79114	5.2113e-06	0.000355708	3.77003
AGAP6	2.12454	4.29348	4.79114	5.2113e-06	0.000355708	3.77003
AGAP7P	2.12454	4.29348	4.79114	5.2113e-06	0.000355708	3.77003
TIMM23B-AGAP6	2.12454	4.29348	4.79114	5.2113e-06	0.000355708	3.77003
DBNDD1	2.44785	6.86656	4.786	5.42296e-06	0.000368839	3.73478
SHC4	-2.20509	4.88135	-4.89741	5.8761e-06	0.000391303	3.72426
ADAMTS4	-2.98442	9.12332	-4.77457	5.52931e-06	0.000374738	3.71299
NATD1	4.52527	2.26287	4.81266	5.95492e-06	0.000395175	3.71195
PER1	-2.16086	4.59373	-4.77733	5.56731e-06	0.00037598	3.70881
SOX4	1.88919	9.66289	4.76862	5.66663e-06	0.00038134	3.68984
FOSB	-4.33041	7.31881	-4.76628	5.72151e-06	0.000383683	3.68075
RABGGTA	2.47943	3.4914	4.76197	5.87609e-06	0.000391303	3.65672
TAGLN2	1.45499	10.6581	4.75197	6.06832e-06	0.000401307	3.62522
KRT18P31	1.64352	13.2625	4.75039	6.10775e-06	0.000402522	3.61911
KAZALD1	-2.95503	4.79641	-4.76056	6.31779e-06	0.000413513	3.59679
ACVRL1	-1.75642	6.21413	-4.74229	6.31427e-06	0.000413513	3.58774
RIPK2	1.36729	8.81654	4.74055	6.35962e-06	0.000414226	3.58099
AC018816.1	-1.85796	6.95465	-4.73925	6.39371e-06	0.000414226	3.57594
ITPR1	-1.85796	6.95465	-4.73925	6.39371e-06	0.000414226	3.57594
TMUB2	1.27344	6.3734	4.73903	6.45581e-06	0.000416175	3.56795
SPATS2	1.47629	6.93894	4.73646	6.46735e-06	0.000416175	3.56514
EMCN	-2.52704	6.36223	-4.73086	6.7961e-06	0.000432957	3.5218
CDK7	1.1001	8.938	4.72514	6.77444e-06	0.000432957	3.52139
RALGAPB	1.25497	6.73511	4.72447	6.79288e-06	0.000432957	3.51882
SMC6	2.31891	3.82964	4.74788	7.33281e-06	0.000461566	3.50502
PDZRN4	-3.68315	3.01516	-4.8378	7.51773e-06	0.000469539	3.49376
AC002398.2	-3.7542	7.21362	-4.71777	6.98188e-06	0.000441847	3.49294
HSPB6	-3.7542	7.21362	-4.71777	6.98188e-06	0.000441847	3.49294
BAX	1.39603	5.53061	4.70547	7.34178e-06	0.000461566	3.44555
BAK1	1.38087	7.19679	4.70414	7.38197e-06	0.000462571	3.4404
CCNA2	2.48004	6.57475	4.6832	8.04023e-06	0.000500537	3.35988
TYMS	2.12244	8.54864	4.68236	8.06792e-06	0.00050063	3.35664
LPL	-2.76585	5.70719	-4.68249	8.13172e-06	0.000502956	3.35032
CTSV	3.73617	6.81564	4.6734	8.36749e-06	0.000515869	3.32228
GBA	1.16123	8.56847	4.67212	8.48183e-06	0.000519567	3.31059
GBAP1	1.16123	8.56847	4.67212	8.48183e-06	0.000519567	3.31059
RPS28	-1.15196	8.23862	-4.66914	8.51379e-06	0.000519858	3.30594
AC093866.1	-2.60309	6.67801	-4.66439	8.6797e-06	0.000528149	3.28776
SSBP2	-1.28009	7.10154	-4.66368	8.70484e-06	0.000528149	3.28503
TNFRSF21	1.84281	11.563	4.66219	8.75754e-06	0.000529665	3.27934
PMP2	-4.57936	5.50247	-5.08683	1.14022e-05	0.000648569	3.26463
COL9A1	-1.92466	3.61563	-4.66876	9.33014e-06	0.000560748	3.23163
CNKSR1	3.03002	3.7336	4.65666	9.79277e-06	0.000583051	3.22445
AL355987.1	-2.97161	3.17047	-5.37552	1.38803e-05	0.000750455	3.20688
GADD45B	-1.92995	9.56601	-4.63927	9.61127e-06	0.000575832	3.1917
MESTIT1	2.82459	4.92909	4.62304	1.05193e-05	0.000611077	3.18665
NR4A1	-2.26398	3.49098	-4.74165	1.03835e-05	0.000605028	3.18322
PTBP3	1.18836	10.9652	4.63554	9.75718e-06	0.000582747	3.17751
SQSTM1	1.58037	8.19296	4.63224	9.8886e-06	0.000586929	3.16491
ADAM8	2.94568	6.48493	4.62678	1.01093e-05	0.000598172	3.14412
AL021026.1	-2.30145	6.01667	-4.62401	1.02232e-05	0.00060119	3.13356
FMO2	-2.30145	6.01667	-4.62401	1.02232e-05	0.00060119	3.13356
BOLA2	1.19411	7.9607	4.6238	1.03151e-05	0.000602879	3.12624
BOLA2B	1.19411	7.9607	4.6238	1.03151e-05	0.000602879	3.12624
LCN6	-4.80431	3.04707	-5.1626	1.45176e-05	0.000769286	3.0965
AC112211.1	-1.59679	5.70532	-4.61236	1.07162e-05	0.00062063	3.08922
TMPO	2.04585	3.98043	4.77531	1.25421e-05	0.000702946	3.07949
REM1	-2.43474	4.37963	-4.60997	1.09066e-05	0.000626237	3.07373
KRT80	2.67243	8.22145	4.60788	1.09113e-05	0.000626237	3.07223
LINC00592	2.67243	8.22145	4.60788	1.09113e-05	0.000626237	3.07223
KLHL30	-1.67834	5.2262	-4.60441	1.10654e-05	0.000633179	3.05903
LGI4	-3.23465	6.11821	-4.65899	1.16243e-05	0.000659241	3.04898
HES5	-2.37995	4.00655	-4.59915	1.13924e-05	0.000648569	3.0327
ACTG2	-3.61097	9.18256	-4.58563	1.19347e-05	0.000674841	2.98783
THBD	-2.7893	5.01043	-4.5882	1.20987e-05	0.000682096	2.9783
DES	-5.02801	3.03739	-4.67989	1.33259e-05	0.000740148	2.95008
UBALD2	1.59224	10.6699	4.56801	1.28101e-05	0.00071587	2.92121
TNFAIP8L3	-2.16488	6.04381	-4.56658	1.28839e-05	0.000717892	2.91581
MT1E	-3.53771	4.60047	-4.58819	1.33608e-05	0.000740148	2.89871
NIM1K	-3.54861	2.63705	-4.67338	1.41665e-05	0.000760535	2.89753
TGFA	2.01269	7.2682	4.5549	1.35017e-05	0.00074534	2.87174
AC104532.1	2.81492	4.19255	4.55361	1.35715e-05	0.00074534	2.86689
VMAC	2.81492	4.19255	4.55361	1.35715e-05	0.00074534	2.86689
MCM4	1.71285	8.47409	4.55275	1.36183e-05	0.000745765	2.86366
AC002066.1	1.65279	8.43258	4.54977	1.37819e-05	0.000750429	2.85242
AC073130.2	1.65279	8.43258	4.54977	1.37819e-05	0.000750429	2.85242
AC027237.3	3.33349	5.13013	4.54955	1.39002e-05	0.000750455	2.84546
PAQR5	3.33349	5.13013	4.54955	1.39002e-05	0.000750455	2.84546
FAT1	1.56536	10.4678	4.54351	1.41314e-05	0.000760535	2.82886
GARS	1.05306	11.1519	4.54139	1.42519e-05	0.000762974	2.82088
TMEM87B	1.64478	5.23684	4.54	1.44403e-05	0.000768757	2.8096
BTG2	-2.22678	7.67145	-4.53824	1.44324e-05	0.000768757	2.80904
EFHC2	2.40689	4.66052	4.54342	1.53468e-05	0.000805793	2.80351
SLC50A1	1.47108	9.30143	4.53654	1.45308e-05	0.000769286	2.80265
CEP55	4.69342	6.48222	4.51854	1.64958e-05	0.000856705	2.80227
THRAP3	1.16716	6.05202	4.52573	1.51718e-05	0.000801004	2.76205
B3GNTL1	1.55783	4.79048	4.53189	1.52684e-05	0.000803886	2.76049
AC018616.1	-3.6359	6.86413	-4.90709	1.97656e-05	0.00098632	2.74215
APOD	-5.32354	7.92648	-4.52189	1.55221e-05	0.000812764	2.74165
WNT10A	5.38316	5.41483	4.50562	1.70785e-05	0.000879795	2.73825
TRIO	1.71525	4.92415	4.51817	1.56364e-05	0.000816511	2.73369
PDIA2	-2.46348	3.56443	-4.67831	1.77023e-05	0.000902202	2.72153
MFAP4	-3.22576	9.05992	-4.50656	1.63767e-05	0.000852838	2.6902
BRI3	1.61505	10.0414	4.49711	1.70041e-05	0.000878333	2.65485
SGO2	2.91813	4.44079	4.47945	1.87899e-05	0.000942551	2.64865
ACKR1	-4.85517	7.47569	-4.49861	1.72866e-05	0.00088812	2.64262
CDCA2	2.27137	4.04056	4.4985	1.74285e-05	0.000890625	2.63606
TTYH3	1.79096	8.23459	4.49169	1.73744e-05	0.000890241	2.63461
CDCP1	2.17273	5.78277	4.4827	1.82711e-05	0.000918942	2.63159
PRRG2	2.40996	3.53139	4.50205	1.77501e-05	0.000902234	2.62357
RCC1	1.4061	7.53366	4.4836	1.80721e-05	0.000915962	2.59867
FANCI	1.37217	7.84241	4.48419	1.8164e-05	0.000915962	2.59498
POLG	1.37217	7.84241	4.48419	1.8164e-05	0.000915962	2.59498
ANKRD9	1.49154	6.25722	4.47065	2.11415e-05	0.00104678	2.54955
ELMO3	2.19308	8.23588	4.45254	2.02894e-05	0.00100982	2.48888
UFD1	1.67208	5.18256	4.44706	2.07328e-05	0.00102921	2.46857
JUP	1.76385	8.74293	4.43898	2.14047e-05	0.00105707	2.43862
CSE1L	1.19999	8.2904	4.43733	2.15445e-05	0.00106124	2.43251
DENND2D	1.46306	8.01889	4.43815	2.16264e-05	0.00106253	2.43
IGSF3	2.45598	7.2319	4.43312	2.19047e-05	0.00107344	2.41694
ADAM10	1.4142	7.13395	4.42959	2.22113e-05	0.00108339	2.40389
KIAA0753	1.1925	6.22926	4.42162	2.29195e-05	0.00111177	2.37442
AMY1C	-2.90701	3.28857	-4.4443	2.36226e-05	0.00112869	2.36397
SASH1	-1.63203	7.95677	-4.41723	2.33188e-05	0.00112759	2.35821
MAMDC2	-2.69305	5.67655	-4.41579	2.34512e-05	0.00112759	2.35289
SMC5-AS1	-2.69305	5.67655	-4.41579	2.34512e-05	0.00112759	2.35289
AMY2B	-2.32401	3.34281	-4.4762	2.45509e-05	0.00116143	2.35205
KLC2	1.29185	5.15844	4.41546	2.34816e-05	0.00112759	2.35168
CNRIP1	-1.96664	7.92662	-4.41455	2.35654e-05	0.00112869	2.34833
DIS3	1.54112	5.35466	4.41066	2.39287e-05	0.00114046	2.33397
ACACB	-2.23796	8.5398	-4.40577	2.43927e-05	0.00115813	2.31595
E2F3	1.23237	9.75313	4.40548	2.44205e-05	0.00115813	2.31488
PRPF6	1.08085	6.75684	4.40297	2.46617e-05	0.00116379	2.30565
AVL9	1.50934	5.72883	4.4022	2.47362e-05	0.00116443	2.30282
THOC6	1.31286	7.30366	4.40236	2.48908e-05	0.00116446	2.29802
AC027319.1	1.03585	11.0543	4.40032	2.49196e-05	0.00116446	2.29589
PLIN3	1.03585	11.0543	4.40032	2.49196e-05	0.00116446	2.29589
TBCCD1	1.09705	6.48202	4.39761	2.51863e-05	0.00117405	2.2859
USP29	-2.22295	3.6724	-4.4072	2.59125e-05	0.00120496	2.2693
MTA3	1.09484	8.33164	4.38706	2.62485e-05	0.00121762	2.24714
CLDN7	2.22742	10.58	4.38194	2.67797e-05	0.00123926	2.22834
RRM2	1.95694	4.74786	4.3771	2.82535e-05	0.00128261	2.22739
ASPA	-2.73212	4.68026	-4.38385	2.7132e-05	0.00125253	2.21925
PARS2	1.60891	4.55829	4.37933	2.72375e-05	0.00125437	2.21348
LINC02840	-4.21637	4.24967	-4.41225	2.79921e-05	0.00127987	2.21172
VIP	-4.21637	4.24967	-4.41225	2.79921e-05	0.00127987	2.21172
GJA4	-1.99337	7.66839	-4.37312	2.77197e-05	0.00127351	2.19598
ATF2	1.10052	5.93535	4.36879	2.81919e-05	0.00128261	2.18013
TMEM88	-1.75934	5.55011	-4.37408	2.85867e-05	0.00129467	2.17245
DNASE1L3	-4.62824	6.58544	-4.35732	2.94825e-05	0.00132581	2.13815
PLAC9	-2.76599	7.53991	-4.35805	2.95941e-05	0.00132771	2.13564
SH2D3C	-1.32481	5.27044	-4.36305	3.00513e-05	0.00134506	2.12671
ZWILCH	4.70851	3.37092	4.64882	2.81116e-05	0.00128226	2.11915
SNCA	-2.54741	5.9209	-4.37893	3.08989e-05	0.00137655	2.11455
KDF1	2.0468	5.07459	4.33788	3.20073e-05	0.00141931	2.10698
ADGRG7	-4.00039	5.39047	-4.37467	3.1981e-05	0.00141931	2.08511
PTPN6	1.452	5.28114	4.33489	3.47716e-05	0.00152072	2.08497
ADGRB3	-2.91444	3.52422	-4.35312	3.24267e-05	0.00143458	2.0613
CADM3-AS1	-3.44298	5.43381	-4.42521	3.56432e-05	0.00154821	2.03032
ST14	2.43405	6.95849	4.31676	3.49654e-05	0.0015257	2.0255
EGFL7	-1.43081	6.12174	-4.31998	3.40897e-05	0.00150467	2.00204
ADAMDEC1	3.63755	4.02056	4.30253	3.82087e-05	0.00163001	1.9937
MCAM	-2.63792	4.78489	-4.32456	3.46203e-05	0.00152072	1.99286
CRTAP	-1.24919	6.71492	-4.31571	3.46581e-05	0.00152072	1.98654
EFHD1	-2.34027	8.98058	-4.31498	3.47567e-05	0.00152072	1.98388
AC020558.6	-1.82203	9.39343	-4.31247	3.50961e-05	0.00152792	1.97477
APBB3	-1.39266	8.9993	-4.30641	3.59292e-05	0.0015571	1.95279
HYAL4	2.20757	3.69171	4.30735	3.64972e-05	0.00157102	1.94121
AC244100.2	-3.52181	7.84168	-4.30297	3.64096e-05	0.00157079	1.94035
CCL14	-3.52181	7.84168	-4.30297	3.64096e-05	0.00157079	1.94035
TEDC2	3.84261	5.16807	4.2942	4.09181e-05	0.00172633	1.93533
NECTIN4	5.29094	4.65011	4.29807	4.34681e-05	0.00180363	1.93358
VEZT	1.14299	8.8103	4.30105	3.66821e-05	0.00157544	1.93336
GUF1	1.07431	6.23581	4.29402	3.76911e-05	0.00161449	1.90794
MYL9	-2.30206	7.95878	-4.29355	3.77604e-05	0.00161449	1.90622
CPED1	-2.43522	8.34779	-4.28781	3.86059e-05	0.00164329	1.88548
RGMA	-2.58005	5.34579	-4.28688	3.92366e-05	0.00166642	1.87235
IL17D	-3.17739	4.29696	-4.30763	4.23304e-05	0.0017712	1.82654
CDK2	1.29757	6.51722	4.27168	4.15968e-05	0.00174725	1.81764
IL6	-4.5558	5.84992	-4.2705	4.28918e-05	0.00178594	1.79323
FITM1	-3.03955	4.57443	-4.26295	4.27467e-05	0.00178379	1.79109
GPX3	-2.67569	10.3972	-4.25678	4.35052e-05	0.00180363	1.77361
FAM181B	-3.80294	3.25145	-4.44146	5.21717e-05	0.00210804	1.74373
RIN3	3.33061	4.57631	4.21612	5.24101e-05	0.00211321	1.74281
RAD51AP1	2.29524	6.54467	4.24563	4.54083e-05	0.00187845	1.73354
ABCA8	-3.53192	6.75507	-4.24004	4.63926e-05	0.00191502	1.71347
ZBED4	1.08826	7.06269	4.23919	4.65436e-05	0.00191711	1.71043
CLEC3B	-1.19022	7.47605	-4.23485	4.73233e-05	0.00194086	1.69489
EXOSC7	-1.19022	7.47605	-4.23485	4.73233e-05	0.00194086	1.69489
PPP1R13L	1.91336	7.70283	4.2304	4.81367e-05	0.00197	1.67894
MLST8	1.00123	7.991	4.22767	4.86421e-05	0.00198643	1.66917
GEN1	2.78651	2.53835	4.23309	5.35593e-05	0.00214596	1.64465
ZNF688	1.06824	5.12848	4.22046	5.00019e-05	0.0020376	1.64338
L3MBTL1	2.10804	3.3229	4.27405	6.20046e-05	0.00239852	1.63682
ERP27	-3.9388	6.69122	-4.21485	5.13868e-05	0.00208515	1.61882
BICDL1	2.30818	7.6939	4.21118	5.18049e-05	0.00209766	1.61024
CNTN2	-1.76883	3.43684	-4.23627	5.33568e-05	0.00214234	1.60373
AKAP12	-1.78361	4.30672	-4.26021	5.77827e-05	0.00224917	1.60178
STXBP2	1.30923	9.78519	4.20539	5.29611e-05	0.00213093	1.5896
ITGA4	2.76358	3.20537	4.25067	6.36673e-05	0.00243362	1.56618
PDE3A	1.8301	6.78244	4.1981	5.4453e-05	0.00217565	1.56363
SKA3	1.75611	4.90869	4.1988	5.46252e-05	0.00217565	1.56167
BCL6B	-1.62981	5.99779	-4.19872	5.46417e-05	0.00217565	1.56138
KDM5C	2.32725	4.43723	4.19995	5.50392e-05	0.0021813	1.55664
NTF3	-2.49359	5.15779	-4.19958	5.51167e-05	0.0021813	1.55533
CDC20	2.52108	8.70478	4.19487	5.51261e-05	0.0021813	1.55214
DM1-AS	-1.29974	5.17454	-4.19393	5.56464e-05	0.0021883	1.54435
DMPK	-1.29974	5.17454	-4.19393	5.56464e-05	0.0021883	1.54435
CCDC6	1.09144	10.5169	4.19138	5.58627e-05	0.0021923	1.53973
KLF9	-1.82896	10.8417	-4.18499	5.72378e-05	0.00224155	1.517
ADAM9	1.62613	6.44672	4.18446	5.73522e-05	0.00224155	1.51513
PHLPP2	1.60653	7.01117	4.18256	5.77675e-05	0.00224917	1.50839
RDH16	-5.21988	7.23724	-4.17004	6.0924e-05	0.00236495	1.45965
ANGPT1	-2.63648	5.05532	-4.17122	6.10046e-05	0.00236495	1.45942
CDK1	2.53822	5.91213	4.17639	7.40692e-05	0.00270155	1.4525
TRMT2B	1.16517	5.8601	4.16341	6.21216e-05	0.00239852	1.44048
UNC93B1	2.23328	5.60035	4.16251	6.26853e-05	0.00241541	1.43302
IRS4	4.49272	2.90945	4.19351	7.79677e-05	0.00281154	1.43266
GALNT15	-2.36593	4.30931	-4.16892	6.3432e-05	0.00242948	1.42824
CHRD	-2.23312	5.7179	-4.15935	6.30833e-05	0.00242585	1.42612
HEYL	-1.76228	9.36395	-4.15864	6.32522e-05	0.00242746	1.42362
SLC37A3	1.51046	5.32769	4.15712	6.39769e-05	0.00244057	1.41396
KIF14	1.86292	5.65474	4.13865	6.85959e-05	0.00255556	1.3972
LINC00689	-3.03855	2.6109	-4.20989	6.84739e-05	0.00255556	1.39665
VIPR2	-3.03855	2.6109	-4.20989	6.84739e-05	0.00255556	1.39665
TTK	4.47181	5.35596	4.11522	7.75469e-05	0.00281112	1.38711
ACYP1	1.68461	5.56676	4.16372	6.73159e-05	0.00254056	1.3797
IRX2	3.22171	3.88079	4.14903	6.71125e-05	0.00253991	1.37231
AP001596.1	-1.74854	7.26884	-4.14473	6.70398e-05	0.00253991	1.37028
CYYR1	-1.74854	7.26884	-4.14473	6.70398e-05	0.00253991	1.37028
CYYR1-AS1	-1.74854	7.26884	-4.14473	6.70398e-05	0.00253991	1.37028
AL596223.2	2.69671	9.09624	4.14091	6.76369e-05	0.00254056	1.36102
HKDC1	2.69671	9.09624	4.14091	6.76369e-05	0.00254056	1.36102
AURKA	1.97634	7.80319	4.14082	6.76614e-05	0.00254056	1.36068
WDR34	1.44737	8.06741	4.14016	6.78293e-05	0.00254187	1.35836
ID4	-2.2336	5.80841	-4.13408	6.97865e-05	0.00259486	1.33278
MYH11	-1.51251	9.38956	-4.12859	7.08545e-05	0.00262436	1.31762
NDE1	-1.51251	9.38956	-4.12859	7.08545e-05	0.00262436	1.31762
AC009630.3	1.62767	5.26708	4.12713	7.12462e-05	0.00262868	1.31247
GPAT4	1.62767	5.26708	4.12713	7.12462e-05	0.00262868	1.31247
AURKB	2.18578	6.50493	4.1242	7.20341e-05	0.00265263	1.3022
IL11RA	-1.11532	5.51184	-4.13362	7.37875e-05	0.00269642	1.29032
PRR11	1.87596	4.96222	4.12011	7.31534e-05	0.00268867	1.28781
REEP1	-1.89288	6.05623	-4.11872	7.35361e-05	0.00269642	1.28294
RAD54L	2.8076	5.00542	4.10882	7.84839e-05	0.00282483	1.27586
AC004241.1	-1.66523	6.49088	-4.11596	7.78089e-05	0.00281112	1.23848
NFE2L3	2.1367	7.95631	4.10604	7.75422e-05	0.00281112	1.23439
ZDHHC12	1.19956	7.67399	4.10522	7.77812e-05	0.00281112	1.23152
GBP3	2.48018	5.82891	4.10378	8.29587e-05	0.00294704	1.23052
C2orf69	4.8732	3.16332	4.16451	8.14534e-05	0.00290979	1.22935
RAB3B	2.51613	4.41402	4.10786	7.97024e-05	0.00285792	1.21493
MYH10	-1.72771	10.1959	-4.09747	7.96447e-05	0.00285792	1.20846
SMTN	-1.39513	7.13912	-4.09656	7.99182e-05	0.00286029	1.20526
TAS2R16	3.40361	1.54795	4.20705	0.000104394	0.00351701	1.199
PKM	2.32055	6.49846	4.08154	8.68781e-05	0.00304663	1.18149
GET4	2.40902	4.86402	4.09318	8.27245e-05	0.00294419	1.17702
ITM2A	-2.87532	7.03375	-4.08884	8.3147e-05	0.00294825	1.17025
NGF	-2.26492	3.91263	-4.09326	8.36542e-05	0.00295527	1.16869
NGF-AS1	-2.26492	3.91263	-4.09326	8.36542e-05	0.00295527	1.16869
SMC2	1.41295	5.08916	4.08041	8.48979e-05	0.00298816	1.14887
PLPP7	-2.36903	4.45411	-4.0798	8.64704e-05	0.00303791	1.13469
ANLN	2.29002	6.6674	4.07343	8.71426e-05	0.00305031	1.12453
HK2	3.05763	6.32042	4.06957	8.84063e-05	0.00308889	1.1111
MEDAG	-2.89546	6.03093	-4.06407	9.11903e-05	0.00316303	1.08412
TEX26-AS1	-2.89546	6.03093	-4.06407	9.11903e-05	0.00316303	1.08412
GPATCH2	1.28703	6.40464	4.06165	9.10576e-05	0.00316303	1.08355
RASEF	2.50102	7.50509	4.06267	9.11836e-05	0.00316303	1.08322
REEP3	2.37379	4.47584	4.0711	9.18928e-05	0.00318162	1.0832
TICAM1	1.05992	7.9003	4.05749	9.248e-05	0.00319616	1.0691
SRD5A2	-3.60579	4.79768	-4.06913	9.42718e-05	0.00325221	1.06275
KLF2	-1.57884	11.9938	-4.04634	9.63987e-05	0.00331959	1.03041
ADIRF	-3.03517	10.1463	-4.04443	9.70877e-05	0.00332534	1.02377
ADIRF-AS1	-3.03517	10.1463	-4.04443	9.70877e-05	0.00332534	1.02377
AL136982.7	-3.03517	10.1463	-4.04443	9.70877e-05	0.00332534	1.02377
SLC25A25-AS1	-1.83733	9.406	-4.04166	9.80928e-05	0.00335156	1.01418
RAI1	1.40662	7.04912	4.04103	9.83226e-05	0.00335156	1.01199
GTF3C1	1.04773	7.94114	4.04087	9.83792e-05	0.00335156	1.01146
TP53	1.90787	5.16319	4.04469	9.90459e-05	0.00336826	1.00908
AL031681.2	1.70707	4.89822	4.06483	0.000128441	0.00413958	0.972095
PTH1R	-2.47846	7.49427	-4.02709	0.000103541	0.00350245	0.963803
FAM167A	2.73259	4.9294	4.02869	0.000104524	0.00351701	0.9579
FAM167A-AS1	2.73259	4.9294	4.02869	0.000104524	0.00351701	0.9579
MEX3D	1.39133	6.69067	4.02373	0.00010484	0.00352144	0.952193
ANKRD35	-2.58322	4.85235	-4.02423	0.000105172	0.00352639	0.950196
GPER1	-2.19405	5.12355	-4.03163	0.000106897	0.00357423	0.943266
NAALAD2	-2.33824	3.66503	-4.02513	0.000107632	0.00358373	0.93365
HPS1	1.26977	5.71134	4.01829	0.000106973	0.00357423	0.933431
STIL	1.94241	7.40833	4.01711	0.00010744	0.00358359	0.929369
PRSS22	3.08138	5.29884	4.00958	0.000114588	0.00378894	0.926608
DIXDC1	-1.61388	6.3675	-4.01325	0.000108988	0.00362259	0.916042
MMP19	-3.30017	3.53794	-4.03595	0.000113022	0.00374364	0.904922
HEPACAM	-5.88573	4.42768	-4.07981	0.000121991	0.00396511	0.878236
HEPN1	-5.88573	4.42768	-4.07981	0.000121991	0.00396511	0.878236
OR5K2	4.2169	1.91352	4.04324	0.000147857	0.00453586	0.876823
FGF4	5.88004	2.39004	4.03154	0.000147673	0.00453586	0.873244
SMCO3	-2.50524	2.84859	-4.15185	0.000140652	0.0044068	0.860946
ST3GAL3	-1.48143	6.05644	-3.99608	0.000116122	0.00383302	0.857004
DCD	-1.47024	4.16969	-3.99783	0.000116525	0.00383969	0.855679
UCK2	1.06182	8.24673	3.99254	0.000117649	0.00386565	0.844838
ID1	-2.06894	8.21754	-3.99238	0.000117717	0.00386565	0.844303
COL21A1	-2.9812	4.60582	-4.00049	0.00012192	0.00396511	0.824128
LRRC45	2.00979	4.14336	3.99049	0.000121572	0.00396511	0.819169
DOK3	2.90328	2.70803	4.00497	0.000132159	0.00423072	0.816978
KIF4A	2.05246	4.78471	3.98187	0.000122366	0.00396569	0.808249
LTBP4	-1.67968	8.95121	-3.98174	0.000122424	0.00396569	0.80781
LAMB3	2.16874	5.66199	3.98824	0.000132376	0.00423072	0.804852
ZEB2	-1.67292	7.48138	-3.97498	0.000125505	0.00405865	0.784672
POP1	1.33459	5.44221	3.9734	0.000126238	0.00407543	0.779259
HNRNPA2B1	1.48182	9.37717	3.96938	0.000128729	0.00414188	0.762003
ACSL1	-2.78261	9.17407	-3.9665	0.000129478	0.00415897	0.755675
CASK-AS1	1.53379	7.67597	3.96468	0.000130346	0.00417983	0.749457
ABHD1	-2.35191	3.32936	-3.98617	0.000134263	0.00426959	0.743008
AC010422.3	1.38497	7.7042	3.95865	0.000133261	0.00424481	0.728883
MAN2B1	1.38497	7.7042	3.95865	0.000133261	0.00424481	0.728883
CRIP3	-2.69118	4.86831	-3.96126	0.000136699	0.00431834	0.712064
BEST1	-1.08673	7.69702	-3.95297	0.000136063	0.00431249	0.70953
FTH1	-1.08673	7.69702	-3.95297	0.000136063	0.00431249	0.70953
CCDC186	1.21596	5.8329	3.95343	0.000136478	0.00431834	0.707622
PTTG1	2.07862	6.9503	3.95059	0.000137254	0.00432872	0.70142
COX7A1	-1.85368	8.23604	-3.94835	0.000138385	0.0043572	0.693788
SPARCL1	-3.18747	9.63886	-3.94766	0.000138735	0.00436102	0.691441
RELB	1.39606	6.75864	3.94586	0.00013965	0.00438258	0.685327
AL713868.1	3.53061	3.58858	3.90516	0.00016834	0.00490446	0.683144
SLC35F3	3.53061	3.58858	3.90516	0.00016834	0.00490446	0.683144
GPRIN2	3.26739	3.1382	3.92882	0.000159813	0.00479489	0.680698
SGPP2	2.28179	3.56943	4.00798	0.00017131	0.00496487	0.675766
AC244453.1	2.58602	3.71098	3.91677	0.000162298	0.00484661	0.661748
AC246680.1	2.58602	3.71098	3.91677	0.000162298	0.00484661	0.661748
SGCG	-2.01281	2.16328	-3.95561	0.000146031	0.00450836	0.65965
NCAM2	-3.37217	3.15801	-3.97679	0.000149615	0.00456052	0.657002
LRRC41	1.85943	6.43605	3.92739	0.000153008	0.00463438	0.656894
BORA	1.58352	6.12083	3.93633	0.000144602	0.00450402	0.652925
HIST2H2AC	1.8306	9.83576	3.93615	0.000144698	0.00450402	0.652308
AL049829.2	-1.90829	4.7631	-3.93778	0.000145198	0.00450836	0.65097
MYC	-1.77398	9.68436	-3.93494	0.000145335	0.00450836	0.648224
GPR132	2.23541	3.97871	3.93846	0.000146253	0.00450836	0.646173
ZHX3	-1.30516	6.40402	-3.93381	0.00014594	0.00450836	0.644362
CLDN5	-1.86752	8.06389	-3.93347	0.000146119	0.00450836	0.643224
PTK7	2.84248	6.04149	3.93269	0.000147217	0.00453076	0.637188
NSD3	1.10955	4.59241	3.93648	0.000148795	0.0045508	0.632152
AC092115.3	1.01303	7.04143	3.92801	0.000149058	0.0045508	0.624708
NOB1	1.01303	7.04143	3.92801	0.000149058	0.0045508	0.624708
ENOSF1	1.30295	8.75489	3.92493	0.000150743	0.00458759	0.614259
C12orf49	1.34404	7.11695	3.9228	0.000151919	0.00461601	0.607039
ATOH8	-2.53305	5.85509	-3.92171	0.000152524	0.00462704	0.603343
AC093512.2	1.3813	7.37389	4.17118	0.000214487	0.00571725	0.594586
FLYWCH1	-1.57215	4.07688	-3.93149	0.000156475	0.00471696	0.591822
FBXL16	3.04056	3.72921	3.93366	0.000168829	0.00491121	0.588517
AC015802.6	-2.75779	5.79767	-3.91747	0.000155605	0.00469814	0.585676
ST6GALNAC2	-2.75779	5.79767	-3.91747	0.000155605	0.00469814	0.585676
PDE10A	2.6561	2.57118	3.92428	0.000169702	0.0049291	0.578423
TUFT1	1.71534	9.01372	3.90962	0.000159385	0.00479046	0.562453
SYT11	-1.31873	6.84487	-3.90358	0.000163659	0.00486447	0.538783
PYCARD	1.51405	10.0015	3.90235	0.000163649	0.00486447	0.537922
MOCS1	-1.65726	4.54389	-3.90281	0.000166436	0.00489791	0.525999
ACKR3	-1.83649	9.63466	-3.89861	0.000165888	0.00489791	0.525301
KCTD12	-1.64787	8.73875	-3.89784	0.00016635	0.00489791	0.522715
AP002762.2	2.43374	8.35583	3.8966	0.000167105	0.00489833	0.518511
UBASH3B	2.43374	8.35583	3.8966	0.000167105	0.00489833	0.518511
BMS1P11	1.86414	4.12654	3.89369	0.000179185	0.00511131	0.517713
BMS1P15	1.86414	4.12654	3.89369	0.000179185	0.00511131	0.517713
BMS1P8	1.86414	4.12654	3.89369	0.000179185	0.00511131	0.517713
BMS1P9	1.86414	4.12654	3.89369	0.000179185	0.00511131	0.517713
FAM83C	-1.32638	3.97642	-3.89666	0.000167819	0.00490446	0.515467
PRRT2	-1.96835	6.01674	-3.8954	0.000167834	0.00490446	0.514468
CDKN3	2.35172	5.80954	3.88698	0.000173804	0.00501773	0.482918
HOXA4	-1.9853	4.06685	-3.88676	0.000178072	0.00511007	0.465202
ZNF552	2.40267	3.20371	3.86379	0.000202652	0.0055728	0.463628
DCUN1D3	-1.10483	7.99382	-3.87917	0.000177995	0.00511007	0.459879
LINC00910	-1.10483	7.99382	-3.87917	0.000177995	0.00511007	0.459879
GPC5	-3.08641	3.12378	-3.89504	0.000181364	0.00514277	0.458078
PLK4	1.54422	6.01139	3.87628	0.000179866	0.00511548	0.45017
RCL1	-2.1681	7.22965	-3.87551	0.00018037	0.00512218	0.447574
TGS1	2.64821	2.08787	3.92369	0.000217859	0.00577494	0.44702
ZNF586	1.69395	4.85023	3.85828	0.000206646	0.00560997	0.445723
AC020909.3	1.26603	4.35705	3.88833	0.000184686	0.00520606	0.44002
EMC10	1.26603	4.35705	3.88833	0.000184686	0.00520606	0.44002
CCM2L	-1.75336	5.98176	-3.87303	0.000182796	0.0051757	0.436078
CORO2B	-2.29642	3.1976	-3.89326	0.000188154	0.00525732	0.430224
KANK4	-3.38904	5.29325	-3.88276	0.000186313	0.00524258	0.429567
NPAS1	3.22927	4.29603	3.84266	0.000208561	0.00562997	0.42898
TNFSF8	1.72293	3.99284	3.87049	0.000184475	0.00520606	0.427591
RPL4	4.43512	5.64657	4.00615	0.000222755	0.00586404	0.421588
POLQ	2.06047	5.15302	3.86695	0.000186847	0.00524258	0.415733
C2orf15	2.78947	5.97257	3.86774	0.000187149	0.00524258	0.415158
AL133268.1	1.01239	7.1389	3.86499	0.000187353	0.00524258	0.412315
CMAHP	1.01239	7.1389	3.86499	0.000187353	0.00524258	0.412315
MRVI1	-1.98339	3.80695	-3.89684	0.000197931	0.00546655	0.396354
DCXR	-2.33357	9.71934	-3.85889	0.000191522	0.00533768	0.39189
NDEL1	-1.25547	10.3045	-3.85879	0.000191589	0.00533768	0.391564
TYR	-3.05252	1.65116	-4.0688	0.000236762	0.00613975	0.38668
SH2D3A	2.85649	5.72168	3.84297	0.000204581	0.00559812	0.385735
AC004034.1	-2.23206	3.25624	-3.86891	0.000195738	0.00541381	0.383722
NFIL3	-1.5253	8.91919	-3.85624	0.000193359	0.00537917	0.383027
AC009119.1	-2.26355	5.2565	-3.86103	0.000194375	0.00538392	0.382856
CDH13	-2.26355	5.2565	-3.86103	0.000194375	0.00538392	0.382856
PBK	3.35353	5.5449	3.83109	0.000221587	0.00584687	0.376936
TLL1	-2.87991	3.191	-3.90348	0.000205142	0.00560096	0.375467
DUSP7	3.18224	2.24894	3.86038	0.000231775	0.00604322	0.362445
SORBS1	-1.82896	5.70975	-3.8573	0.000200852	0.00553923	0.356502
ATG4D	1.88205	5.04338	3.8331	0.000211943	0.00567318	0.353101
JPH2	-1.23754	4.76102	-3.86696	0.000203918	0.00559191	0.352845
KCNMA1	-1.38851	3.497	-3.86929	0.000204745	0.00559812	0.351675
SLC27A5	-1.17017	7.01156	-3.84145	0.000203933	0.00559191	0.333633
AC020907.2	-3.47834	6.31544	-3.87085	0.000210447	0.00564959	0.333127
FXYD1	-3.47834	6.31544	-3.87085	0.000210447	0.00564959	0.333127
LACRT	-1.04215	5.37158	-3.83906	0.000205687	0.00560286	0.325689
TROAP	3.40789	5.29412	3.8255	0.000218744	0.00579037	0.32481
C5orf22	1.17063	5.59131	3.83783	0.000206597	0.00560997	0.321593
PCNX2	1.68052	5.18885	3.8099	0.000235454	0.00611414	0.318679
GLB1L	1.05428	6.40659	3.83553	0.000208314	0.00562997	0.313918
MT1F	-2.39412	10.9913	-3.83396	0.00020949	0.00564706	0.308697
AL691442.1	1.19434	6.46318	3.83345	0.000210766	0.00564959	0.303964
EFNA4	1.19434	6.46318	3.83345	0.000210766	0.00564959	0.303964
C10orf82	-2.01034	3.12207	-3.83835	0.000214877	0.00571967	0.293854
AC016738.1	1.9031	6.91008	3.82753	0.000214376	0.00571725	0.287315
NPAS2	1.9031	6.91008	3.82753	0.000214376	0.00571725	0.287315
MKI67	1.55996	4.5226	3.82876	0.000215267	0.00572209	0.28528
CDC25C	2.79904	3.82088	3.79401	0.000247952	0.00635236	0.27047
TPM2	-1.54682	8.85965	-3.81921	0.000221797	0.00584687	0.256658
AC106820.5	2.9936	4.85823	3.78816	0.000255464	0.00645824	0.244835
CCNF	2.9936	4.85823	3.78816	0.000255464	0.00645824	0.244835
PBX4	3.52418	4.39829	3.798	0.0002583	0.00650413	0.243198
OGN	-3.42601	2.68747	-4.15144	0.000355327	0.00798943	0.239008
MGMT	-1.32396	10.1378	-3.81269	0.000226081	0.00594341	0.238029
TYW5	6.50639	2.22764	3.81683	0.000273398	0.00675962	0.228626
DTL	2.01843	7.32095	3.80683	0.000230867	0.0060341	0.218611
AC068724.1	1.18942	9.39213	3.80653	0.000231109	0.0060341	0.21764
AC068724.3	1.18942	9.39213	3.80653	0.000231109	0.0060341	0.21764
TMEM62	1.18942	9.39213	3.80653	0.000231109	0.0060341	0.21764
AL590560.2	1.31266	5.53392	3.82138	0.000253369	0.00642358	0.215705
TRIP13	2.64919	6.59812	3.80728	0.000232434	0.00605214	0.214143
KCNA4	3.5197	2.04633	3.80038	0.000293952	0.00707558	0.208445
RFTN2	-1.81803	6.68527	-3.79775	0.000238473	0.00617575	0.188573
TMEM100	-2.52118	5.47594	-3.79858	0.000241813	0.00625376	0.179342
PLA2G2A	-4.09838	5.80291	-3.79608	0.000242923	0.00627399	0.174157
ITGA2	2.09517	8.14982	3.79153	0.000243815	0.00628851	0.16805
IRF6	1.59444	7.23978	3.7925	0.000244992	0.00631037	0.165378
CHGA	-4.8932	3.43151	-3.94665	0.00028756	0.00694847	0.165319
AC007750.1	2.62709	8.03902	3.78735	0.000247479	0.00634875	0.154232
FAP	2.62709	8.03902	3.78735	0.000247479	0.00634875	0.154232
RHAG	-2.32625	2.91239	-3.80017	0.000252237	0.00641911	0.150636
CNP	-2.43316	2.86246	-3.80188	0.000253421	0.00642358	0.148633
KRT19	3.07454	11.8875	3.78496	0.00024959	0.00638576	0.146364
OXTR	2.9208	6.93127	3.78379	0.000250629	0.00640378	0.142515
PIK3R3	-1.84475	3.64707	-3.7862	0.000252674	0.00642168	0.13863
FRZB	-2.39486	8.39539	-3.7825	0.000251787	0.00641911	0.138245
SOBP	-1.76679	5.8191	-3.78204	0.000252192	0.00641911	0.136757
ARMCX4	-1.52477	4.4911	-3.78168	0.000256758	0.00648238	0.123775
AC073323.1	5.81494	2.64274	3.80115	0.000316225	0.0074078	0.115057
IQUB	5.81494	2.64274	3.80115	0.000316225	0.0074078	0.115057
ACOX2	-3.35407	8.23396	-3.77438	0.000259155	0.00651706	0.111535
MCM10	3.19428	4.73501	3.74266	0.000294663	0.00708378	0.11092
SKA1	2.12319	4.28581	3.75762	0.000278381	0.00682107	0.102505
IL23A	1.65601	4.66504	3.77569	0.000263389	0.00660615	0.101107
ATP11C	-1.28908	5.59755	-3.7729	0.000262645	0.00659616	0.100928
ZNF606	1.36025	5.56448	3.76917	0.000263994	0.00661266	0.0944042
PPL	1.44054	7.19791	3.76954	0.000264713	0.00662199	0.0927681
SUN1	1.628	6.2627	3.77158	0.000266093	0.0066478	0.0906975
CD70	2.22577	4.40038	3.7639	0.00026898	0.0067024	0.0770831
FES	-1.56187	7.49796	-3.76161	0.000271175	0.0067467	0.0695582
SAA2	-4.84608	8.16332	-3.78353	0.000277932	0.00682107	0.0692856
SAA2-SAA4	-4.84608	8.16332	-3.78353	0.000277932	0.00682107	0.0692856
GNG11	-1.50845	9.40808	-3.76123	0.000271538	0.0067467	0.068322
ZNF10	-1.2642	5.24649	-3.76094	0.000271817	0.0067467	0.0673709
C1QTNF6	1.36422	5.6544	3.76189	0.000273083	0.00675962	0.0648455
Z82188.2	1.36422	5.6544	3.76189	0.000273083	0.00675962	0.0648455
FXYD6-FXYD2	-2.14798	6.05876	-3.78743	0.000282898	0.00690521	0.0598296
STK39	1.00702	7.53156	3.75633	0.000276296	0.00681365	0.0522406
PTPN14	2.04842	5.76446	3.75556	0.000278149	0.00682107	0.0469351
CADM2	-3.62164	3.62687	-4.12782	0.000404852	0.00856869	0.0428006
PMP22	-1.88138	5.96205	-3.758	0.000281569	0.00689032	0.0402611
PTGFRN	1.20004	6.14079	3.74761	0.000284952	0.00693759	0.023692
PIGG	1.0472	6.81464	3.7461	0.000286477	0.00694815	0.0187552
LRRC61	1.18655	4.85456	3.74542	0.000287161	0.00694847	0.0165479
FEN1	1.60017	5.91815	3.74487	0.000287723	0.00694847	0.0147378
MAPK13	1.87614	9.25641	3.74465	0.000287944	0.00694847	0.014028
AC087721.2	2.6457	5.08266	3.74251	0.000316669	0.0074078	-0.000338242
OIP5	2.6457	5.08266	3.74251	0.000316669	0.0074078	-0.000338242
SLC6A6	3.03339	4.0031	3.70574	0.000363292	0.00808293	-0.00193444
RPL15	2.32954	10.4463	3.73885	0.000293903	0.00707558	-0.00492301
C1QTNF7	-1.6937	4.44143	-3.73819	0.00029574	0.00709181	-0.00981206
PIK3CB	1.15081	6.73856	3.73727	0.000295545	0.00709181	-0.0100762
NOTUM	3.0746	2.75518	3.77454	0.00036051	0.008068	-0.0137487
AC020909.1	1.34312	6.83689	3.73367	0.000299331	0.0071503	-0.0218527
POLD1	1.34312	6.83689	3.73367	0.000299331	0.0071503	-0.0218527
MLYCD	-1.35291	6.36832	-3.73444	0.000299675	0.0071503	-0.0220416
TMPRSS11D	3.65696	1.77444	3.71657	0.000380485	0.00831067	-0.0291732
NKAIN2	-2.4177	2.85075	-3.89571	0.000362073	0.00807479	-0.0325903
RNF217-AS1	-2.4177	2.85075	-3.89571	0.000362073	0.00807479	-0.0325903
DDR1	1.88762	9.19368	3.72806	0.000305303	0.00727549	-0.0401224
RXRA	-1.20565	9.84044	-3.72716	0.000306271	0.00728948	-0.0430506
ALDOA	1.51594	8.19324	3.85089	0.000403603	0.00856123	-0.0474375
AC021733.2	-2.81165	7.10626	-3.7254	0.000308179	0.00731668	-0.0487956
CCN3	-2.81165	7.10626	-3.7254	0.000308179	0.00731668	-0.0487956
MAD2L1	2.38287	6.66124	3.72576	0.000308971	0.00731729	-0.0502966
DAAM2	-1.95714	4.70309	-3.72485	0.000308775	0.00731729	-0.0505805
LCAT	-2.64412	6.77026	-3.72497	0.000309832	0.00732824	-0.0528713
MPDU1	-1.11046	5.7301	-3.73286	0.000313038	0.00736489	-0.0537926
AL159978.1	-1.55717	6.10296	-3.72319	0.000310584	0.00732824	-0.0559818
WASF3	-1.55717	6.10296	-3.72319	0.000310584	0.00732824	-0.0559818
FOXM1	3.53472	4.53859	3.67165	0.000383812	0.0083357	-0.0624848
IL33	-2.45379	6.70835	-3.72072	0.000313293	0.00736489	-0.0640132
CACNG7	2.61725	2.59516	3.73903	0.000329835	0.00761329	-0.0853566
BX284613.2	-1.82708	5.88147	-3.74275	0.000333999	0.00769083	-0.0911563
EPAS1	-1.07383	11.5315	-3.71088	0.000324329	0.00753672	-0.0960209
KCNN2	-1.43747	6.11343	-3.69316	0.000375213	0.00824949	-0.0963746
AC097515.1	-1.5194	9.63691	-3.71018	0.000325128	0.00753672	-0.098296
LDB2	-1.5194	9.63691	-3.71018	0.000325128	0.00753672	-0.098296
PTX3	-1.66198	4.99658	-3.70999	0.000325335	0.00753672	-0.0988825
STRA6	3.11356	4.36783	3.68674	0.000375958	0.00824949	-0.102183
EID1	-1.77028	5.31218	-3.71115	0.000327789	0.00758192	-0.103183
PARPBP	2.01292	4.68106	3.69169	0.000379102	0.00829456	-0.104746
PMCH	2.01292	4.68106	3.69169	0.000379102	0.00829456	-0.104746
DPP6	2.14458	3.03421	3.72067	0.000360019	0.00806645	-0.10712
ABCC8	-2.24033	2.78057	-3.72963	0.000338597	0.00774074	-0.111016
NUDT21	1.07828	5.30826	3.70815	0.000332573	0.00766722	-0.115663
TSPYL2	-1.78633	4.72374	-3.74056	0.0003459	0.00783274	-0.117214
ZNF205	1.1362	6.19992	3.70111	0.000335636	0.00770795	-0.127695
ZNF213-AS1	1.1362	6.19992	3.70111	0.000335636	0.00770795	-0.127695
S100A14	2.99721	7.34297	3.70084	0.000335952	0.00770795	-0.128566
PDZD4	-1.84074	4.24742	-3.70449	0.000338216	0.00774074	-0.130289
KDELR1	1.06046	6.55386	3.70026	0.000337908	0.00774074	-0.133064
CSPG4	-1.92859	6.31153	-3.69799	0.000339324	0.00774811	-0.137795
MCM3	1.01747	7.88492	3.69661	0.000340972	0.00776718	-0.142271
CRYAA	-3.89509	5.52109	-3.69856	0.00034391	0.00780619	-0.146651
CRYAA2	-3.89509	5.52109	-3.69856	0.00034391	0.00780619	-0.146651
RPRD2	1.2174	5.90515	3.69483	0.000343107	0.00780619	-0.148039
HMMR	3.23372	5.53061	3.66276	0.00039258	0.00841275	-0.14956
HMMR-AS1	3.23372	5.53061	3.66276	0.00039258	0.00841275	-0.14956
NKAIN3	2.58396	2.05713	3.72341	0.000383628	0.0083357	-0.149812
PEX3	-1.2326	6.67715	-3.6916	0.000347003	0.00784842	-0.158469
MIR99AHG	-1.28386	5.38302	-3.69029	0.000349899	0.00789144	-0.165288
AC025265.1	-2.24935	5.73072	-3.68903	0.000350143	0.00789144	-0.166794
STAB2	-2.24935	5.73072	-3.68903	0.000350143	0.00789144	-0.166794
SAPCD2	2.33018	5.87717	3.68803	0.000352677	0.00793918	-0.172593
SAA1	-4.80489	7.70653	-3.70069	0.000365671	0.00811753	-0.1874
NDC1	1.85143	5.54506	3.68439	0.000359911	0.00806645	-0.189583
AC009630.2	1.85996	5.04078	3.6653	0.000381766	0.00831962	-0.18973
GINS4	1.85996	5.04078	3.6653	0.000381766	0.00831962	-0.18973
CBL	-1.61204	5.1687	-3.68447	0.000362649	0.00807802	-0.194753
HHAT	1.26776	5.37459	3.67944	0.000362081	0.00807479	-0.197762
CNOT9	1.32624	4.72021	3.67649	0.000367178	0.00813152	-0.209813
SRPX	-2.68356	8.47404	-3.67445	0.000368435	0.00814993	-0.213829
CAB39L	-1.55215	3.83139	-3.74289	0.000429755	0.00899614	-0.215282
AC100786.2	-1.49067	4.57631	-3.67041	0.000379314	0.00829456	-0.237179
ERO1B	-2.27189	3.76943	-3.67713	0.000384954	0.00833968	-0.241863
KDM8	-3.18788	4.48493	-3.66686	0.00038705	0.00833968	-0.253968
AC241377.2	1.84398	4.97078	3.6605	0.000386793	0.00833968	-0.258723
AC243772.3	1.84398	4.97078	3.6605	0.000386793	0.00833968	-0.258723
LINC00869	1.84398	4.97078	3.6605	0.000386793	0.00833968	-0.258723
LINC01145	1.84398	4.97078	3.6605	0.000386793	0.00833968	-0.258723
LINC02591	1.84398	4.97078	3.6605	0.000386793	0.00833968	-0.258723
CLDND1	2.46471	4.39684	3.65129	0.000536818	0.0107083	-0.264013
RGS2	-2.07475	9.04212	-3.65771	0.000390563	0.0084059	-0.267676
NAT2	-4.22375	5.62062	-3.65792	0.000393135	0.00841275	-0.272012
BCL2L1	1.42162	9.01469	3.656	0.000392896	0.00841275	-0.273174
RCC2	1.12491	10.954	3.65554	0.000393522	0.00841275	-0.274643
RCC2-AS1	1.12491	10.954	3.65554	0.000393522	0.00841275	-0.274643
AC027097.1	1.37178	5.5023	3.65549	0.000397944	0.00846939	-0.282352
AC027097.2	1.37178	5.5023	3.65549	0.000397944	0.00846939	-0.282352
ATP8B1	1.37178	5.5023	3.65549	0.000397944	0.00846939	-0.282352
AC005703.3	-1.93455	4.76335	-3.65778	0.000399408	0.00848166	-0.282992
MLLT11	-1.70257	7.84605	-3.65192	0.00039851	0.00847199	-0.286266
ASPHD1	1.28284	5.328	3.66221	0.000410907	0.00864896	-0.298809
KCTD13	1.28284	5.328	3.66221	0.000410907	0.00864896	-0.298809
CPE	-2.51659	8.24134	-3.6478	0.000404254	0.00856553	-0.299474
VGLL3	-2.74159	4.26378	-3.65273	0.000422437	0.00886517	-0.325509
TSPAN7	-3.23835	5.86109	-3.63905	0.00041819	0.00879257	-0.329894
R3HDM4	1.0616	10.5458	3.63502	0.00042257	0.00886517	-0.340355
RGS7BP	-2.48376	3.03463	-3.65029	0.000432137	0.00902624	-0.343014
ZBTB16	-2.57164	6.92051	-3.63268	0.000426007	0.00892745	-0.347825
GNMT	-3.15572	5.19376	-3.63055	0.000430674	0.00900553	-0.35703
MT1DP	-2.65497	3.16778	-3.6526	0.000444976	0.00922384	-0.361066
FAM98B	6.69001	1.68788	3.77437	0.000593709	0.0115985	-0.362198
NRXN1	-1.54796	3.33309	-3.65135	0.000446854	0.00924273	-0.364961
PCDHB4	-2.25351	4.60324	-3.62964	0.000436768	0.009113	-0.367358
SCAMP4	1.09212	5.68545	3.62557	0.000438152	0.00913191	-0.372906
AC130304.1	1.29742	6.32898	3.62422	0.000438658	0.00913251	-0.374815
COL1A1	2.37381	12.0801	3.62254	0.00044122	0.00917585	-0.380185
TMEM259	1.08448	6.49411	3.62256	0.000442736	0.00918736	-0.382502
CENPU	1.54458	6.0206	3.62166	0.000442561	0.00918736	-0.382983
ARRDC1	1.29495	8.0337	3.62063	0.00044568	0.00922843	-0.388614
TK1	2.1143	7.52525	3.61852	0.000447392	0.00924385	-0.392993
ALDH1A2	-2.87448	7.71159	-3.61803	0.000448146	0.00924942	-0.394545
SAMD3	2.00148	3.71288	3.62748	0.000454361	0.00933736	-0.396019
FAM222B	1.21656	8.07442	3.61614	0.000451068	0.00928968	-0.400537
ASAP1	1.10687	9.32795	3.61439	0.000453801	0.0093359	-0.406106
ZNF416	1.1206	5.53449	3.61347	0.000455255	0.00934569	-0.409055
LRG1	-2.67938	9.66255	-3.61082	0.000459433	0.00942133	-0.417475
TEX26	-2.14745	3.20616	-3.63555	0.000473933	0.00963597	-0.417931
SIK1	-1.67717	8.29211	-3.61003	0.000460685	0.00942678	-0.419983
SIK1B	-1.67717	8.29211	-3.61003	0.000460685	0.00942678	-0.419983
CEMIP	3.28556	7.62778	3.60809	0.000463778	0.00946816	-0.426151
HSD17B6	-4.88351	7.7909	-3.61511	0.000468098	0.00953761	-0.426546
SPINT1	1.94705	6.34031	3.60783	0.000464194	0.00946816	-0.426976
SNHG28	1.63179	4.85438	3.61342	0.00051329	0.0103154	-0.434929
NRIP2	-2.13577	4.21768	-3.60505	0.000471922	0.0096053	-0.4405
RBP2	2.98691	2.96683	3.59893	0.000509542	0.0102617	-0.441154
NFRKB	1.07734	4.86696	3.60077	0.000475608	0.00965975	-0.449364
SPRY2	-1.44975	8.19881	-3.60006	0.000476773	0.00967314	-0.451619
KDM5B	1.07386	9.18858	3.59743	0.000481119	0.00975095	-0.459979
SMC1A	2.07624	3.76862	3.58171	0.000518603	0.0103895	-0.466766
ZNF367	-1.51736	5.56325	-3.59512	0.0004866	0.00985159	-0.469579
LDB3	-2.58776	2.74314	-3.60739	0.000495167	0.0100144	-0.471023
TMEM8A	1.27441	8.47513	3.58782	0.000497275	0.0100464	-0.490406
AC048382.5	2.9416	4.34616	3.56752	0.000659711	0.0124343	-0.491384
ZSCAN2	2.9416	4.34616	3.56752	0.000659711	0.0124343	-0.491384
AC099850.2	1.10381	4.66284	3.59088	0.000500769	0.0101063	-0.492523
JUN	-1.22529	6.28407	-3.58466	0.000502692	0.0101344	-0.500385
RSPO3	-2.88414	5.39473	-3.57921	0.00051389	0.0103167	-0.519842
CTSF	-1.3827	7.27427	-3.57207	0.000524861	0.0105038	-0.540125
TGFB2	3.11758	4.53347	3.54541	0.000612724	0.0118552	-0.545577
C7	-3.35435	9.32587	-3.5718	0.000530698	0.0106095	-0.547769
SCARA3	-2.46943	4.73093	-3.60318	0.00056208	0.0111206	-0.559668
FABP1	-4.55537	8.09271	-3.56525	0.000537241	0.0107083	-0.561586
ARHGEF18	1.16267	10.5741	3.56521	0.00053732	0.0107083	-0.561721
RTL4	4.52134	1.00812	4.30379	0.000835363	0.0147763	-0.565584
EHMT1	2.08993	3.43976	3.52728	0.000623749	0.011965	-0.571215
C7orf50	-1.82288	4.65823	-3.56961	0.00055083	0.0109547	-0.574566
MIF-AS1	1.20836	12.1082	3.55684	0.000552902	0.0109845	-0.588031
HIST2H4B	1.97856	7.24607	3.55049	0.000565002	0.0111553	-0.607951
ZMAT3	1.11971	9.67075	3.54991	0.000566134	0.0111661	-0.609792
LSM4	1.03618	10.2284	3.5495	0.000566911	0.0111699	-0.611054
INMT	-2.23785	8.7273	-3.54761	0.00057058	0.0112191	-0.61699
INMT-MINDY4	-2.23785	8.7273	-3.54761	0.00057058	0.0112191	-0.61699
PRSS27	5.45474	2.50373	3.6176	0.000805208	0.0143616	-0.622636
DSP	1.79012	5.55583	3.55407	0.000694283	0.0128577	-0.625431
TMEM156	3.14379	4.00621	3.54926	0.00058548	0.0114648	-0.632716
BRAF	1.95936	4.345	3.50466	0.000668582	0.012552	-0.635774
AC003681.1	1.04238	6.33141	3.54245	0.000584502	0.0114574	-0.637503
LIFR	-2.67682	4.95726	-3.55452	0.000594325	0.0115985	-0.638153
VASP	1.12813	6.03509	3.52118	0.000634522	0.0121181	-0.652387
ARHGAP27	1.9287	7.62684	3.50292	0.000686731	0.0127549	-0.65544
ACTA2	-1.37649	12.9759	-3.53513	0.00059534	0.0115985	-0.656061
ACTA2-AS1	-1.37649	12.9759	-3.53513	0.00059534	0.0115985	-0.656061
DBN1	2.11322	6.16688	3.49225	0.000758146	0.0137213	-0.660666
BATF2	1.63688	5.05729	3.53341	0.000598826	0.0116427	-0.661429
SLC22A1	-4.46803	6.53939	-3.55155	0.000620447	0.0119176	-0.669228
LGALS9	1.75568	6.08627	3.53179	0.000608042	0.0117859	-0.672967
TNFRSF12A	1.57032	10.3714	3.52969	0.000606437	0.0117787	-0.673042
LCOR	1.07936	5.91897	3.49039	0.000696963	0.0128948	-0.674957
PHETA1	1.42588	6.46221	3.52891	0.000608039	0.0117859	-0.675468
ADHFE1	-2.13076	7.79973	-3.52623	0.000613597	0.0118552	-0.683835
SLC12A6	1.06609	4.44178	3.52674	0.000614495	0.0118552	-0.684358
CERS6	1.126	10.8232	3.5254	0.000615339	0.0118552	-0.68644
CERS6-AS1	1.126	10.8232	3.5254	0.000615339	0.0118552	-0.68644
JAK2	-1.31704	5.83837	-3.52524	0.000617637	0.0118875	-0.689047
SLIT2	-1.594	7.92004	-3.52371	0.000618878	0.0118994	-0.691712
CASP6	1.76949	6.33225	3.50827	0.000664994	0.0124969	-0.694473
HIST2H2BE	1.85385	8.1781	3.5212	0.000624169	0.011965	-0.699537
ADRB2	-1.87749	6.09736	-3.52025	0.000626171	0.0119914	-0.702481
CIDEB	-2.77386	7.68735	-3.51969	0.000629353	0.0120402	-0.706322
OTOS	6.94134	1.14005	8.38585	0.000340863	0.00776718	-0.707038
EPB41L4B	-1.53432	5.32853	-3.52316	0.000634693	0.0121181	-0.708858
AL121753.1	2.64708	6.54657	3.4679	0.000799116	0.0142869	-0.71345
ADORA2B	2.46208	6.07942	3.51765	0.000635739	0.012126	-0.714771
AL109811.3	-2.16034	5.70185	-3.53089	0.000648848	0.0123024	-0.71667
GLDN	-2.19657	5.32083	-3.5172	0.000638797	0.0121714	-0.718334
MT1H	-4.27306	5.01688	-3.56718	0.000682639	0.0127203	-0.718849
HSD11B1L	1.28393	4.849	3.51408	0.000639395	0.0121714	-0.721689
GPR4	-1.50001	4.40476	-3.51605	0.000641292	0.0121954	-0.721917
LINC00272	1.25832	4.00244	3.49578	0.000684434	0.0127314	-0.724036
MEF2C	-1.37714	7.04331	-3.51216	0.00064357	0.0122144	-0.72767
MEF2C-AS2	-1.37714	7.04331	-3.51216	0.00064357	0.0122144	-0.72767
UNC5B	2.55315	4.28175	3.47658	0.000741998	0.0134929	-0.728097
TCEANC2	1.33166	5.11525	3.50501	0.000659325	0.0124343	-0.749891
PRR7	1.86112	6.12594	3.50351	0.000662671	0.0124655	-0.754543
CD3G	2.41971	3.90117	3.48906	0.000714161	0.0130989	-0.758011
GTF2IRD1	1.00682	4.36814	3.52181	0.000687983	0.0127658	-0.763077
AL133481.1	-1.52211	8.12085	-3.50018	0.00067016	0.012557	-0.764865
ZCCHC24	-1.52211	8.12085	-3.50018	0.00067016	0.012557	-0.764865
SOX15	-2.52731	3.72504	-3.50642	0.00067873	0.0126679	-0.767699
AIF1L	-1.99212	9.61507	-3.49848	0.000674017	0.0126169	-0.770137
CST1	5.42572	8.02836	3.46739	0.000781567	0.0140256	-0.77036
TMEM189	1.1501	5.6824	3.49818	0.000676793	0.0126564	-0.7731
ZFP36	-1.43398	11.7865	-3.49667	0.000678151	0.0126679	-0.775753
ARSA	1.21575	6.8822	3.49461	0.000682871	0.0127203	-0.782124
EFS	-1.31546	4.169	-3.47885	0.00073149	0.0133782	-0.782434
ANG	-3.14917	9.94663	-3.49469	0.0006848	0.0127314	-0.783903
CYP2U1	-1.28679	5.91945	-3.4903	0.000692871	0.012844	-0.795474
MAMSTR	-1.36736	3.87355	-3.49263	0.000700827	0.0129538	-0.80087
LILRA6	-1.08002	4.42036	-3.48775	0.000703182	0.0129839	-0.807404
KIF24	2.29551	3.88128	3.45172	0.000811486	0.014454	-0.807739
SLC38A7	1.08882	6.22785	3.48565	0.000703815	0.0129839	-0.809864
AL356534.1	-1.56328	5.58116	-3.48481	0.000707967	0.0130479	-0.814455
RCAN3	1.05049	5.56416	3.4823	0.00071179	0.0130805	-0.820208
PTGIS	-2.27059	7.24698	-3.48163	0.000713382	0.0130972	-0.822259
NKIRAS1	1.29264	9.33905	3.47964	0.000718178	0.0131473	-0.82841
CLEC14A	-1.1726	6.21574	-3.47241	0.000735849	0.0134451	-0.850721
TIE1	-1.45051	6.07757	-3.47208	0.000736664	0.0134471	-0.851736
HAUS8	1.06579	5.25251	3.47097	0.000741631	0.0134929	-0.857097
AL157935.2	-1.13686	7.97834	-3.47003	0.000741749	0.0134929	-0.858049
ST6GALNAC6	-1.13686	7.97834	-3.47003	0.000741749	0.0134929	-0.858049
PLP1	-1.8473	4.93204	-3.6268	0.000981791	0.0165031	-0.861297
TIMP4	-1.80677	3.95753	-3.47045	0.000752344	0.0136421	-0.866892
ARL4C	1.51265	6.41971	3.46414	0.000756547	0.0137053	-0.876174
AC009554.1	1.78168	3.72978	3.44489	0.000814128	0.0144606	-0.881771
AC009554.2	1.78168	3.72978	3.44489	0.000814128	0.0144606	-0.881771
VPS13C	1.78168	3.72978	3.44489	0.000814128	0.0144606	-0.881771
S1PR1	-1.74751	7.26033	-3.46065	0.000765438	0.0138402	-0.886893
STARD8	-1.26427	7.12939	-3.45862	0.000770665	0.0139215	-0.893136
HAMP	-4.61799	9.38233	-3.45791	0.000772509	0.0139416	-0.895328
LMTK2	1.36613	5.01858	3.4571	0.000774611	0.0139664	-0.897821
DOCK3	-1.96544	3.83224	-3.45877	0.000777303	0.0139754	-0.898554
CPXM2	-2.10971	7.40985	-3.45724	0.000776542	0.0139754	-0.899303
EGR2	-1.96465	7.90828	-3.45568	0.0007806	0.0140215	-0.904084
USP20	2.31723	2.50649	3.40952	0.000996669	0.0166506	-0.905014
SAA4	-4.8533	8.84626	-3.45566	0.000785427	0.0140817	-0.908092
GPIHBP1	-1.54428	4.22309	-3.4647	0.000800932	0.014306	-0.912576
ACTL10	1.93784	4.11708	3.43653	0.000856261	0.0150828	-0.922049
FAAP24	1.40341	4.98248	3.42686	0.000859341	0.0151231	-0.9326
PRKAR1B	1.3123	5.30331	3.44538	0.000805551	0.0143616	-0.933738
CBX7	-1.15159	8.17368	-3.44117	0.000816955	0.0144973	-0.946627
SYN2	-1.47618	3.81631	-3.48658	0.000947589	0.0160695	-0.946991
GATA2	-1.39308	5.19541	-3.44062	0.000820843	0.0145528	-0.950182
TIPARP	-1.28766	8.83138	-3.43781	0.000826156	0.0146335	-0.956894
ZSCAN16-AS1	1.47931	6.78409	3.43522	0.000835765	0.0147763	-0.966697
CRYBB2	2.14741	4.41474	3.41281	0.000902981	0.0155524	-0.977022
CRYBB2P1	2.14741	4.41474	3.41281	0.000902981	0.0155524	-0.977022
SUMF2	1.1381	9.76422	3.4308	0.000845698	0.0149381	-0.978322
CCDC138	1.42351	4.43018	3.43017	0.000847461	0.0149554	-0.98023
PKMYT1	1.63833	7.28009	3.34554	0.00116842	0.018449	-0.981034
MEOX2	-3.32921	3.70066	-3.47108	0.000904103	0.0155524	-0.984671
UST	-1.79941	5.18537	-3.42896	0.000861033	0.015139	-0.991525
AC092666.1	2.16745	3.15698	3.43091	0.000863609	0.0151641	-0.991653
GPRACR	2.20716	3.53439	3.42844	0.000867915	0.0151826	-0.997099
SLC30A6	2.01238	3.97237	3.40816	0.000928078	0.0158795	-0.998897
NR1D2	-1.63354	6.03796	-3.42172	0.000874147	0.0152712	-1.00785
SPEG	-2.83364	6.33109	-3.42057	0.000874979	0.0152718	-1.00951
PAK1	1.06541	8.17721	3.41808	0.000882249	0.015381	-1.01709
FCN1	-2.85107	7.06038	-3.41721	0.000884801	0.0153816	-1.01974
GRK6	1.00488	5.76539	3.41704	0.000885294	0.0153816	-1.02025
PRR7-AS1	1.00488	5.76539	3.41704	0.000885294	0.0153816	-1.02025
TMEM182	2.43627	3.48408	3.3638	0.00113477	0.0182097	-1.0249
FZD4	-1.34785	8.54952	-3.41546	0.000889963	0.0154487	-1.02506
AL163636.2	-2.72921	10.1526	-3.415	0.000893865	0.0154883	-1.02828
RNASE4	-2.72921	10.1526	-3.415	0.000893865	0.0154883	-1.02828
HSPBP1	1.42306	5.40119	3.41405	0.000899278	0.0155457	-1.033
USP12	1.28148	4.91434	3.4122	0.000899621	0.0155457	-1.03495
HPCAL1	2.23177	5.8378	3.48873	0.0014298	0.0208917	-1.0421
FERMT1	3.50272	6.43057	3.37526	0.00105751	0.017304	-1.04432
GHR	-3.37261	8.16832	-3.40984	0.000911881	0.0156585	-1.04575
TESMIN	1.89631	4.09523	3.40808	0.000914588	0.0156768	-1.04927
GATD1	1.33139	5.39881	3.40736	0.0009142	0.0156768	-1.04967
KL	-2.22265	3.23291	-3.41771	0.000930805	0.0159005	-1.05157
IGSF22	2.27311	3.56923	3.37203	0.00133184	0.0199742	-1.0556
TMEM86A	2.27311	3.56923	3.37203	0.00133184	0.0199742	-1.0556
ARFGEF2	1.52475	5.42743	3.40286	0.000927915	0.0158795	-1.06331
AC009432.2	1.94904	3.82785	3.40392	0.00093263	0.0159005	-1.06554
MCTP2	1.94904	3.82785	3.40392	0.00093263	0.0159005	-1.06554
CNNM4	1.20459	5.5468	3.40162	0.00093172	0.0159005	-1.06705
PC	1.17112	4.25689	3.38044	0.00124541	0.0192887	-1.07587
AC137056.1	-4.07068	5.76109	-3.40544	0.000951741	0.016097	-1.07701
ACSM5	-4.07068	5.76109	-3.40544	0.000951741	0.016097	-1.07701
ACSM5P1	-4.07068	5.76109	-3.40544	0.000951741	0.016097	-1.07701
DOCK5	1.15087	5.78061	3.39833	0.000944584	0.0160328	-1.07882
TGFBR1	1.10452	5.02628	3.39763	0.000944109	0.0160328	-1.07914
CCDC50	1.8212	4.53356	3.38751	0.00102336	0.0169631	-1.08008
AC068051.1	2.47656	2.13492	3.40257	0.0011633	0.018449	-1.08579
AC107884.1	-1.25665	5.23805	-3.39444	0.000962271	0.0162325	-1.09419
HGFAC	-4.05654	6.64383	-3.39272	0.000962253	0.0162325	-1.09578
CAV1	-1.75848	6.80834	-3.39186	0.000962299	0.0162325	-1.09661
WT1	2.04823	3.53184	3.39375	0.000967324	0.0163029	-1.09815
AC091607.2	-2.34685	4.46698	-3.33899	0.00124376	0.0192789	-1.10413
OVOL2	1.07734	7.49348	3.38681	0.000978495	0.0164621	-1.11189
CHAF1A	1.23568	5.32784	3.38499	0.000984385	0.0165321	-1.11738
VSTM2L	3.61294	4.76771	3.38759	0.00120897	0.0189548	-1.12269
CHFR	1.19474	6.03954	3.38611	0.000994884	0.0166354	-1.12302
TIMP3	-1.14595	4.95961	-3.38392	0.000993375	0.0166299	-1.12411
ERO1A	1.3874	8.68989	3.38297	0.000993688	0.0166299	-1.1252
KNTC1	1.32375	7.09232	3.37978	0.00100418	0.0167367	-1.13481
SYNPO2	-1.63861	2.69314	-3.44319	0.00119945	0.0188364	-1.13501
POLD4	1.03739	7.73477	3.3797	0.00100445	0.0167367	-1.13505
SMYD5	1.37137	4.17628	3.35995	0.00107475	0.0175262	-1.13564
LOXL4	1.93331	6.04165	3.37465	0.00101852	0.0168975	-1.14856
AC009630.1	1.11992	7.07113	3.35434	0.00109171	0.0177257	-1.15061
KRT8	1.10951	7.89492	3.36964	0.00103543	0.0171187	-1.16362
CXCL8	2.80577	10.086	3.36819	0.0010404	0.017186	-1.168
AC011446.1	1.30192	4.17478	3.3667	0.00104834	0.0172723	-1.17417
NACC1	1.30192	4.17478	3.3667	0.00104834	0.0172723	-1.17417
RIMS3	-1.42058	5.61052	-3.36465	0.00105257	0.0172976	-1.17863
EEF1A2	3.68572	9.1777	3.36428	0.00105385	0.0172976	-1.17974
SLC25A15	-2.01734	8.07394	-3.36354	0.0010564	0.0173007	-1.18195
AC011452.1	-1.83325	7.18244	-3.36736	0.00106433	0.0173858	-1.18304
HPS3	1.34115	6.04226	3.3628	0.00106186	0.0173604	-1.18589
DNMT3L	-2.8233	3.82304	-3.42452	0.00116899	0.018449	-1.18846
FP565260.4	-2.8233	3.82304	-3.42452	0.00116899	0.018449	-1.18846
AL049747.1	1.85529	3.16265	3.36207	0.00108286	0.0176433	-1.19882
NEK4	2.55889	2.1967	3.36552	0.0013244	0.0199307	-1.19947
TMEM35A	-2.14049	2.34283	-3.38848	0.00112828	0.0181926	-1.19966
HEMK1	-1.76604	4.34484	-3.36075	0.00108755	0.0176909	-1.20278
PRIMPOL	1.09651	5.51857	3.36219	0.00109255	0.0177257	-1.20427
CAPS2	1.90525	2.68672	3.60449	0.00186976	0.0249371	-1.21127
AP002518.2	-1.96718	8.88236	-3.34946	0.00110634	0.0179342	-1.22418
F12	-3.07734	10.1421	-3.35	0.00110734	0.0179351	-1.22422
IGSF8	1.4005	4.60086	3.35473	0.00111587	0.0180275	-1.22451
PKP3	5.18444	5.62615	3.26594	0.00156079	0.0221618	-1.22661
SERPINA10	-2.97496	8.25429	-3.34703	0.00111518	0.0180275	-1.23145
CMTM5	-1.90515	3.96408	-3.34483	0.00113237	0.0182018	-1.24307
FGD5	-1.50862	7.08322	-3.34303	0.0011299	0.0181926	-1.24342
FGD5-AS1	-1.50862	7.08322	-3.34303	0.0011299	0.0181926	-1.24342
STAP2	1.34776	7.24614	3.34277	0.00113086	0.0181927	-1.2442
CDO1	-3.74841	6.75196	-3.34369	0.00113658	0.0182234	-1.24645
SGK1	-1.21306	11.1435	-3.34188	0.00113415	0.0182097	-1.24685
NTRK2	-1.8373	3.72843	-3.3567	0.00116566	0.018449	-1.24976
SOX7	-1.71283	5.61732	-3.33848	0.00114681	0.0183274	-1.257
AC068831.7	1.03177	7.81054	3.33841	0.0011501	0.0183478	-1.25884
SMDT1	-1.05026	5.96814	-3.33699	0.00115241	0.0183541	-1.26145
ABHD6	-2.31392	6.46468	-3.33594	0.00115639	0.0184021	-1.26459
RNF44	1.04775	7.77444	3.33118	0.0011745	0.0185161	-1.27878
NES	-1.68048	7.2294	-3.331	0.00117518	0.0185161	-1.27931
ATP5MD	2.21044	6.13056	3.3306	0.00117977	0.0185731	-1.28211
MREG	1.60079	3.67898	3.31063	0.00127607	0.0195105	-1.28871
RHBDD3	1.04609	6.92728	3.32556	0.00119932	0.0188364	-1.29711
USH1G	1.71751	4.02133	3.30483	0.00128624	0.019619	-1.29893
JAM3	-1.46601	9.20449	-3.32414	0.00120177	0.0188573	-1.29974
PERP	1.20576	11.0571	3.32053	0.00121597	0.0190333	-1.31047
OXT	-2.37209	4.51665	-3.32354	0.00122384	0.0190473	-1.31154
MYOZ3	-2.07834	4.48412	-3.32454	0.00123067	0.0191224	-1.314
RCE1	1.21939	7.52937	3.3182	0.00122521	0.0190531	-1.31738
NPY	-3.9161	4.7319	-3.46312	0.00153222	0.021919	-1.31875
CADM3	-2.55373	2.74666	-3.35086	0.00130016	0.0197683	-1.32253
CORO2A	1.45638	6.12945	3.30738	0.00134874	0.0201226	-1.32646
CFHR3	-4.39072	5.96678	-3.3378	0.00128255	0.0195784	-1.32663
AL592166.1	2.43814	5.51873	3.2951	0.00133084	0.0199742	-1.32915
KIF2C	2.43814	5.51873	3.2951	0.00133084	0.0199742	-1.32915
WIPF2	1.06214	5.55573	3.31369	0.00124332	0.0192789	-1.33077
MMRN2	-2.12627	4.33769	-3.31973	0.00126156	0.0194061	-1.33388
KIAA0319L	1.10884	6.23848	3.31616	0.00125701	0.0194061	-1.3351
GUCY1A2	1.75359	4.21251	3.2932	0.00134258	0.0200534	-1.33638
DGKQ	1.36528	4.68709	3.31689	0.00126913	0.0194512	-1.34028
HOXB9	2.39949	5.90441	3.31014	0.00125775	0.0194061	-1.3413
KLF15	-1.88786	5.55151	-3.31061	0.00125907	0.0194061	-1.34149
ATP1A1	1.47837	10.7344	3.30922	0.00126154	0.0194061	-1.34404
ATP1A1-AS1	1.47837	10.7344	3.30922	0.00126154	0.0194061	-1.34404
PHYHD1	-2.47925	5.43516	-3.3112	0.00126666	0.0194289	-1.3446
B4GALT5	1.04865	9.08418	3.30895	0.00126264	0.0194061	-1.34484
MRC2	2.04938	4.45588	3.29023	0.0013555	0.0201763	-1.34508
CDH5	-1.59187	8.00355	-3.30858	0.00126416	0.0194061	-1.34593
GARNL3	-1.42719	4.47908	-3.30872	0.00127348	0.0195022	-1.35031
TMEM51	1.23039	10.4402	3.30482	0.00127968	0.0195501	-1.35707
MISP	3.66243	6.16628	3.26356	0.00148867	0.0215378	-1.35764
ASMT	2.18206	1.9002	3.31526	0.00144322	0.0210556	-1.36174
GPR157	3.12314	1.84975	3.27835	0.00172485	0.0237663	-1.36384
MMP24	3.95835	3.90938	3.24143	0.00165591	0.02309	-1.3646
SELP	-2.8062	4.46763	-3.31552	0.00131912	0.0198668	-1.36524
AC011479.4	2.00142	12.1143	3.30072	0.00129682	0.0197333	-1.36921
TRAF2	1.16258	6.46567	3.30072	0.00129683	0.0197333	-1.36922
HS6ST2	7.55124	4.70202	3.29757	0.00201622	0.0262136	-1.37025
TCEAL7	-2.20765	4.34161	-3.30785	0.00131484	0.0198668	-1.37069
HOXA5	-1.95801	7.08632	-3.30043	0.00130131	0.0197699	-1.3716
APOA5	-4.52265	6.47211	-3.3058	0.00131528	0.0198668	-1.3729
PLIN1	-2.71242	2.83086	-3.31354	0.00133252	0.0199742	-1.37332
NRGN	-1.31175	5.67115	-3.29854	0.001306	0.0198097	-1.37564
ADAP1	2.5832	6.87441	3.29931	0.00131285	0.0198668	-1.37809
DLL1	-1.5118	7.12859	-3.29747	0.00131384	0.0198668	-1.38034
PLPP2	1.36607	5.99708	3.29802	0.00131833	0.0198668	-1.38189
DNPH1	1.23852	6.63259	3.28055	0.00142615	0.0208543	-1.38561
TENM3-AS1	-2.5264	3.54941	-3.30192	0.00135787	0.0201867	-1.39607
HOMER3	1.49879	6.78953	3.29173	0.00133849	0.0200323	-1.39729
CELF2-AS1	-2.75405	3.16466	-3.3194	0.00140094	0.0206436	-1.39808
AC231759.2	-1.76402	2.82375	-3.29858	0.00136328	0.0202247	-1.40175
AC239585.2	-1.76402	2.82375	-3.29858	0.00136328	0.0202247	-1.40175
MELK	2.22743	6.16697	3.24408	0.00156408	0.0221908	-1.40552
GFRA2	-2.13311	5.6464	-3.28989	0.00135342	0.0201609	-1.40584
MFSD2A	-2.80002	7.00091	-3.28861	0.00135207	0.0201565	-1.40649
TMEM147	1.00945	10.7919	3.28641	0.00135831	0.0201867	-1.41145
COX18	1.67985	2.94345	3.23878	0.00177983	0.0242822	-1.41343
IL1R2	1.82222	6.56634	3.28588	0.00136404	0.0202247	-1.41453
TFAP2C	3.20939	4.4309	3.24366	0.00159498	0.0224968	-1.41828
CKAP2	2.28858	4.94111	3.28417	0.0013716	0.020321	-1.41957
COMP	3.78424	8.68633	3.28247	0.00137572	0.0203662	-1.42306
FLNC-AS1	-2.17512	7.99773	-3.27946	0.00138914	0.0205331	-1.43191
AC020916.1	1.2514	5.15418	3.27826	0.00139456	0.0205655	-1.43546
ZSWIM4	1.2514	5.15418	3.27826	0.00139456	0.0205655	-1.43546
ZNF740	1.22991	4.05795	3.29029	0.00143996	0.0210241	-1.44299
RHOB	-1.64851	10.9209	-3.27546	0.00140721	0.0206908	-1.44369
ZNF566	2.90867	2.31068	3.26373	0.00192553	0.0253619	-1.44588
F11-AS1	-3.0394	4.9672	-3.27958	0.00142221	0.0208446	-1.44603
CSNK1D	1.08439	8.95181	3.27287	0.001419	0.020824	-1.45129
SLC16A3	1.08439	8.95181	3.27287	0.001419	0.020824	-1.45129
CFHR1	-4.64764	6.3781	-3.27271	0.00141972	0.020824	-1.45175
FAM91A1	1.69172	5.31897	3.27333	0.00142393	0.0208538	-1.45293
RASD1	-2.64854	9.67774	-3.27141	0.0014257	0.0208543	-1.45558
AC074143.1	1.9673	4.22222	3.25107	0.00152947	0.021896	-1.45605
FBXL8	1.9673	4.22222	3.25107	0.00152947	0.021896	-1.45605
APOF	-5.0074	7.21913	-3.27331	0.00145105	0.0211376	-1.46433
DGUOK	1.21322	8.38106	3.19596	0.00183597	0.0246939	-1.46606
MINAR1	1.98339	3.90712	3.27364	0.00145798	0.0212061	-1.46687
MYLK-AS1	-1.72408	8.1035	-3.26548	0.00145317	0.0211524	-1.47297
ELN	-1.43369	3.24849	-3.27202	0.00146995	0.0213316	-1.4734
ELN-AS1	-1.43369	3.24849	-3.27202	0.00146995	0.0213316	-1.4734
RPS6KA1	1.71331	5.20613	3.21218	0.00190554	0.0252032	-1.47753
AL139232.1	6.42212	0.845867	3.44064	0.00256527	0.0306613	-1.49168
WDR24	1.02364	5.46437	3.25905	0.00148355	0.0215126	-1.49181
AL139317.5	-1.16029	10.5259	-3.25851	0.00148612	0.0215172	-1.49339
FERMT2	-1.16029	10.5259	-3.25851	0.00148612	0.0215172	-1.49339
ELF3	1.52429	10.4677	3.25387	0.00150847	0.0217748	-1.50698
AMDHD2	1.36825	4.9352	3.2536	0.00150978	0.0217773	-1.50777
GINS2	1.81964	7.16737	3.25269	0.00151419	0.0217863	-1.51043
AC010185.1	-1.97623	7.13356	-3.25234	0.00151954	0.0218029	-1.51289
KCNJ8	-1.97623	7.13356	-3.25234	0.00151954	0.0218029	-1.51289
MSRB3	-1.57322	6.21994	-3.28051	0.00159758	0.022517	-1.51483
GPR137B	-1.40391	5.56237	-3.25829	0.00154024	0.0220172	-1.51504
TET2	2.694	2.14345	3.19501	0.00198413	0.0259376	-1.51656
KAT2B	-1.13409	8.77793	-3.25019	0.00152635	0.0218842	-1.51771
OSR1	-1.96742	3.35051	-3.26153	0.00156515	0.0221908	-1.52139
FAM99A	-2.55288	3.47378	-3.26551	0.00159468	0.0224968	-1.52857
SLC16A2	-1.43338	6.3498	-3.24629	0.00155304	0.0221215	-1.53198
TP53I11	-1.27837	4.11428	-3.25298	0.00173858	0.0238785	-1.53285
AP1S2	-1.20343	8.64211	-3.24489	0.00155253	0.0221215	-1.53319
CCL16	-3.34628	7.02554	-3.24524	0.00155448	0.0221215	-1.53358
GMIP	1.07394	8.10776	3.24466	0.00155366	0.0221215	-1.53385
TMEM139	2.23518	6.84636	3.24435	0.00155892	0.0221517	-1.53618
YWHAZ	1.35062	8.48875	3.22056	0.00170272	0.0235472	-1.55031
SLA2	2.02161	3.3458	3.21829	0.00170642	0.0235814	-1.55377
CYBA	1.37136	11.9582	3.23453	0.00160487	0.022603	-1.56336
SCGN	-3.26916	5.27625	-3.23538	0.00161613	0.0227161	-1.56666
AC005786.3	1.01056	7.42495	3.23206	0.00161758	0.0227161	-1.57054
MFSD12	1.01056	7.42495	3.23206	0.00161758	0.0227161	-1.57054
CDS1	1.92922	8.14659	3.23205	0.00161765	0.0227161	-1.57058
UNC5A	2.77116	5.44743	3.20968	0.00174123	0.0238898	-1.57417
LIN9	1.225	6.91224	3.23008	0.00162788	0.0228429	-1.57631
SMYD2	1.46579	7.61648	3.22933	0.00163561	0.0229346	-1.57988
PCK1	-4.07381	6.11771	-3.23196	0.00164647	0.0230361	-1.58114
EPCAM	2.23667	11.6521	3.22814	0.00163796	0.0229444	-1.58193
MLLT1	4.24752	2.10435	3.15104	0.00255276	0.0305944	-1.58677
SP6	3.65518	1.76662	3.15729	0.002427	0.0297148	-1.58767
ZBTB4	-1.21204	4.15124	-3.2474	0.00171703	0.0236767	-1.59038
HAPLN4	-1.79925	4.24066	-3.22557	0.0016593	0.0231099	-1.5922
RUNX2	1.2479	4.24419	3.22866	0.00167276	0.0232676	-1.59384
FAM117B	1.28089	9.43755	3.22039	0.00167901	0.0233221	-1.60444
ITIH4	-2.39926	5.71745	-3.22037	0.00167911	0.0233221	-1.60449
ADCY4	-1.50344	7.47563	-3.2193	0.00168483	0.0233845	-1.60758
MT1G	-3.57462	11.0484	-3.21756	0.00169423	0.0234808	-1.61264
SLC25A18	-3.86034	5.7846	-3.21788	0.00169638	0.0234936	-1.61305
GSTA4	-1.00465	7.29618	-3.21606	0.00170232	0.0235472	-1.61697
MMP14	2.15672	5.15591	3.21559	0.00170881	0.0235974	-1.61969
ASPM	2.90789	6.54354	3.2146	0.00171421	0.0236549	-1.62256
INAVA	2.1723	9.24858	3.21047	0.00173287	0.0238264	-1.63314
NAP1L3	-1.79206	5.07415	-3.21079	0.00173916	0.0238785	-1.63494
AC109460.2	1.23463	3.92842	3.20878	0.00174621	0.0239065	-1.63937
NFATC2IP	1.23463	3.92842	3.20878	0.00174621	0.0239065	-1.63937
LAMA3	1.72084	5.60009	3.21231	0.00178127	0.0242822	-1.64742
HIST1H3E	2.98847	3.27928	3.19406	0.00192683	0.0253619	-1.6501
HSPA12B	-1.67808	6.25524	-3.2043	0.00176719	0.0241765	-1.65096
CBLL1	1.10896	5.28893	3.204	0.00176886	0.024182	-1.65182
EVC2	-3.67605	4.58589	-3.21506	0.00180466	0.0244956	-1.65224
GSTA5	-4.03726	6.24932	-3.22285	0.00183602	0.0246939	-1.65438
DENND10P1	1.75519	3.40858	3.18348	0.00191439	0.0252503	-1.65632
Z82195.2	1.75519	3.40858	3.18348	0.00191439	0.0252503	-1.65632
UGT2B10	-4.15026	8.01201	-3.20323	0.00179427	0.0244098	-1.66096
GGNBP1	1.07952	5.30775	3.19105	0.00195786	0.025682	-1.66253
SLC6A14	6.34031	7.22316	3.13061	0.00231069	0.0289207	-1.6635
BOC	-2.29676	6.04414	-3.19985	0.00179232	0.0244098	-1.66379
SDCBP2	1.74421	7.73163	3.20012	0.00179489	0.0244098	-1.66436
SEZ6L2	1.13376	4.85916	3.19889	0.00179783	0.0244208	-1.66658
PPP2R2C	2.68357	4.07339	3.18707	0.00220798	0.0282181	-1.66925
AP003031.1	-2.01867	4.67456	-3.19797	0.00180718	0.0244956	-1.67056
DGAT2	-2.01867	4.67456	-3.19797	0.00180718	0.0244956	-1.67056
KLHL21	-1.04123	7.3231	-3.19709	0.00181223	0.0245467	-1.67309
IFNA14	4.70958	1.95795	3.25837	0.00310129	0.0345407	-1.67597
OLR1	2.27175	8.17519	3.19599	0.00181853	0.0245972	-1.67625
CES5A	-1.36535	3.68019	-3.19577	0.00183265	0.0246939	-1.68099
C1QTNF4	-1.83253	3.37633	-3.19613	0.00183502	0.0246939	-1.68137
CCN1	-1.72793	9.38851	-3.19319	0.00183063	0.0246939	-1.683
CFAP61	1.24806	3.80272	3.1711	0.00196734	0.02577	-1.68454
H6PD	-1.65576	6.43517	-3.19242	0.00183505	0.0246939	-1.68519
SERP2	-1.70145	5.88703	-3.19375	0.00184002	0.0246987	-1.68541
AC091534.1	3.07035	1.06218	3.3734	0.00316333	0.0350885	-1.68871
EDNRB	-1.74287	4.83376	-3.19387	0.00187698	0.0249984	-1.69684
ZNF473	1.27216	3.82273	3.17908	0.00228908	0.0288048	-1.69818
PALM	-1.28974	8.04005	-3.18778	0.00186224	0.0249034	-1.69855
CES1	-3.49182	6.41758	-3.1873	0.00186927	0.0249371	-1.70124
CES1P2	-3.49182	6.41758	-3.1873	0.00186927	0.0249371	-1.70124
WASHC2A	1.81184	4.37095	3.18673	0.00188123	0.0250029	-1.70553
WASHC2C	1.81184	4.37095	3.18673	0.00188123	0.0250029	-1.70553
ABALON	1.50337	7.44139	3.18532	0.00187682	0.0249984	-1.70563
C6	-3.64633	9.1916	-3.18492	0.00187915	0.0250029	-1.70676
HAO1	-3.78586	5.35416	-3.18494	0.00188754	0.0250692	-1.70932
AL035685.1	-1.99858	2.79832	-3.1989	0.00195283	0.0256512	-1.7146
KCNB1	-1.99858	2.79832	-3.1989	0.00195283	0.0256512	-1.7146
FANCC	-1.2856	4.70769	-3.18302	0.00189902	0.0251518	-1.71483
GAS1	-2.45588	7.3113	-3.18142	0.00191305	0.0252503	-1.72075
CIP2A	2.12531	4.28027	3.13414	0.00225021	0.0285186	-1.72737
ITGA11	2.40087	5.71765	3.17508	0.00196087	0.0257037	-1.74161
ZNF165	1.88135	6.33543	3.17291	0.00195614	0.0256771	-1.74248
AC092718.2	1.32572	7.34071	3.16998	0.00196996	0.02577	-1.7496
CENPN	1.32572	7.34071	3.16998	0.00196996	0.02577	-1.7496
G6PC	-4.05706	6.73635	-3.17786	0.00200151	0.0261111	-1.75053
USP19	1.92509	2.9645	3.15164	0.00213634	0.0275876	-1.75234
VIT	-2.42542	1.95953	-3.26686	0.0023862	0.0294613	-1.75957
SAMD10	1.48081	4.12549	3.16613	0.0020074	0.0261701	-1.76445
ADAT3	1.23963	5.81941	3.16408	0.00201133	0.0262035	-1.76772
LCN9	4.09965	1.51354	3.0862	0.00324238	0.0355731	-1.7726
SLC22A18AS	1.52848	4.45254	3.1916	0.00214078	0.0276263	-1.77476
QDPR	-1.15351	10.0942	-3.15956	0.00203568	0.0264486	-1.77937
SORCS1	-2.06314	4.09454	-3.29335	0.00284162	0.0327557	-1.78629
MAGEH1	-1.19787	6.9197	-3.15689	0.00205282	0.0266351	-1.78697
SYNRG	1.07072	4.98421	3.12992	0.00224836	0.0285142	-1.80367
ZNF605	1.56612	4.68281	3.15287	0.0021023	0.0271848	-1.80481
AC023593.1	1.53249	7.10353	3.15071	0.00209763	0.0271612	-1.80583
MCM2	1.53249	7.10353	3.15071	0.00209763	0.0271612	-1.80583
CUX1	1.01248	4.50777	3.12895	0.00229239	0.0288048	-1.81597
CA4	-2.51899	3.97738	-3.14516	0.00214865	0.0276718	-1.82536
TTR	-4.3619	9.88304	-3.14393	0.00214733	0.0276718	-1.82632
KHDC3L	2.38378	2.44602	3.10535	0.00254037	0.0305356	-1.82644
MLXIPL	-2.3716	7.04444	-3.14289	0.0021451	0.0276633	-1.82683
ADGRG5	2.66272	4.38947	3.10204	0.00252979	0.0304658	-1.82696
CSRP3-AS1	3.43809	3.36953	3.0692	0.00277533	0.0322575	-1.82697
E2F8	3.43809	3.36953	3.0692	0.00277533	0.0322575	-1.82697
ETNPPL	-3.84049	5.04549	-3.1466	0.00216465	0.0278403	-1.82806
SULT2A1	-5.13961	7.5267	-3.14595	0.00216902	0.0278403	-1.82988
TAT	-5.12133	7.61445	-3.14277	0.0021748	0.0278772	-1.83477
TAT-AS1	-5.12133	7.61445	-3.14277	0.0021748	0.0278772	-1.83477
CA5A	-3.83429	5.10445	-3.14853	0.00219864	0.0281299	-1.83485
EMP1	-1.75387	10.93	-3.13968	0.00216676	0.0278403	-1.83594
CBX4	1.0158	8.29415	3.13946	0.00216823	0.0278403	-1.83655
KMO	-2.90109	5.52306	-3.13943	0.0021826	0.0279583	-1.84034
PPY	-2.67803	2.25622	-3.16319	0.00228391	0.0288048	-1.8409
SIX4	2.65237	5.61122	3.11674	0.0023529	0.0292573	-1.84323
RBP4	-4.41336	8.60854	-3.13565	0.00219894	0.0281299	-1.84858
FAM229B	-1.96657	3.95185	-3.13961	0.00222344	0.0282918	-1.85063
LHFPL6	-1.63079	8.4204	-3.13354	0.00220879	0.0282181	-1.85334
ITIH1	-4.24165	8.75674	-3.13505	0.00222261	0.0282918	-1.85526
RGCC	-1.25536	10.2528	-3.13183	0.00222062	0.0282918	-1.85819
GPX5	2.59758	1.97042	3.15297	0.00372729	0.0389694	-1.86548
SERPIND1	-4.06977	6.60779	-3.13069	0.00224792	0.0285142	-1.8663
ATF5	-1.94276	10.3741	-3.12826	0.00224552	0.0285142	-1.86829
CHPF	1.35163	8.6751	3.12786	0.00224838	0.0285142	-1.86944
FBLN5	-1.80449	6.31058	-3.12529	0.00226645	0.0287054	-1.87669
FAM241B	1.43274	7.52551	3.12483	0.00226971	0.0287276	-1.87799
AL136988.1	-1.31905	4.06433	-3.12552	0.00227446	0.0287496	-1.87844
GALNT2	-1.31905	4.06433	-3.12552	0.00227446	0.0287496	-1.87844
PRG4	-4.06213	7.44007	-3.12659	0.00228192	0.0288048	-1.87913
WDR66	1.69356	4.14522	3.10469	0.00245919	0.0298974	-1.88084
NXPE3	-2.13327	3.10485	-3.13953	0.00235134	0.029257	-1.88217
KRT7	2.12759	8.23938	3.1224	0.00228697	0.0288048	-1.88485
EPHX2	-2.18096	8.7156	-3.12282	0.0022888	0.0288048	-1.88486
CHRNG	3.01795	2.03731	3.05395	0.00378024	0.0394151	-1.88662
RASGRP2	-1.48644	5.21834	-3.121	0.00230181	0.0288488	-1.88999
AC008852.1	-2.1049	3.31757	-3.1465	0.00242508	0.0297103	-1.89202
RAB3C	-2.1049	3.31757	-3.1465	0.00242508	0.0297103	-1.89202
GIMAP1	-1.41056	6.17892	-3.11912	0.00231532	0.0289597	-1.89529
ARMC7	1.20393	7.47693	3.11805	0.00231825	0.0289774	-1.89715
AC024588.1	1.19653	10.51	3.11701	0.00232573	0.0290329	-1.90007
MYO10	1.19653	10.51	3.11701	0.00232573	0.0290329	-1.90007
RARA-AS1	-1.91838	3.7092	-3.11695	0.00235133	0.029257	-1.90627
ETFDH	-1.42659	8.61314	-3.1146	0.00234332	0.0292334	-1.90689
KCNG4	2.59137	1.94928	3.04857	0.00357898	0.0378536	-1.90747
TFCP2L1	3.51	5.31044	3.07342	0.00278342	0.0323188	-1.90996
MAT1A	-3.77003	6.90426	-3.11474	0.00237291	0.0294125	-1.91376
MFSD9	1.64221	3.52964	3.11327	0.00237307	0.0294125	-1.91537
AC005746.2	-1.06131	4.46497	-3.11154	0.00236572	0.029371	-1.9155
BCAS3	-1.06131	4.46497	-3.11154	0.00236572	0.029371	-1.9155
SLC38A11	-1.81463	6.4232	-3.11141	0.00236664	0.029371	-1.91585
CAPN10	2.52567	3.06129	2.99619	0.00381012	0.0395755	-1.91847
ALKAL2	-2.41659	7.09924	-3.11013	0.0023761	0.0294175	-1.91946
OAF	-1.38592	10.6913	-3.11007	0.00237655	0.0294175	-1.91963
SLC6A16	-2.06393	5.42173	-3.11214	0.0023867	0.0294613	-1.91979
DZIP1	-2.23396	3.51312	-3.11903	0.00242904	0.0297207	-1.92218
GPC3	-2.34723	6.46757	-3.10973	0.00238897	0.0294613	-1.92291
PEG3	-1.9984	5.50328	-3.10968	0.00238934	0.0294613	-1.92305
AGBL1	4.59963	1.60632	3.25831	0.00410343	0.041256	-1.92426
AGBL1-AS1	4.59963	1.60632	3.25831	0.00410343	0.041256	-1.92426
MRS2	1.46206	5.7497	3.10786	0.00239298	0.0294872	-1.92587
NRARP	2.89444	2.51626	3.10005	0.00344223	0.036921	-1.93324
RBM24	-2.16101	3.08568	-3.11659	0.00246999	0.0299702	-1.93409
PFKP	1.84921	10.068	3.10418	0.00242046	0.0297103	-1.9362
AC010457.1	-1.51384	6.70965	-3.10371	0.00242405	0.0297103	-1.93754
AC098848.1	1.26091	4.9294	3.10415	0.00243588	0.0297663	-1.93977
RAB27B	1.26091	4.9294	3.10415	0.00243588	0.0297663	-1.93977
PDE1B	-1.79969	3.46563	-3.10761	0.00245477	0.0298923	-1.94033
PPP1R1A	-1.79969	3.46563	-3.10761	0.00245477	0.0298923	-1.94033
RND3	-1.23166	9.45781	-3.10188	0.00244285	0.0298116	-1.94382
HIBCH	-1.47811	7.57795	-3.10103	0.00244426	0.0298116	-1.94505
AMMECR1	1.42762	5.51198	3.02432	0.00317296	0.0351749	-1.9458
AHSG	-4.5963	9.20109	-3.09805	0.00246702	0.0299553	-1.95343
HPX	-5.05727	9.10001	-3.09748	0.00247138	0.0299702	-1.95503
MLH3	1.86996	3.84961	3.09996	0.00248394	0.0300653	-1.95515
PROZ	-4.14642	5.06195	-3.10894	0.00252833	0.0304658	-1.95526
STAT1	1.03913	9.97503	3.09694	0.00247552	0.0299918	-1.95655
H2AFX	1.35367	8.33428	3.09428	0.00249599	0.030192	-1.964
FANK1	1.32694	3.72096	3.09724	0.00251632	0.0303419	-1.96527
ELMOD2	1.05619	6.48903	3.09025	0.00253251	0.030476	-1.97642
AP001282.1	2.18022	4.15158	3.06724	0.00273557	0.0319964	-1.97961
PYROXD1	2.18022	4.15158	3.06724	0.00273557	0.0319964	-1.97961
MUC1	2.7419	5.63701	3.09018	0.00254896	0.0305912	-1.98007
ENPP1	-2.04875	5.90973	-3.0874	0.0025498	0.0305912	-1.98328
CYP2C8	-4.00978	9.58745	-3.08751	0.00255404	0.0305944	-1.98408
PPEF1	1.76085	4.30851	3.08866	0.00256096	0.0306482	-1.98432
ZNF385D	-2.50418	3.91155	-3.10641	0.00267175	0.031559	-1.98829
MMP17	1.90186	2.06369	3.05107	0.00308062	0.0344621	-1.99014
MARK1	-2.10103	3.66955	-3.08795	0.00261416	0.0311345	-1.9964
INKA1	-1.23008	5.95736	-3.08267	0.00258734	0.0309058	-1.99649
TGFBR3	-1.75795	9.06509	-3.08243	0.00258928	0.0309096	-1.99717
FAM171B	2.26016	2.89587	3.06415	0.0028115	0.0325263	-1.99827
AHSP	3.38926	2.20291	3.09018	0.00295721	0.0335715	-2.00044
SELENBP1	-2.00017	7.46506	-3.08045	0.00260517	0.0310605	-2.0027
FOXB2	3.11278	1.78963	3.0727	0.00326977	0.03573	-2.00474
UPB1	-4.21958	6.6182	-3.07928	0.00261463	0.0311345	-2.00598
AL163636.1	-2.13213	10.8908	-3.07824	0.00262304	0.0312151	-2.00888
GAS2L2	-1.74908	3.3748	-3.07978	0.00264927	0.0313878	-2.01265
PDZD8	1.06452	7.63505	3.0765	0.00263721	0.0313643	-2.01375
CCN4	1.72136	4.51499	3.05753	0.00286204	0.0329316	-2.01509
MT1A	-1.88041	12.4687	-3.0758	0.0026429	0.0313878	-2.01569
ATAD2	1.21397	6.6235	3.0756	0.0026445	0.0313878	-2.01624
RAPGEF3	-1.94236	7.70434	-3.07539	0.00264626	0.0313878	-2.01684
CCDC152	-2.13335	10.8008	-3.07516	0.00264813	0.0313878	-2.01748
SELENOP	-2.13335	10.8008	-3.07516	0.00264813	0.0313878	-2.01748
NCF2	1.60366	6.51668	3.07484	0.00265069	0.0313878	-2.01835
AL451164.2	1.38344	9.13312	3.0741	0.00265678	0.0314252	-2.02043
FAH	-1.79562	8.80041	-3.07406	0.00265714	0.0314252	-2.02055
GPD1L	-1.14096	8.79084	-3.07236	0.0026711	0.031559	-2.02529
WDR76	2.56647	2.96529	2.99699	0.00349471	0.0372708	-2.02683
IFNG	1.79165	3.98903	3.07226	0.00268254	0.0316202	-2.02773
AQP9	-3.56082	8.39225	-3.07139	0.00267909	0.0316202	-2.02798
OPCML	-1.47808	2.70764	-3.08317	0.00307124	0.0344065	-2.02865
SNX5	1.51385	6.13808	3.07094	0.00268284	0.0316202	-2.02925
SERPINB1	1.16511	10.45	3.07085	0.00268355	0.0316202	-2.02949
AC020659.2	1.26441	4.25958	3.07129	0.00269063	0.0316256	-2.03045
MAPKBP1	1.26441	4.25958	3.07129	0.00269063	0.0316256	-2.03045
INSIG1	-2.09814	7.53577	-3.0729	0.00270579	0.0317843	-2.03174
NMRK2	-3.71784	1.62454	-3.13487	0.00478858	0.04547	-2.03336
AL513327.2	3.46332	1.10912	3.09752	0.00461957	0.0443888	-2.03393
TCEAL4	-1.1263	7.34085	-3.06755	0.00271098	0.0318062	-2.03868
APOC3	-5.06252	9.52088	-3.0686	0.00271848	0.0318605	-2.03902
PLEKHJ1	1.1602	5.30914	3.06555	0.00272777	0.0319443	-2.04425
HUNK	-1.27557	3.17593	-3.06774	0.00274903	0.0321146	-2.04607
PLA2G7	1.72593	7.1043	3.064	0.00274081	0.0320381	-2.04856
ZCCHC12	1.33396	4.65483	3.06593	0.00275239	0.0321247	-2.04873
SLC4A11	1.74308	6.12818	3.06253	0.00275325	0.0321247	-2.05265
LMO2	-1.1629	8.21954	-3.0609	0.00276705	0.0322079	-2.05716
NRXN2	-1.245	4.45688	-3.0632	0.00280643	0.0325263	-2.06229
SLC10A1	-4.83436	6.74903	-3.06048	0.00281082	0.0325263	-2.06615
CNOT3	1.08414	6.91578	3.0572	0.00279872	0.032457	-2.06744
AC072028.1	1.70644	7.7803	3.0552	0.00282145	0.0326019	-2.07404
PLS1	1.70644	7.7803	3.0552	0.00282145	0.0326019	-2.07404
TSPAN18	-1.29385	4.5998	-3.05779	0.00284024	0.0327557	-2.07476
ITPKA	2.00926	6.69103	3.0534	0.0028316	0.0326994	-2.07798
BEX5	-2.28271	5.04922	-3.05553	0.0028475	0.0328037	-2.07864
AOX1	-3.93889	7.80456	-3.05356	0.00284133	0.0327557	-2.07967
MEAK7	3.69688	3.08466	2.98786	0.00379325	0.0394861	-2.08316
SLC17A2	-3.81758	6.49585	-3.0543	0.00286439	0.0329388	-2.0832
USP9Y	-1.8526	3.51301	-3.05264	0.00286085	0.0329316	-2.08439
SYTL3	1.574	5.35744	3.04726	0.00289103	0.0331406	-2.09603
ECE1	1.66303	4.79291	3.04646	0.00290381	0.0332082	-2.0993
FOS	-1.79583	11.077	-3.0456	0.00290018	0.0332082	-2.09958
SPPL2B	2.00901	4.46497	2.96755	0.00378795	0.039474	-2.09983
SHB	1.14719	7.86362	3.04534	0.00290252	0.0332082	-2.10031
AP001636.3	-2.89214	4.70506	-3.04689	0.00292378	0.033321	-2.10251
GLYATL1	-2.89214	4.70506	-3.04689	0.00292378	0.033321	-2.10251
ZBED6CL	1.0753	4.27254	3.04441	0.00291082	0.0332526	-2.10289
AP003501.1	-1.04462	5.04518	-3.04334	0.00292041	0.033321	-2.10585
ROBO4	-1.04462	5.04518	-3.04334	0.00292041	0.033321	-2.10585
LRRN4CL	-3.02734	3.7805	-3.05077	0.00297302	0.0336332	-2.10715
TENT5B	-2.72464	4.09458	-3.06223	0.00308619	0.0344932	-2.11434
ECHS1	-1.16721	11.4305	-3.04021	0.00294852	0.0335031	-2.1145
FIBCD1	2.02879	4.76168	2.98943	0.00346697	0.0371	-2.11667
ZNF627	1.14146	7.10403	3.03886	0.0029607	0.0335715	-2.11821
SLC27A2	-3.0162	8.37963	-3.04062	0.00297405	0.0336332	-2.11867
ZNF669	1.524	4.64876	3.03865	0.00296828	0.0336077	-2.11983
SLCO1B1	-2.90982	5.54131	-3.03825	0.00296629	0.0336051	-2.11992
ANKRD22	2.35872	6.60035	3.03504	0.00300118	0.0338399	-2.12977
RHOJ	-1.28713	6.74255	-3.03298	0.00301443	0.0339413	-2.13444
EPHX1	-2.04311	9.13422	-3.03287	0.00301551	0.0339413	-2.13476
PRELID3B	1.44008	4.27186	3.03267	0.00302304	0.0340061	-2.13632
HIST1H2AG	3.8177	3.09787	2.95376	0.0046679	0.0446734	-2.13696
ATP6V1C1	1.04128	5.7003	3.03922	0.00307854	0.0344621	-2.13866
PIMREG	4.32847	5.12652	2.876	0.00491183	0.0462438	-2.13961
ARHGEF37	-2.15685	5.2118	-3.03007	0.003053	0.0343027	-2.1445
DEPDC7	-2.43789	4.72302	-3.03037	0.00306842	0.0343951	-2.14685
PGA5	-2.21185	3.30498	-3.04651	0.00318031	0.0351951	-2.14773
OMD	-2.66179	4.54691	-3.03102	0.00308161	0.0344621	-2.14839
LPAR1	-1.33692	5.13242	-3.02653	0.00344251	0.036921	-2.14951
AC083902.1	-3.72814	6.56442	-3.02522	0.00309253	0.0344967	-2.15681
MTTP	-3.72814	6.56442	-3.02522	0.00309253	0.0344967	-2.15681
CUX2	-3.73003	5.2637	-3.04304	0.00321314	0.0353742	-2.15702
NAA40	1.18911	5.08818	3.02448	0.00309373	0.0344967	-2.15785
RECQL5	1.95243	3.73651	2.95808	0.00486876	0.0459288	-2.15921
IGF2BP3	2.63285	6.68437	3.02454	0.00310492	0.0345408	-2.15971
CENPE	1.68397	5.74514	3.02257	0.00312965	0.0347553	-2.16614
ZFP42	-2.41394	3.478	-3.02828	0.00319862	0.0352956	-2.17122
C8B	-3.88652	7.68095	-3.01948	0.00314714	0.0349292	-2.17259
GABRD	2.05712	3.31239	2.99372	0.00342891	0.0368665	-2.18174
F2RL1	1.58159	8.39964	3.01572	0.00317751	0.0351951	-2.18193
MATN2	-2.22824	7.02259	-3.0172	0.00319367	0.0352906	-2.18293
AKR1C4	-3.70341	7.49227	-3.01613	0.00319779	0.0352956	-2.18483
CAPN15	1.29779	5.2034	3.01466	0.00319362	0.0352906	-2.1858
AC125611.4	-3.39197	3.94204	-3.02763	0.00335021	0.0363803	-2.19625
PRPH	-3.39197	3.94204	-3.02763	0.00335021	0.0363803	-2.19625
NFATC4	-1.38548	3.18133	-3.01384	0.00325333	0.0356138	-2.1965
ABI3BP	-2.16836	7.37643	-3.01019	0.00323737	0.0355731	-2.19806
EHHADH	-2.07924	6.52491	-3.00918	0.00324134	0.0355731	-2.19985
EHHADH-AS1	-2.07924	6.52491	-3.00918	0.00324134	0.0355731	-2.19985
ZFX	1.38993	5.45781	3.00989	0.0032526	0.0356138	-2.20087
LPAR2	1.33836	8.8446	3.00768	0.00325611	0.0356138	-2.20395
AC015849.1	1.37763	7.65997	3.00757	0.00325727	0.0356138	-2.20427
CCL5	1.37763	7.65997	3.00757	0.00325727	0.0356138	-2.20427
TEX11	-1.75203	3.41006	-3.02796	0.00385132	0.0397263	-2.20857
TDO2	-2.84224	9.21898	-3.00576	0.00327517	0.0357686	-2.2092
FGD4	1.08739	5.12731	3.00275	0.00330527	0.0360561	-2.21744
ECT2	2.12132	4.78241	2.9826	0.00359734	0.0379638	-2.2196
MAP3K6	-1.11414	8.37304	-3.00113	0.00332155	0.0361512	-2.22187
MAATS1	-1.61898	5.38903	-2.99873	0.00334583	0.036374	-2.22843
B3GNT3	1.69606	6.78634	2.99788	0.00336057	0.036472	-2.2317
CLIC4	-2.206	5.69236	-2.99772	0.00336837	0.0364729	-2.23309
TCAF1P1	2.01237	3.66725	2.97713	0.00364879	0.0383585	-2.23309
AMHR2	-1.83022	3.66454	-3.00074	0.00339179	0.036603	-2.23325
AC005785.1	1.01755	7.44899	2.99638	0.0033698	0.0364729	-2.23485
AKAP8L	1.01755	7.44899	2.99638	0.0033698	0.0364729	-2.23485
F2	-4.1661	9.96307	-2.99623	0.00337744	0.0365307	-2.23621
TLE3	1.26558	5.77904	2.9954	0.0033798	0.0365355	-2.23752
LRIG1	-1.43329	6.81275	-2.99551	0.00338482	0.0365663	-2.23817
AZGP1	-2.75151	8.33306	-2.99475	0.00338648	0.0365663	-2.2393
P4HTM	1.1765	5.27522	2.97488	0.00368947	0.0386797	-2.24147
KIF5A	2.11603	2.26911	2.95605	0.0040914	0.0412202	-2.24225
DTYMK	1.20673	8.01945	2.99326	0.0034018	0.0366842	-2.24336
ATP1B2	-2.36532	3.32503	-2.99497	0.00342971	0.0368665	-2.24565
CENPK	2.27766	4.53381	2.94143	0.00401146	0.0408673	-2.24572
PARM1	-2.12971	7.34564	-2.98997	0.00343586	0.0369119	-2.25233
SEMA3B	-2.46825	6.7885	-2.99021	0.00344578	0.0369353	-2.25354
DDIAS	1.43617	5.31626	2.98715	0.00348426	0.0372642	-2.26283
NLGN2	-1.18108	6.17736	-2.98502	0.00348771	0.0372708	-2.26581
AZIN2	1.09991	5.34912	2.98447	0.00349342	0.0372708	-2.26728
LINC00337	-1.08014	4.43009	-2.98436	0.00349464	0.0372708	-2.26759
DLGAP4-AS1	-1.27183	8.27562	-2.98399	0.00349852	0.0372708	-2.26859
GJC2	-1.61041	6.53363	-2.98315	0.0035074	0.0373237	-2.27087
NFKB2	1.11132	7.53996	2.98266	0.00351258	0.0373372	-2.2722
CYTL1	-2.43476	3.95548	-2.98331	0.00358184	0.0378629	-2.28153
SELENOK	-1.47767	3.01832	-2.98503	0.00359564	0.0379638	-2.28153
AC012184.2	1.05601	4.52788	2.9789	0.00355903	0.0377261	-2.28333
AC012184.3	1.05601	4.52788	2.9789	0.00355903	0.0377261	-2.28333
DDX19B	1.05601	4.52788	2.9789	0.00355903	0.0377261	-2.28333
C8A	-4.05094	8.33306	-2.98315	0.00359933	0.0379638	-2.28422
C1GALT1	1.96567	6.18174	2.97687	0.00359391	0.0379638	-2.29071
SLC25A47	-3.31732	5.94899	-2.97442	0.00361393	0.0380548	-2.29641
TSTA3	1.02868	8.20323	2.97345	0.00361168	0.0380548	-2.29722
MICAL2	1.14588	4.89689	2.97458	0.00362561	0.0381568	-2.29789
ARL14	2.17403	7.70714	2.97076	0.00364102	0.0382979	-2.3045
MARCO	-2.89886	6.46273	-2.97148	0.0036527	0.0383784	-2.3053
DBH	-4.12188	4.7387	-2.98052	0.00373939	0.0390531	-2.3068
AC104794.5	-1.1422	7.14715	-2.96884	0.00366218	0.0384312	-2.30971
KLF11	-1.1422	7.14715	-2.96884	0.00366218	0.0384312	-2.30971
TF	-4.22031	10.5769	-2.9687	0.00366375	0.0384312	-2.31009
F9	-4.9715	7.83842	-2.97205	0.00372078	0.0389226	-2.31409
ANXA2	1.19353	8.79226	2.96615	0.00369193	0.0386843	-2.31698
FFAR4	-2.79324	6.91817	-2.96632	0.00371668	0.0389009	-2.3202
CEP192	1.10541	5.03555	2.95598	0.00416195	0.0416239	-2.3258
PPP1R12B	-1.6638	2.70161	-2.98224	0.00390062	0.0401015	-2.32618
BTN2A2	1.27028	3.73598	2.88666	0.00498768	0.0466135	-2.32982
OIT3	-2.28471	4.66079	-2.96009	0.00375984	0.0392453	-2.33336
MDM4	1.45123	4.78231	2.93558	0.00407458	0.0412011	-2.33682
CES4A	-1.59859	4.62993	-2.95895	0.00377926	0.0394151	-2.33732
AC012636.1	-3.7193	4.76386	-2.9633	0.00381915	0.0396263	-2.33757
THBS4	-3.7193	4.76386	-2.9633	0.00381915	0.0396263	-2.33757
SERPINB5	3.94197	6.21042	2.93462	0.00408617	0.0412011	-2.33935
KRT222	-2.14705	4.67881	-2.95891	0.00380018	0.0395153	-2.34017
CRISPLD2	-1.77905	10.3334	-2.95715	0.00379317	0.0394861	-2.34129
PDXP	-1.34898	8.79474	-2.95661	0.00379932	0.0395153	-2.34275
CNFN	2.23095	4.83163	2.87036	0.00498426	0.0466043	-2.34427
SLC2A8	-1.07297	8.82685	-2.95591	0.00380731	0.0395679	-2.34464
LMNTD2	1.34377	5.48741	2.95527	0.00382132	0.0396273	-2.34726
CXCL2	-2.40622	8.33578	-2.95464	0.00384207	0.0397227	-2.35074
P3H4	1.15406	8.63376	2.9536	0.00383387	0.0397135	-2.35088
AMDHD1	-3.36364	6.78587	-2.95343	0.00383586	0.0397135	-2.35135
CEP131	1.01777	3.85554	2.95397	0.00384299	0.0397227	-2.35166
IL21R-AS1	1.33184	4.66558	2.95358	0.00384068	0.0397227	-2.3518
GCNT1	-1.66439	5.63761	-2.95421	0.003854	0.039729	-2.35281
AC022217.3	-1.42682	12.204	-2.95243	0.00384737	0.039725	-2.35404
DUSP1	-1.42682	12.204	-2.95243	0.00384737	0.039725	-2.35404
FOXO1	-1.11986	8.55665	-2.95206	0.00385166	0.0397263	-2.35504
RSPO1	-2.14959	2.52048	-2.97544	0.00408202	0.0412011	-2.35684
SFN	4.33383	7.62157	2.86253	0.00506427	0.0470531	-2.36039
FAIM2	-2.74672	3.00968	-2.98506	0.00422061	0.0420345	-2.36215
AL035670.1	-2.02925	5.92566	-2.94816	0.00389686	0.0400844	-2.36552
CYP39A1	-2.02925	5.92566	-2.94816	0.00389686	0.0400844	-2.36552
USF1	1.04566	8.43896	2.94736	0.00390626	0.0401379	-2.36768
LINC01973	-1.21386	3.68998	-2.94646	0.00396651	0.0405829	-2.37645
AC010336.1	1.00466	5.79976	2.94401	0.00394569	0.0404778	-2.3767
LRRC8E	1.00466	5.79976	2.94401	0.00394569	0.0404778	-2.3767
FETUB	-3.95336	4.77872	-2.9518	0.00403701	0.0409422	-2.37899
TRIM65	1.40782	5.58718	2.94339	0.00395971	0.0405829	-2.37921
AL139288.1	-1.44551	4.29899	-2.94192	0.00397719	0.0406048	-2.38317
TRIM17	-1.44551	4.29899	-2.94192	0.00397719	0.0406048	-2.38317
PECAM1	-1.20161	8.40589	-2.94138	0.00397679	0.0406048	-2.38375
BLM	1.62512	4.91355	2.886	0.00470347	0.0449014	-2.38857
UCN3	1.16838	3.24902	2.94051	0.00403747	0.0409422	-2.39238
AC073342.1	1.15881	9.18651	2.93829	0.00402058	0.0409384	-2.39291
EBI3	-1.77778	5.91396	-2.93732	0.00403221	0.0409422	-2.3955
PGBD1	-1.26437	4.65368	-2.93716	0.00403413	0.0409422	-2.39593
PSMB8-AS1	1.13085	11.042	2.93656	0.00403458	0.0409422	-2.3967
TAP1	1.13085	11.042	2.93656	0.00403458	0.0409422	-2.3967
CTNND1	1.32212	4.65329	2.93619	0.00405279	0.0410476	-2.39939
MINK1	2.03696	3.64358	2.93685	0.00406648	0.0411427	-2.40029
UNC93A	-2.38249	3.76285	-2.94058	0.00410358	0.041256	-2.40041
UGT2B7	-3.07888	10.4283	-2.93429	0.004062	0.0411191	-2.40278
RPL30	-1.74703	8.29294	-2.93528	0.00408554	0.0412011	-2.40449
APOM	-3.07723	7.20544	-2.93284	0.00407968	0.0412011	-2.40668
SPATS2L	1.00441	11.0745	2.93221	0.00408734	0.0412011	-2.40836
C3P1	-2.73918	3.85554	-2.94546	0.00424689	0.0421056	-2.41165
AP002026.1	-3.34571	8.46364	-2.93537	0.00415816	0.0416077	-2.41316
ADH6	-2.78662	6.09144	-2.92897	0.00412703	0.0414046	-2.41703
IMMP2L	-1.27841	5.1587	-2.93935	0.00423256	0.0420713	-2.41722
JPT2	1.10299	7.04076	2.92811	0.00413762	0.0414712	-2.41933
HIPK3	1.03939	3.82862	2.92708	0.00415735	0.0416077	-2.42293
MFSD6	1.17163	8.60991	2.92593	0.00416469	0.0416295	-2.42518
CALHM2	-1.17196	6.07571	-2.92435	0.00418431	0.0417791	-2.4294
MYEOV	3.52552	7.41528	2.9242	0.00418622	0.0417791	-2.42981
BOLA2-SMG1P6	1.05907	9.29728	2.92226	0.0042104	0.0419985	-2.43497
PCOLCE2	-2.45088	6.32985	-2.92343	0.00422457	0.0420367	-2.43524
FNDC5	-3.15856	5.3206	-2.92435	0.00423607	0.0420789	-2.43549
PRSS21	3.9481	4.88876	2.88037	0.00509339	0.0471468	-2.43691
LHX6	-1.00351	4.62758	-2.92046	0.00423311	0.0420713	-2.4398
LRRC4C	-1.45412	4.66622	-2.92012	0.00424435	0.0421056	-2.44151
MST1R	2.67193	6.65548	2.92043	0.00424757	0.0421056	-2.44151
KIAA0040	1.13328	4.57904	2.91956	0.00424446	0.0421056	-2.4422
HOXA2	-1.05986	5.11041	-2.91904	0.00425804	0.0421875	-2.4444
LRRC37A11P	-1.91997	2.87703	-2.93509	0.00445315	0.0433498	-2.4472
GCGR	-4.42681	7.13989	-2.92033	0.00435625	0.0428495	-2.45408
MEX3B	2.10093	4.31828	2.89398	0.00467777	0.0447231	-2.45445
CYP1A2	-3.59972	5.1858	-2.92299	0.00440453	0.0431247	-2.45629
MPC1	-1.28554	8.45111	-2.91372	0.00431881	0.0426163	-2.45777
GIMAP8	-1.20786	8.03338	-2.91357	0.00432077	0.0426163	-2.45818
CCDC74B	2.11577	4.46903	2.91483	0.00436532	0.0428725	-2.4617
KHDRBS3	-1.11704	8.29071	-2.91211	0.00433957	0.0427735	-2.46207
TUBB2B	-2.09523	7.5785	-2.91144	0.00434811	0.0428136	-2.46383
MALSU1	1.71895	8.10305	2.91143	0.00436276	0.0428694	-2.4655
UAP1	-1.1792	9.50922	-2.91054	0.00435974	0.0428618	-2.46622
LY6D	4.13266	3.18386	2.93396	0.00524368	0.0480197	-2.4677
LRFN4	1.35205	5.99539	2.91044	0.00437554	0.0429508	-2.46813
APOC2	-3.32737	9.12922	-2.90899	0.00437995	0.0429721	-2.47037
LIG1	1.32929	6.57827	2.90725	0.00440258	0.0431247	-2.47499
AC011479.1	1.89782	8.87176	2.91002	0.00444479	0.0433498	-2.47632
LMBRD2	2.02648	4.38847	2.88581	0.00480063	0.0454882	-2.47681
AC004702.1	1.60917	3.29643	2.90717	0.00445701	0.0433498	-2.48109
SPECC1	1.60917	3.29643	2.90717	0.00445701	0.0433498	-2.48109
CAVIN1	-1.16218	11.9658	-2.90455	0.00443801	0.0433498	-2.48217
AL358333.3	-1.64592	5.08262	-2.9052	0.00445153	0.0433498	-2.48287
GNG2	-1.64592	5.08262	-2.9052	0.00445153	0.0433498	-2.48287
TCEAL1	-1.01418	7.57908	-2.90417	0.00444294	0.0433498	-2.48317
SLC22A15	1.36991	4.56043	2.90276	0.00446162	0.0433656	-2.48693
AC010197.2	-1.32006	7.07986	-2.90273	0.00446926	0.0433656	-2.4878
CD93	-1.35215	10.1418	-2.90226	0.00446819	0.0433656	-2.48824
FZD10	-1.89078	5.84812	-2.90164	0.0044987	0.0435779	-2.49232
DLX1	-2.11056	3.49093	-2.90251	0.00453557	0.0438468	-2.49524
HSPB7	-1.65508	3.49054	-2.90037	0.00454736	0.0439157	-2.49908
SMAD9	-2.12498	3.25696	-2.90598	0.00461722	0.0443885	-2.49968
ACOT12	-3.55199	4.98179	-2.8991	0.00456438	0.0440578	-2.50243
ADH1B	-3.12538	8.72584	-2.89879	0.00456865	0.0440768	-2.50327
ASPHD2	2.15142	5.80061	2.89504	0.00457216	0.0440884	-2.50819
MTHFD1	-1.31279	7.38745	-2.89125	0.00461619	0.0443885	-2.51743
RBP5	-2.75458	5.4468	-2.89198	0.00464467	0.0445404	-2.51952
NEK11	1.23052	5.16307	2.86555	0.00500309	0.0466895	-2.52057
GSTA2	-4.20252	7.71475	-2.89509	0.00473255	0.0451339	-2.52477
GPR37L1	-1.2155	3.22686	-2.87262	0.00513736	0.0473867	-2.52582
PITPNM1	1.02995	8.92688	2.88778	0.00466379	0.0446734	-2.52662
RNPEPL1	1.04819	5.99448	2.88805	0.0046676	0.0446734	-2.52669
FADS3	-1.53409	8.14967	-2.88679	0.00467743	0.0447231	-2.52923
C1orf116	2.06258	8.62873	2.88564	0.00470089	0.0449	-2.53305
HAO2	-3.41078	4.95962	-2.9052	0.004945	0.0464188	-2.53339
ARHGAP10	-1.05923	7.33516	-2.88509	0.00470097	0.0449	-2.53373
KNG1	-4.16168	9.61545	-2.88227	0.0047403	0.0451854	-2.54118
DCAF17	1.3821	3.78019	2.88922	0.00482517	0.0456528	-2.54119
CKMT1A	3.08057	6.4535	2.89018	0.00484626	0.0457966	-2.54209
GPT2	-2.04906	9.34013	-2.88155	0.00475038	0.0452589	-2.54309
HIST1H2BC	1.69267	5.05226	2.88193	0.00476022	0.0453074	-2.54361
FZD3	-1.87678	4.01649	-2.88341	0.00478009	0.0454513	-2.5438
TPR	-2.48085	7.83874	-2.88173	0.00478698	0.04547	-2.54655
KRT24	-1.44705	3.53184	-2.88225	0.0048228	0.0456528	-2.54948
ABAT	-2.38093	6.72552	-2.8784	0.00479472	0.04547	-2.5514
THRSP	-3.25704	6.92971	-2.90193	0.00510052	0.0471468	-2.5519
PTGER1	-1.49263	5.05607	-2.87496	0.00484356	0.0457966	-2.56047
RNF112	-1.15129	4.50766	-2.87446	0.00485066	0.0458033	-2.56178
CNDP1	-3.36764	3.94588	-2.90391	0.0052914	0.0483641	-2.56654
ACAT1	-1.65611	11.031	-2.87122	0.00489722	0.0461289	-2.57032
AP002433.2	-1.65611	11.031	-2.87122	0.00489722	0.0461289	-2.57032
CLCN4	1.68404	3.21348	2.85007	0.00533757	0.048577	-2.57051
EBF3	-2.19445	4.67385	-2.87129	0.00492771	0.0463477	-2.57318
SLC9A9	-1.55798	6.03218	-2.8697	0.00493457	0.0463549	-2.5758
AL445183.1	-1.63499	9.04399	-2.86855	0.00493576	0.0463549	-2.57733
PODN	-1.63499	9.04399	-2.86855	0.00493576	0.0463549	-2.57733
CYP2C9	-3.36085	9.07455	-2.86891	0.00496226	0.046558	-2.57943
EIF1B-AS1	-2.64829	5.62035	-2.8779	0.00510067	0.0471468	-2.58134
MYRIP	-2.64829	5.62035	-2.8779	0.00510067	0.0471468	-2.58134
AC111000.4	-2.96349	9.23815	-2.8661	0.00497142	0.0465982	-2.58377
UGT2B11	-2.96349	9.23815	-2.8661	0.00497142	0.0465982	-2.58377
ANXA8L1	3.57757	6.73105	2.84145	0.00539443	0.0490011	-2.58565
CNNM1	2.06438	5.14321	2.86551	0.00499561	0.0466648	-2.58679
GMPR	-1.12529	5.19431	-2.86356	0.0050087	0.0466895	-2.59045
MFHAS1	1.16535	6.45281	2.86338	0.00501124	0.0466895	-2.59091
OR2I1P	1.74832	11.2941	2.8631	0.00501535	0.0466895	-2.59164
UBD	1.74832	11.2941	2.8631	0.00501535	0.0466895	-2.59164
HCG17	1.67491	2.2886	2.86571	0.00510058	0.0471468	-2.59635
HLA-L	1.67491	2.2886	2.86571	0.00510058	0.0471468	-2.59635
CXCL12	-2.08938	8.36946	-2.86263	0.00506272	0.0470531	-2.59666
SERPINC1	-5.03773	9.18566	-2.86164	0.00506911	0.0470752	-2.59849
CPEB3	-1.4769	7.84233	-2.85998	0.00506154	0.0470531	-2.59983
RPL14	-1.2967	9.62911	-2.85767	0.00509604	0.0471468	-2.60591
MAN1C1	-1.68094	6.78603	-2.85738	0.00510812	0.0471853	-2.60737
RASGRP1	1.57997	5.43387	2.85766	0.00513696	0.0473867	-2.60968
AFM	-3.82924	6.42522	-2.86148	0.00519549	0.047746	-2.61024
CTHRC1	2.12296	10.5756	2.85497	0.00513645	0.0473867	-2.61296
GFAP	-1.98031	2.72654	-2.85781	0.00517959	0.0476842	-2.61336
WWC1	1.18264	9.22738	2.85119	0.00519356	0.047746	-2.62285
FGA	-3.26595	10.2148	-2.85102	0.0051963	0.047746	-2.62332
CYP4A22	-3.0398	6.8243	-2.85617	0.00529851	0.0483828	-2.62598
STIMATE	-1.5385	4.08651	-2.85072	0.0052251	0.0479185	-2.62627
CPS1	-4.19729	8.93933	-2.84855	0.00524194	0.0480197	-2.63048
MCM6	1.66012	4.9959	2.84979	0.00530185	0.0483901	-2.63422
ZSCAN18	-1.34625	9.12105	-2.8454	0.00528236	0.0483277	-2.63799
SERPINF2	-3.47303	8.32839	-2.84552	0.00529663	0.0483828	-2.63909
AC004080.6	-1.00573	6.26798	-2.84399	0.00531213	0.0484146	-2.64236
BCHE	-3.23145	5.46925	-2.8443	0.00538716	0.0489584	-2.64849
LINC01322	-3.23145	5.46925	-2.8443	0.00538716	0.0489584	-2.64849
LILRA1	-1.19377	4.33324	-2.84715	0.00548732	0.0495534	-2.6534
AC073508.2	-1.06418	6.83542	-2.83896	0.00541594	0.0491265	-2.65764
LZTS3	1.49358	6.44089	2.83724	0.00540968	0.049093	-2.65926
SCN4B	-2.08718	3.40254	-2.83975	0.00548894	0.0495534	-2.66282
HIST1H4H	1.86356	5.84648	2.83506	0.00544423	0.0493362	-2.66494
MUC20	2.13558	8.76538	2.83445	0.00545396	0.049401	-2.66654
TMEM63B	1.13114	7.3577	2.83276	0.0054808	0.0495268	-2.67092
HPR	-3.53417	7.03669	-2.83074	0.00552148	0.049734	-2.67687
AL672142.1	-1.135	6.43899	-2.83107	0.00554168	0.0498177	-2.67813
A2M	-1.3314	12.2503	-2.82998	0.00552544	0.049734	-2.67816
A2M-AS1	-1.3314	12.2503	-2.82998	0.00552544	0.049734	-2.67816
NOL9	-1.33818	4.98852	-2.82889	0.0055512	0.0498659	-2.68167
CDKN1C	-1.30382	6.60788	-2.82798	0.00555763	0.0498659	-2.68334
METTL7A	-2.27894	8.62641	-2.82841	0.00556739	0.0498659	-2.68361
KIAA1522	1.41113	8.39282	2.82745	0.00556629	0.0498659	-2.68473
