# Supplementary material for: Identification and Validation of Novel Biomarkers and Potential Targeted Drugs in Cholangiocarcinoma: Bioinformatics, Virtual Screening, and Biological Evaluation
Source: J Microbiol Biotechnol. 2022 Sep 13;32(10):1262–74. doi: 10.4014/jmb.2207.07037 (PMC9668091; doi:10.4014/jmb.2207.07037)
Supplement: Supplementary file 1 [file jmb-32-10-1262-supple.zip › JMB22-07037 Supple files/JMB22-07037_SUP_0_2.xlsx]

## Sheet: Sheet1
Gene	logFC	AveExpr	t	P.Value	adj.P.Val	B
CYP2A7	-9.082	-0.361	-17.7104	1.46845e-14	2.66362e-10	22.8372
AGXT	-8.444	0.188	-13.9042	2.03097e-12	1.10964e-08	18.3662
GLS2	-5.908	0.034	-13.6048	3.13279e-12	1.10964e-08	17.9621
CYP2A13	-5.576	-0.077	-13.5119	3.58928e-12	1.10964e-08	17.835
CYP2A7P2	-6.844	-0.558	-13.4967	3.67046e-12	1.10964e-08	17.8141
CYP2G1P	-6.844	-0.558	-13.4967	3.67046e-12	1.10964e-08	17.8141
GCGR	-7.407	0.2885	-13.0212	7.45673e-12	1.74655e-08	17.1491
SPP2	-8.198	-0.605	-12.9997	7.70295e-12	1.74655e-08	17.1185
RTP3	-7.541	-0.0085	-12.6662	1.28266e-11	2.37137e-08	16.6376
GLYAT	-6.3485	-0.18975	-12.647	1.32125e-11	2.37137e-08	16.6096
SPRYD4	-4.2	0.0688	-12.5923	1.43807e-11	2.37137e-08	16.5295
GSTA1	-6.871	0.2295	-12.3382	2.13945e-11	2.74742e-08	16.1533
GSTA2	-6.871	0.2295	-12.3382	2.13945e-11	2.74742e-08	16.1533
ZG16	-7.326	-0.512	-12.323	2.19133e-11	2.74742e-08	16.1306
APOA1-AS	-5.616	-0.7415	-12.3001	2.27197e-11	2.74742e-08	16.0963
GYS2	-7.369	-0.0485	-12.2003	2.6612e-11	2.8395e-08	15.9461
SPX	-7.369	-0.0485	-12.2003	2.6612e-11	2.8395e-08	15.9461
DMGDH	-6.5948	-0.6906	-11.945	4.00584e-11	4.03677e-08	15.5571
APOA1	-10.2863	-1.16117	-11.8181	4.92026e-11	4.6973e-08	15.3611
ADH4	-8.974	-0.757	-11.7243	5.73488e-11	5.04041e-08	15.2148
AP002026.1	-7.09889	-0.426889	-11.7137	5.83542e-11	5.04041e-08	15.1982
AP001636.3	-7.017	-0.3765	-11.5782	7.29252e-11	5.75126e-08	14.9852
GLYATL1	-7.017	-0.3765	-11.5782	7.29252e-11	5.75126e-08	14.9852
AHSG	-8.858	-0.392	-11.548	7.66598e-11	5.79389e-08	14.9374
HGFAC	-5.384	0.177	-11.4978	8.33044e-11	6.04423e-08	14.8579
ADH1B	-7.24383	-0.727583	-11.3589	1.0502e-10	7.32676e-08	14.636
PLGLB1	-4.061	0.1045	-11.2839	1.19124e-10	7.71711e-08	14.5151
PLGLB2	-4.061	0.1045	-11.2839	1.19124e-10	7.71711e-08	14.5151
HRG	-9.668	-1.803	-11.2288	1.30721e-10	7.85431e-08	14.426
ALDOB	-8.763	-0.7145	-11.1931	1.38847e-10	7.85431e-08	14.3681
GSTA5	-7.288	0.241	-11.1907	1.39412e-10	7.85431e-08	14.3642
APOM	-5.4685	0.50025	-11.1831	1.41214e-10	7.85431e-08	14.3519
AC068631.1	-6.17455	-0.584091	-11.1761	1.42892e-10	7.85431e-08	14.3405
FABP1	-7.9625	-0.49925	-11.0683	1.71642e-10	9.15709e-08	14.1644
APOC4	-5.876	0.236	-11.0128	1.88749e-10	9.26364e-08	14.073
AC092042.3	-5.87137	-0.699313	-11.0121	1.8896e-10	9.26364e-08	14.0719
KRBOX1	-5.87137	-0.699313	-11.0121	1.8896e-10	9.26364e-08	14.0719
SLC38A4	-6.4265	-0.06975	-10.9357	2.15434e-10	1.01186e-07	13.9457
OTC	-7.05	-0.232	-10.9081	2.25943e-10	1.01186e-07	13.8999
CYB5A	-3.055	0.3485	-10.8926	2.32071e-10	1.01186e-07	13.8741
ALB	-7.283	-1.2135	-10.8892	2.33443e-10	1.01186e-07	13.8684
RBP4	-7.465	-0.4805	-10.8871	2.34292e-10	1.01186e-07	13.8649
PON3	-4.67	0.443	-10.751	2.96611e-10	1.22893e-07	13.6376
FETUB	-7.312	-0.053	-10.7482	2.98102e-10	1.22893e-07	13.6328
EPHX2	-4.37	0.476	-10.7171	3.14694e-10	1.2685e-07	13.5806
ADH1C	-6.749	-0.5715	-10.6949	3.27162e-10	1.29008e-07	13.5431
ADH1A	-7.374	-1.004	-10.6738	3.39434e-10	1.31e-07	13.5075
AC099329.2	-8.919	-0.9725	-10.6031	3.84231e-10	1.39391e-07	13.3879
ACKR2	-8.919	-0.9725	-10.6031	3.84231e-10	1.39391e-07	13.3879
CYP8B1	-8.919	-0.9725	-10.6031	3.84231e-10	1.39391e-07	13.3879
SLC22A1	-5.158	1.062	-10.5688	4.08142e-10	1.45162e-07	13.3295
FBXL21P	-7.947	-0.5065	-10.5423	4.2767e-10	1.46368e-07	13.2844
LECT2	-7.947	-0.5065	-10.5423	4.2767e-10	1.46368e-07	13.2844
HAO1	-6.145	-0.4865	-10.4655	4.89957e-10	1.6458e-07	13.153
APOC3	-10.658	-0.801	-10.3869	5.63502e-10	1.83621e-07	13.0177
FFAR4	-4.887	-0.2875	-10.3835	5.66889e-10	1.83621e-07	13.0119
BHMT	-7.938	-0.906	-10.3587	5.92548e-10	1.87136e-07	12.969
MASP2	-5.98567	0.0271667	-10.3532	5.98374e-10	1.87136e-07	12.9596
SLC38A3	-3.902	-0.019	-10.3006	6.57527e-10	2.02151e-07	12.8683
TF	-8.418	-1.113	-10.2888	6.71559e-10	2.03024e-07	12.8479
ACADSB	-4.0175	0.07875	-10.2505	7.19452e-10	2.13937e-07	12.7811
CYP2B7P	-6.812	-0.678	-10.2192	7.61179e-10	2.22694e-07	12.7265
CYP4F3	-5.735	-0.4935	-10.1849	8.09669e-10	2.3312e-07	12.6666
BHMT2	-5.249	-0.6635	-10.1727	8.27765e-10	2.34607e-07	12.6452
ITIH4	-5.691	0.0375	-10.1505	8.61749e-10	2.38048e-07	12.6062
ASS1	-4.1525	-0.07425	-10.1477	8.66154e-10	2.38048e-07	12.6013
ANGPTL3	-8.028	-1.553	-10.0904	9.61078e-10	2.56792e-07	12.5004
AFM	-9.108	-0.919	-10.0894	9.62668e-10	2.56792e-07	12.4988
HNF4A	-5.921	-0.4245	-10.028	1.07672e-09	2.76117e-07	12.3901
AC020907.2	-3.839	-0.4695	-10.0178	1.09686e-09	2.76117e-07	12.3721
FXYD1	-3.839	-0.4695	-10.0178	1.09686e-09	2.76117e-07	12.3721
AMDHD1	-5.206	0.234	-10.0161	1.10044e-09	2.76117e-07	12.369
LINC00261	-4.995	-0.2845	-10.0107	1.11123e-09	2.76117e-07	12.3595
AC097104.1	-2.95486	0.0494286	-9.94502	1.2533e-09	3.03391e-07	12.2427
CYP2D7	-3.919	0.3935	-9.93921	1.26675e-09	3.03391e-07	12.2323
TTR	-8.889	-1.3175	-9.93731	1.27117e-09	3.03391e-07	12.2289
AC008537.1	-3.3388	-0.2512	-9.90739	1.34303e-09	3.16381e-07	12.1755
HAMP	-5.557	0.3275	-9.89988	1.36173e-09	3.16672e-07	12.1621
F11	-5.8185	-0.72875	-9.84561	1.50507e-09	3.41257e-07	12.0648
F11-AS1	-5.8185	-0.72875	-9.84561	1.50507e-09	3.41257e-07	12.0648
HSD17B13	-6.251	-0.4585	-9.8202	1.57748e-09	3.53257e-07	12.0191
G6PC	-6.977	0.1265	-9.80226	1.63074e-09	3.60731e-07	11.9868
PRODH2	-7.002	-0.699	-9.74528	1.81267e-09	3.96144e-07	11.8839
LDHD	-4.301	0.5845	-9.70913	1.93889e-09	4.18684e-07	11.8184
C8A	-7.179	0.0385	-9.63013	2.24734e-09	4.79583e-07	11.6747
SERPINC1	-9.369	-1.6375	-9.60462	2.35747e-09	4.97235e-07	11.6281
SHBG	-3.366	-0.4265	-9.54383	2.643e-09	5.45246e-07	11.5167
ACOT12	-5.934	-0.414	-9.54338	2.64522e-09	5.45246e-07	11.5159
PGLYRP2	-4.578	0.156	-9.49765	2.88368e-09	5.8772e-07	11.4317
F13B	-6.934	-1.185	-9.42579	3.30427e-09	6.65956e-07	11.299
LGI4	-3.353	-0.41175	-9.41945	3.34434e-09	6.66625e-07	11.2872
AC104459.1	-6.269	-1.1985	-9.4008	3.465e-09	6.75823e-07	11.2526
GBP7	-6.269	-1.1985	-9.4008	3.465e-09	6.75823e-07	11.2526
EHHADH	-3.946	0.423	-9.34809	3.8311e-09	7.31498e-07	11.1546
EHHADH-AS1	-3.946	0.423	-9.34809	3.8311e-09	7.31498e-07	11.1546
RGPD1	-2.42271	0.177714	-9.32245	4.02347e-09	7.45552e-07	11.1068
RGPD2	-2.42271	0.177714	-9.32245	4.02347e-09	7.45552e-07	11.1068
APOC4-APOC2	-5.7675	0.15675	-9.32186	4.02801e-09	7.45552e-07	11.1057
AP003057.1	-3.898	0.105	-9.28293	4.33968e-09	7.78331e-07	11.0329
ABCG5	-5.417	-0.6445	-9.27851	4.37667e-09	7.78331e-07	11.0246
AC083902.1	-7.589	-0.8295	-9.2785	4.37675e-09	7.78331e-07	11.0246
MTTP	-7.589	-0.8295	-9.2785	4.37675e-09	7.78331e-07	11.0246
A1BG	-6.173	-0.0365	-9.2683	4.46318e-09	7.85996e-07	11.0055
HAO2	-7.758	-1.316	-9.2605	4.53054e-09	7.87247e-07	10.9909
SLC25A47	-4.604	0.26	-9.25746	4.55708e-09	7.87247e-07	10.9852
SELENBP1	-3.108	0.279	-9.24188	4.69555e-09	8.03515e-07	10.956
GATM	-3.943	0.2055	-9.22341	4.86533e-09	8.21107e-07	10.9213
HAL	-5.391	0.4595	-9.2209	4.88889e-09	8.21107e-07	10.9165
ACSM2B	-7.156	-1.328	-9.21264	4.96728e-09	8.2662e-07	10.901
AC061708.1	-7.235	-0.9345	-9.18655	5.22351e-09	8.53597e-07	10.8518
SLC2A2	-7.235	-0.9345	-9.18655	5.22351e-09	8.53597e-07	10.8518
AL109933.5	-9.236	-1.431	-9.16366	5.45954e-09	8.76378e-07	10.8087
PLG	-9.236	-1.431	-9.16366	5.45954e-09	8.76378e-07	10.8087
AOX1	-5.105	-0.065	-9.1587	5.51208e-09	8.7705e-07	10.7993
SRD5A2	-5.021	-0.8195	-9.10599	6.10439e-09	9.62848e-07	10.6995
CYP4F2	-5.662	-0.088	-9.08704	6.33306e-09	9.90304e-07	10.6636
ITIH1	-7.262	-1.546	-9.07409	6.49437e-09	1.00685e-06	10.639
GBP2	-4.4695	-0.8705	-9.06881	6.56132e-09	1.00861e-06	10.6289
AGXT2	-5.992	-0.869	-9.06211	6.64736e-09	1.01325e-06	10.6162
TUBB3	4.472	0.266	9.02566	7.13649e-09	1.07874e-06	10.5467
UGT2B7	-7.205	-0.9235	-9.01363	7.30596e-09	1.09523e-06	10.5238
C9	-3.8385	-0.32075	-9.00114	7.48621e-09	1.09947e-06	10.4999
PROZ	-6.318	0.07	-8.99731	7.54249e-09	1.09947e-06	10.4926
KNG1	-8.422	-0.897	-8.997	7.54707e-09	1.09947e-06	10.492
ADAMTS13	-3.137	0.2205	-8.99109	7.63465e-09	1.09947e-06	10.4807
CYP2D6	-3.661	0.1409	-8.99025	7.64717e-09	1.09947e-06	10.4791
ADH6	-5.955	0.171	-8.98687	7.69792e-09	1.09947e-06	10.4726
ABCG8	-6.184	-0.777	-8.97173	7.92917e-09	1.12365e-06	10.4437
AC092143.1	2.841	0.1415	8.92589	8.67459e-09	1.21975e-06	10.3557
CYP2E1	-7.214	1.005	-8.91701	8.82702e-09	1.23164e-06	10.3387
TNFAIP6	5.093	-0.0595	8.89945	9.13706e-09	1.26517e-06	10.3049
MAT1A	-7.676	-1.313	-8.88818	9.34183e-09	1.28372e-06	10.2832
ASPG	-4.6405	-0.59075	-8.87684	9.55256e-09	1.30281e-06	10.2613
ANGPTL8	-6.142	-0.8	-8.80476	1.1013e-08	1.48872e-06	10.122
DLGAP5	4.134	0.08	8.80038	1.1109e-08	1.48872e-06	10.1135
UGT2B10	-5.621	-0.8435	-8.79797	1.11619e-08	1.48872e-06	10.1088
CDO1	-6.298	-0.772	-8.77972	1.15727e-08	1.52806e-06	10.0734
APOF	-7.153	-0.9075	-8.77744	1.16253e-08	1.52806e-06	10.069
PON1	-5.254	-0.568	-8.7315	1.2735e-08	1.66188e-06	9.97961
PCAT7	-3.758	0.102	-8.72711	1.28467e-08	1.66447e-06	9.97105
LINC01711	4.645	0.0795	8.68041	1.40988e-08	1.81375e-06	9.87987
BCHE	-4.426	0.272	-8.64536	1.51211e-08	1.91805e-06	9.81122
LINC01322	-4.426	0.272	-8.64536	1.51211e-08	1.91805e-06	9.81122
RGPD3	-2.3506	0.0233	-8.59336	1.67807e-08	2.11379e-06	9.70906
MASP1	-5.256	-0.882	-8.57806	1.73039e-08	2.16466e-06	9.67894
CCL16	-3.662	-0.45	-8.5323	1.89718e-08	2.35555e-06	9.58864
HPX	-7.382	-0.845	-8.52923	1.90896e-08	2.35555e-06	9.58257
MLXIPL	-4.685	-0.1615	-8.51948	1.94681e-08	2.38602e-06	9.5633
ABAT	-4.561	-0.3315	-8.49213	2.05724e-08	2.50445e-06	9.50913
CYP2B6	-4.90533	-0.317667	-8.48319	2.09475e-08	2.53312e-06	9.49139
ARG1	-8.501	-1.521	-8.46813	2.15951e-08	2.59413e-06	9.4615
FTCD	-5.933	-0.5815	-8.45663	2.21035e-08	2.62276e-06	9.43866
SULT2A1	-7.02	-0.229	-8.4562	2.21226e-08	2.62276e-06	9.43781
CES1P1	-5.938	-1.63	-8.39298	2.51493e-08	2.95678e-06	9.31187
AC008014.1	-2.4014	-0.0419	-8.3907	2.5266e-08	2.95678e-06	9.30733
AKR1C4	-5.739	-0.6885	-8.36355	2.67006e-08	3.10463e-06	9.25307
C3P1	-7.142	-0.477	-8.35249	2.7309e-08	3.15314e-06	9.23094
CES1	-4.894	-1.19433	-8.34969	2.74654e-08	3.15314e-06	9.22533
ALOX15P1	-6.715	-1.0225	-8.33771	2.81447e-08	3.17091e-06	9.20132
C17orf100	-6.715	-1.0225	-8.33771	2.81447e-08	3.17091e-06	9.20132
SLC13A5	-6.715	-1.0225	-8.33771	2.81447e-08	3.17091e-06	9.20132
DOCK6	-3.91867	-0.482667	-8.31321	2.95881e-08	3.31247e-06	9.15218
F9	-8.455	-1.9675	-8.31027	2.97664e-08	3.31247e-06	9.14627
CD5L	-5.418	0.075	-8.30263	3.02349e-08	3.34409e-06	9.13093
DOCK7	-2.8984	-0.5668	-8.25632	3.32419e-08	3.63734e-06	9.03773
LIPC	-3.959	-0.6215	-8.25565	3.32873e-08	3.63734e-06	9.03639
ALDH8A1	-4.786	-0.013	-8.22399	3.55228e-08	3.85837e-06	8.97249
AP001267.3	-2.5715	0.18375	-8.21841	3.59327e-08	3.87966e-06	8.96121
ABCB4	-4.821	0.5235	-8.21478	3.62018e-08	3.88559e-06	8.95387
DAO	-5.811	-1.0385	-8.20259	3.71207e-08	3.96078e-06	8.92922
GLYCTK	-2.977	0.309	-8.18385	3.8581e-08	4.06872e-06	8.89128
GLYCTK-AS1	-2.977	0.309	-8.18385	3.8581e-08	4.06872e-06	8.89128
LINGO4	-3.129	0.0845	-8.17764	3.90779e-08	4.0973e-06	8.8787
ANG	-4.262	1.107	-8.16851	3.98204e-08	4.15116e-06	8.86018
DCXR	-4.096	0.72	-8.14327	4.19494e-08	4.34812e-06	8.80895
CYP2C9	-5.057	-0.2645	-8.10677	4.52385e-08	4.66239e-06	8.7347
CPS1	-4.45267	0.183667	-8.08287	4.7535e-08	4.8714e-06	8.68598
SARDH	-3.727	-0.3525	-8.05912	4.99372e-08	5.08883e-06	8.63747
FIGNL1	-5.117	-0.3025	-8.04168	5.17802e-08	5.24716e-06	8.6018
MED23	-5.68617	-1.02358	-8.03125	5.29157e-08	5.33243e-06	8.58045
SAA4	-6.405	-0.6295	-8.02711	5.33732e-08	5.34827e-06	8.57198
SMLR1	-6.205	-0.8575	-8.02451	5.36625e-08	5.34827e-06	8.56666
ABCB11	-4.485	0.3315	-8.01894	5.42886e-08	5.3811e-06	8.55524
TTC36	-5.04	0.43	-8.00464	5.593e-08	5.51366e-06	8.52592
CYP2C19	-5.442	-0.73	-7.98873	5.78163e-08	5.66881e-06	8.49327
PAH	-6.087	-0.8625	-7.98409	5.83784e-08	5.69315e-06	8.48375
ACSM5P1	-3.96975	-0.257375	-7.98023	5.88516e-08	5.7086e-06	8.4758
AC002094.3	-5.757	-0.0375	-7.95671	6.18145e-08	5.93256e-06	8.42744
VTN	-5.757	-0.0375	-7.95671	6.18145e-08	5.93256e-06	8.42744
CYP1A2	-6.136	0.569	-7.9532	6.227e-08	5.94482e-06	8.42021
AMBP	-6.542	-0.599	-7.93822	6.42523e-08	6.10195e-06	8.38936
CFHR4	-7.09	-0.752	-7.92573	6.59553e-08	6.23106e-06	8.3636
NAT8B	-3.188	-0.142	-7.92216	6.64497e-08	6.24524e-06	8.35624
MAOA	-3.218	-0.468	-7.91548	6.73862e-08	6.30061e-06	8.34246
EPHX1	-3.578	0.106	-7.89345	7.05738e-08	6.54101e-06	8.29694
APOB	-4.686	-0.9	-7.89274	7.06785e-08	6.54101e-06	8.29548
DIAPH3	3.978	-0.809	7.85148	7.7081e-08	7.03531e-06	8.21007
AC137056.1	-4.698	-0.311	-7.85085	7.71833e-08	7.03531e-06	8.20877
ACSM5	-4.698	-0.311	-7.85085	7.71833e-08	7.03531e-06	8.20877
APOA2	-8.693	-1.6835	-7.84264	7.85288e-08	7.12217e-06	8.19174
TFCP2L1	4.732	-0.704	7.83223	8.02705e-08	7.24392e-06	8.17013
CDKN3	3.242	0.176	7.81299	8.35934e-08	7.50644e-06	8.13017
CHEK1	3.323	-0.2135	7.8088	8.43365e-08	7.53586e-06	8.12145
UPB1	-5.128	-0.6845	-7.80245	8.54742e-08	7.60008e-06	8.10825
F2	-6.844	-1.436	-7.78794	8.81342e-08	7.79837e-06	8.07805
SLC27A5	-1.728	0.0486667	-7.76768	9.19916e-08	8.10017e-06	8.03584
CFHR1	-4.51133	-0.428667	-7.73593	9.83902e-08	8.62174e-06	7.96957
FMO5	-2.81343	-0.662714	-7.73035	9.95619e-08	8.68247e-06	7.9579
CYP4F12	-3.73	-0.119	-7.72572	1.00543e-07	8.72607e-06	7.94824
AC111000.4	-5.021	-1.2845	-7.7184	1.02117e-07	8.77871e-06	7.93292
UGT2B11	-5.021	-1.2845	-7.7184	1.02117e-07	8.77871e-06	7.93292
TNNT1	5.23	1.019	7.71338	1.03211e-07	8.83085e-06	7.92242
MT1E	-3.213	0.156	-7.69331	1.07707e-07	9.17225e-06	7.88039
F10	-3.044	-0.061	-7.69004	1.08458e-07	9.19311e-06	7.87354
GAMT	-2.736	0.158	-7.68246	1.10222e-07	9.22795e-06	7.85764
FAM99A	-3.0235	-0.61375	-7.67968	1.10874e-07	9.22795e-06	7.85182
FAM99B	-3.0235	-0.61375	-7.67968	1.10874e-07	9.22795e-06	7.85182
PROC	-4.7385	-0.54325	-7.67956	1.10904e-07	9.22795e-06	7.85155
NR1I3	-3.1726	-0.4645	-7.66651	1.14028e-07	9.44451e-06	7.82417
GPT2	-3.16	0.325	-7.64379	1.19683e-07	9.8679e-06	7.77644
AR	-3.168	-0.258	-7.64098	1.20404e-07	9.88236e-06	7.77053
CYP4A11	-4.147	0.7735	-7.63069	1.23074e-07	1.0056e-05	7.7489
SLC39A5	-5.397	-1.2615	-7.58835	1.34731e-07	1.09591e-05	7.65966
SLC1A2	-3.824	-0.866	-7.58572	1.35491e-07	1.09717e-05	7.65412
HSD17B6	-5.619	-0.0805	-7.58017	1.3711e-07	1.10535e-05	7.6424
TOMM40L	-2.9385	-0.42675	-7.54946	1.46436e-07	1.17531e-05	7.5775
FCN2	-6.48	-0.514	-7.53772	1.50172e-07	1.19998e-05	7.55265
ITIH3	-4.467	-0.0505	-7.5147	1.57785e-07	1.25529e-05	7.50387
GC	-5.407	-0.1875	-7.5044	1.61318e-07	1.27779e-05	7.48202
LINC01554	-3.877	-0.1055	-7.4858	1.67908e-07	1.32421e-05	7.44252
SERPINA7	-6.742	-1.09	-7.47959	1.70167e-07	1.33621e-05	7.42934
RDH16	-4.626	-0.168	-7.46649	1.75041e-07	1.36856e-05	7.40148
AKR7L	-2.602	-0.086	-7.4643	1.75871e-07	1.36915e-05	7.39681
MST1	-2.876	0.483	-7.4552	1.79357e-07	1.39032e-05	7.37744
MBL2	-6.398	0.018	-7.44659	1.8272e-07	1.41037e-05	7.35911
SERPINA4	-4.823	-0.2405	-7.42355	1.92044e-07	1.47293e-05	7.31
HABP2	-3.432	0.05	-7.42258	1.92449e-07	1.47293e-05	7.30792
AC009879.3	-2.541	0.2275	-7.40577	1.99574e-07	1.51467e-05	7.27205
ADHFE1	-2.541	0.2275	-7.40577	1.99574e-07	1.51467e-05	7.27205
LINC01146	-2.975	-0.1945	-7.37789	2.11999e-07	1.60227e-05	7.21244
NPW	-4.487	-0.7385	-7.3724	2.14534e-07	1.6147e-05	7.2007
CPNE7	2.72	-0.106	7.36371	2.1862e-07	1.63865e-05	7.18208
PRAP1	-3.056	0.329	-7.36135	2.19741e-07	1.64028e-05	7.17703
HJV	-5.96	-0.902	-7.35097	2.2475e-07	1.66728e-05	7.15479
MELK	4.013	0.1215	7.35005	2.25196e-07	1.66728e-05	7.15283
CTH	-3.426	0.514	-7.34397	2.28192e-07	1.68259e-05	7.13978
ALDH1L1	-5.271	-1.4555	-7.33659	2.31879e-07	1.69599e-05	7.12397
ALDH1L1-AS1	-5.271	-1.4555	-7.33659	2.31879e-07	1.69599e-05	7.12397
BMPER	-4.018	-0.161	-7.30275	2.49596e-07	1.81824e-05	7.05128
FGA	-5.689	-0.762	-7.29242	2.55279e-07	1.8522e-05	7.02905
ACACB	-2.59	-0.086	-7.27687	2.64078e-07	1.90841e-05	6.9956
ALDH1A1	-2.6535	-0.48575	-7.26113	2.73306e-07	1.96726e-05	6.96168
C4BPA	-4.69	-0.154	-7.23881	2.86967e-07	2.05743e-05	6.91352
CCL15-CCL14	-3.3128	-0.2542	-7.21705	3.00962e-07	2.14927e-05	6.8665
H19	-2.66475	-0.290875	-7.21247	3.03995e-07	2.16242e-05	6.8566
DKK1	4.18	0.878	7.19113	3.18545e-07	2.24397e-05	6.81043
AC091117.1	-3.302	0.354	-7.19024	3.19171e-07	2.24397e-05	6.80849
SORD2P	-3.302	0.354	-7.19024	3.19171e-07	2.24397e-05	6.80849
SERPINA5	-4.208	-0.3215	-7.17444	3.30424e-07	2.30957e-05	6.77427
UGT2B15	-4.712	-0.851	-7.17358	3.31049e-07	2.30957e-05	6.77241
HJURP	4.345	-0.1185	7.16596	3.36635e-07	2.33229e-05	6.75588
CYP21A2	-2.11183	0.00258333	-7.16563	3.36876e-07	2.33229e-05	6.75517
CYP2J2	-3.648	-0.025	-7.16004	3.41037e-07	2.35212e-05	6.74305
C5	-3.488	0.023	-7.15401	3.45589e-07	2.37449e-05	6.72995
GREM2	-5.259	-0.9905	-7.15196	3.47148e-07	2.37619e-05	6.72551
ATP1B2	-2.378	-0.223	-7.14264	3.54336e-07	2.41628e-05	6.70526
SLCO1B1	-6.91	-1.634	-7.08609	4.01344e-07	2.72659e-05	6.58221
CPB2	-5.871	-0.5465	-7.07421	4.12001e-07	2.7857e-05	6.55632
NRL	-2.318	0.664667	-7.07299	4.13117e-07	2.7857e-05	6.55365
RGN	-3.711	0.3955	-7.07002	4.15833e-07	2.79363e-05	6.54717
AGMAT	-3.388	-0.042	-7.06252	4.22782e-07	2.82983e-05	6.5308
HP	-7.495	-1.837	-7.04706	4.37478e-07	2.89614e-05	6.49704
HPR	-7.495	-1.837	-7.04706	4.37478e-07	2.89614e-05	6.49704
TXNL4B	-7.495	-1.837	-7.04706	4.37478e-07	2.89614e-05	6.49704
GPX3	-3.1495	-0.12825	-7.02645	4.57894e-07	3.01264e-05	6.45198
AP001273.2	-2.2785	0.31175	-7.02432	4.60059e-07	3.01264e-05	6.44732
C11orf54	-2.2785	0.31175	-7.02432	4.60059e-07	3.01264e-05	6.44732
C6	-5.34	-0.594	-7.01883	4.65686e-07	3.0309e-05	6.43531
ALDH5A1	-2.515	-0.2425	-7.01834	4.66189e-07	3.0309e-05	6.43424
GFRA1	-3.678	-0.414	-7.00204	4.8335e-07	3.13124e-05	6.39852
APOA5	-5.904	-0.28	-6.99201	4.94215e-07	3.19023e-05	6.37656
SARM1	-3.40186	0.000357143	-6.98911	4.97413e-07	3.19233e-05	6.37018
TM4SF5	-4.394	-0.786	-6.98852	4.98059e-07	3.19233e-05	6.3689
PCK1	-7.593	-0.4155	-6.97727	5.10652e-07	3.24405e-05	6.34423
RIDA	-3.728	0.116	-6.97665	5.11362e-07	3.24405e-05	6.34285
MEX3A	2.671	-0.0585	6.97653	5.11494e-07	3.24405e-05	6.3426
AKR1D1	-5.486	-1.119	-6.9723	5.16328e-07	3.2633e-05	6.33331
ABCA8	-4.013	-0.5215	-6.96202	5.28259e-07	3.32711e-05	6.31073
SLC7A2	-3.766	0.227	-6.95972	5.30968e-07	3.33261e-05	6.30568
CFHR2	-7.987	-2.1965	-6.94807	5.44903e-07	3.40827e-05	6.28008
UBE2T	3.338	0.083	6.94557	5.47941e-07	3.4155e-05	6.27458
MT1F	-3.041	0.5175	-6.9347	5.61357e-07	3.48714e-05	6.25068
DIO1	-5.05	-0.362	-6.92763	5.70258e-07	3.53034e-05	6.23513
CCDC152	-3.6725	-0.41325	-6.91799	5.82649e-07	3.5826e-05	6.21389
SELENOP	-3.6725	-0.41325	-6.91799	5.82649e-07	3.5826e-05	6.21389
TTPA	-5.903	-0.9975	-6.91473	5.86893e-07	3.59651e-05	6.20671
C7	-4.725	-0.0985	-6.90414	6.00909e-07	3.67e-05	6.18339
PALMD	-2.292	-0.277	-6.90046	6.05866e-07	3.68785e-05	6.17527
TENM1	-4.188	-0.496	-6.89099	6.18804e-07	3.75401e-05	6.15439
AC006262.1	4.028	0.238	6.87443	6.42122e-07	3.88248e-05	6.11783
CENPM	3.89	0.137	6.87292	6.44279e-07	3.88258e-05	6.11451
CPB2-AS1	-3.217	-0.492	-6.86421	6.56951e-07	3.94584e-05	6.09526
NAT2	-2.862	0.035	-6.84021	6.93179e-07	4.14969e-05	6.04221
HULC	-5.447	-0.3935	-6.81425	7.34683e-07	4.38369e-05	5.98473
APOC2	-5.659	0.0775	-6.78912	7.77295e-07	4.62274e-05	5.92899
KHK	-2.2105	0.21625	-6.78715	7.8075e-07	4.62811e-05	5.92461
CDT1	3.829	-0.1405	6.77569	8.01106e-07	4.73331e-05	5.89917
CPN2	-4.583	-0.5815	-6.77334	8.05355e-07	4.74296e-05	5.89394
FAM78B	2.166	-0.131	6.76552	8.1963e-07	4.81141e-05	5.87657
GPIHBP1	-2.617	0.1565	-6.75914	8.31464e-07	4.86514e-05	5.86239
AC092802.1	-3.268	0.185	-6.74702	8.54446e-07	4.96756e-05	5.83544
TLCD4	-3.268	0.185	-6.74702	8.54446e-07	4.96756e-05	5.83544
CYP2A7P1	-5.56	-1.078	-6.74484	8.58661e-07	4.97612e-05	5.83058
SERPINA10	-4.403	-0.3325	-6.73858	8.70844e-07	5.03065e-05	5.81665
GAS2	-3.593	0.2305	-6.72853	8.90769e-07	5.12941e-05	5.79428
APOC1	-4.592	-0.433	-6.71162	9.25385e-07	5.31189e-05	5.75659
REEP6	-2.571	-0.011	-6.65837	1.04362e-06	5.97171e-05	5.63771
PCYT1A	-2.4955	-0.10725	-6.6552	1.05114e-06	5.97467e-05	5.63061
SLC51A	-2.4955	-0.10725	-6.6552	1.05114e-06	5.97467e-05	5.63061
LPA	-2.717	0.1285	-6.65287	1.05671e-06	5.97467e-05	5.62538
ORM2	-6.223	-0.4115	-6.65261	1.05732e-06	5.97467e-05	5.62482
PLIN5	-3.213	0.4685	-6.64053	1.08663e-06	6.10421e-05	5.59778
DNAJC16	-2.23567	-0.0155	-6.64039	1.08697e-06	6.10421e-05	5.59747
NR1I2	-5.514	-1.396	-6.63787	1.0932e-06	6.12023e-05	5.59182
LINC01348	-4.31	-0.426	-6.63149	1.1091e-06	6.19014e-05	5.57754
CYP27A1	-3.127	-0.1995	-6.62922	1.11481e-06	6.20292e-05	5.57246
SORD	-2.739	0.35925	-6.61834	1.14266e-06	6.33842e-05	5.54807
TRIP13	3.504	0.12	6.61297	1.15664e-06	6.39643e-05	5.53604
A1CF	-4.502	-1.108	-6.60677	1.17303e-06	6.46734e-05	5.52213
AZGP1	-4.862	-1.076	-6.59616	1.20161e-06	6.58399e-05	5.49832
FGG	-5.167	-0.7605	-6.59557	1.20322e-06	6.58399e-05	5.497
TMEM132A	3.295	0.1545	6.59489	1.20507e-06	6.58399e-05	5.49548
FGB	-6.05	-0.969	-6.59061	1.21683e-06	6.62828e-05	5.48588
DEPDC7	-3.307	0.4785	-6.56467	1.29071e-06	6.94776e-05	5.4276
TAF1D	-1.91371	0.25	-6.56426	1.2919e-06	6.94776e-05	5.42668
AP003037.1	-4.03	-0.421	-6.56333	1.29464e-06	6.94776e-05	5.42459
PGA3	-4.03	-0.421	-6.56333	1.29464e-06	6.94776e-05	5.42459
PGA4	-4.03	-0.421	-6.56333	1.29464e-06	6.94776e-05	5.42459
ALDH2	-2.44	0.431	-6.55033	1.3335e-06	7.13522e-05	5.39534
NEU4	-4.588	-0.092	-6.53512	1.38048e-06	7.36485e-05	5.36111
GNMT	-4.323	-0.5835	-6.51073	1.45936e-06	7.76283e-05	5.30616
AC010197.2	-2.85443	-0.0249286	-6.50266	1.48648e-06	7.88398e-05	5.28795
OGDHL	-4.987	0.0775	-6.49971	1.4965e-06	7.91298e-05	5.2813
MND1	3.085	-0.1125	6.49849	1.50067e-06	7.91298e-05	5.27855
FOXF2	4.477	-0.5615	6.49385	1.51666e-06	7.96558e-05	5.26807
RANBP3L	-4.789	-0.6065	-6.49305	1.51943e-06	7.96558e-05	5.26627
PAIP2B	-2.525	0.0535	-6.48846	1.53541e-06	8.02619e-05	5.25592
AC092134.1	-2.287	-0.1025	-6.48547	1.54593e-06	8.03487e-05	5.24917
NUDT7	-2.287	-0.1025	-6.48547	1.54593e-06	8.03487e-05	5.24917
MMP11	4.911	0.7635	6.4773	1.57505e-06	8.16282e-05	5.23071
C3	-2.4045	-0.22775	-6.47588	1.58018e-06	8.16608e-05	5.2275
CLEC1B	-5.9372	0.293	-6.47354	1.58865e-06	8.18652e-05	5.22221
AL583836.1	-4.181	-0.4115	-6.46453	1.6217e-06	8.31902e-05	5.20185
AHNAK2	4.3095	0.44225	6.46348	1.62561e-06	8.31902e-05	5.19947
TGFB2	3.109	0.1635	6.4628	1.62812e-06	8.31902e-05	5.19794
ETNPPL	-5.561	-0.4985	-6.44764	1.68556e-06	8.58833e-05	5.16365
KIF23	2.6385	0.26475	6.44485	1.69635e-06	8.61907e-05	5.15734
AC092142.1	-3.15	-0.047	-6.44164	1.70888e-06	8.63434e-05	5.15007
HSD17B2	-3.15	-0.047	-6.44164	1.70888e-06	8.63434e-05	5.15007
FGL1	-5.627	-0.6725	-6.42447	1.77739e-06	8.95556e-05	5.1112
ARMC9	1.4726	-0.1813	6.42181	1.78825e-06	8.97337e-05	5.10517
PCK2	-3.026	0.95	-6.41949	1.79779e-06	8.97337e-05	5.09991
TAT	-3.136	-0.033	-6.41878	1.80071e-06	8.97337e-05	5.0983
TAT-AS1	-3.136	-0.033	-6.41878	1.80071e-06	8.97337e-05	5.0983
AL355499.2	-2.767	-0.23	-6.41347	1.82277e-06	9.05843e-05	5.08626
AC025627.1	-3.932	0.0445	-6.41017	1.83659e-06	9.10215e-05	5.07879
CYP4A22	-5.07	-0.526	-6.40363	1.86437e-06	9.1896e-05	5.06395
CYP4A22-AS1	-5.07	-0.526	-6.40363	1.86437e-06	9.1896e-05	5.06395
FAT1	1.617	0.2035	6.40242	1.86953e-06	9.1901e-05	5.06121
ANGPTL6	-2.0475	0.07275	-6.38999	1.9236e-06	9.38284e-05	5.03301
SHFL	-2.0475	0.07275	-6.38999	1.9236e-06	9.38284e-05	5.03301
VDR	2.534	-0.578	6.38984	1.92426e-06	9.38284e-05	5.03267
HAAO	-2.295	-0.2305	-6.37721	1.98089e-06	9.63309e-05	5.00399
NAT8	-5.326	0.006	-6.35785	2.071e-06	0.000100238	4.96
CEP55	3.903	-0.3905	6.35725	2.07388e-06	0.000100238	4.95862
ORM1	-6.373	-0.7625	-6.35642	2.07782e-06	0.000100238	4.95675
AC244100.2	-4.104	-0.133	-6.35129	2.10245e-06	0.00010089	4.94509
CCL14	-4.104	-0.133	-6.35129	2.10245e-06	0.00010089	4.94509
PDZRN4	-1.96433	-0.0178333	-6.34006	2.1575e-06	0.000103258	4.91953
CLEC12A	-6.064	0.395	-6.32483	2.23446e-06	0.00010666	4.88487
CPN1	-3.168	-0.423	-6.3102	2.31106e-06	0.000110027	4.85153
PANK1	-2.484	0.25	-6.30869	2.31914e-06	0.000110123	4.84808
ALDH4A1	-3.295	0.3985	-6.29868	2.37326e-06	0.000112398	4.82526
SHMT1	-1.857	0.274	-6.28343	2.45822e-06	0.000116119	4.79048
BAHCC1	-1.836	-0.1885	-6.2753	2.50481e-06	0.000118012	4.77191
FGD6	2.191	0.1475	6.27397	2.51253e-06	0.000118069	4.76887
PHYH	-2.321	0.4155	-6.27119	2.52868e-06	0.000118521	4.76253
AL354919.2	5.348	1.743	6.2649	2.56569e-06	0.00011966	4.74816
CXCL12	-2.11533	0.141333	-6.26482	2.56616e-06	0.00011966	4.74798
SLC25A15	-2.239	0.4765	-6.25338	2.63492e-06	0.000122551	4.72183
CD36	-2.947	-0.3005	-6.24509	2.6859e-06	0.000124602	4.70288
AL645922.1	-2.273	0.127833	-6.24153	2.70813e-06	0.000125313	4.69473
CYP7A1	-4.233	0.2285	-6.23475	2.75091e-06	0.000126969	4.67923
USH2A	-5.158	-0.691	-6.2256	2.8098e-06	0.000129358	4.65828
NOP9	-2.647	-0.2595	-6.21683	2.8674e-06	0.000131675	4.63821
METTL7A	-3.165	0.0625	-6.20606	2.93987e-06	0.000134662	4.61353
NR0B2	-4.516	-0.597	-6.20038	2.97882e-06	0.000136103	4.60051
POSTN	5.788	1.387	6.19889	2.98913e-06	0.000136231	4.59709
SLC17A4	-3.893	-1.2575	-6.19545	3.01304e-06	0.000136976	4.58921
RDH5	-2.596	-0.165	-6.1891	3.05769e-06	0.000137993	4.57467
AL591895.1	-1.761	0.0085	-6.18904	3.05817e-06	0.000137993	4.57451
CLEC4G	-4.238	0.296	-6.18903	3.05823e-06	0.000137993	4.57449
PLGLA	-4.917	-1.0365	-6.172	3.18146e-06	0.000143197	4.53542
MARC1	-1.843	-0.0495	-6.16717	3.21729e-06	0.000144452	4.52435
ANLN	4.214	0.485	6.16017	3.27003e-06	0.000146063	4.50827
AC002451.1	-3.063	-0.1195	-6.15819	3.2851e-06	0.000146063	4.50372
PDK4	-3.063	-0.1195	-6.15819	3.2851e-06	0.000146063	4.50372
MYOF	1.47033	-0.1185	6.15815	3.28539e-06	0.000146063	4.50364
LRATD1	2.08633	-0.0961667	6.1527	3.32726e-06	0.000147563	4.49111
CDK1	3.62	-0.075	6.13044	3.50399e-06	0.000155022	4.43993
IL33	-2.681	-0.3585	-6.11932	3.59576e-06	0.000158695	4.41436
BCKDHB	-1.722	0.1945	-6.1086	3.68662e-06	0.00016231	4.38969
AC068989.1	-5.913	-1.9075	-6.10545	3.71381e-06	0.000162717	4.38242
ANXA10	-5.913	-1.9075	-6.10545	3.71381e-06	0.000162717	4.38242
HTRA3	2.932	-0.052	6.09888	3.77105e-06	0.000164827	4.36729
C2orf72	-2.497	-0.554	-6.092	3.83197e-06	0.000167087	4.35145
NUGGC	-2.526	0.107	-6.08725	3.87458e-06	0.00016854	4.34051
KIFC1	3.347	0.2035	6.07921	3.94794e-06	0.00017132	4.32196
AGT	-2.801	-0.2655	-6.06575	4.07381e-06	0.00017636	4.29093
FAM83A	-5.91	-0.129	-6.0531	4.19588e-06	0.000180782	4.26173
FAM83A-AS1	-5.91	-0.129	-6.0531	4.19588e-06	0.000180782	4.26173
HGD	-3.63	-0.161	-6.05101	4.21642e-06	0.000181236	4.2569
CFHR3	-2.92	-0.125	-6.0442	4.28399e-06	0.000183705	4.24118
CRHBP	-4.129	-0.1675	-6.03784	4.34814e-06	0.000185589	4.22648
ADI1	-2.2485	0.30575	-6.03781	4.34839e-06	0.000185589	4.22643
NUDC	-3.05367	-0.4125	-6.03172	4.41076e-06	0.000187481	4.21234
AC003991.1	-3.571	-0.2325	-6.03046	4.42373e-06	0.000187481	4.20944
STEAP4	-3.571	-0.2325	-6.03046	4.42373e-06	0.000187481	4.20944
CDCA2	3.668	0.02	6.01786	4.55598e-06	0.000192636	4.18031
AL109811.3	-1.505	-0.0780556	-6.01534	4.58292e-06	0.000193325	4.17448
CENPA	1.89133	-0.0863333	6.01188	4.62011e-06	0.000194324	4.16649
UROC1	-3.768	-0.031	-6.01115	4.62805e-06	0.000194324	4.1648
GPAM	-2.896	-0.053	-5.99707	4.78311e-06	0.000200371	4.13221
PKM	2.241	0.2815	5.99342	4.82415e-06	0.000201625	4.12376
LCAT	-2.399	0.2695	-5.98433	4.92794e-06	0.000205019	4.10271
TCEA3	-1.889	-0.3655	-5.98432	4.92796e-06	0.000205019	4.10271
CA12	4.851	0.8775	5.97972	4.98144e-06	0.000206416	4.09204
GTSE1	3.108	-0.485	5.97947	4.98429e-06	0.000206416	4.09147
PMEPA1	2.072	0.499	5.97633	5.02105e-06	0.000207032	4.08421
CAT	-2.664	0.212	-5.97625	5.022e-06	0.000207032	4.08402
CCL19	-4.797	-0.0765	-5.97205	5.07169e-06	0.000208606	4.07428
TPM1	1.68175	0.080875	5.97005	5.0955e-06	0.000209112	4.06965
CRIP3	-3.4585	-0.54725	-5.96396	5.16875e-06	0.00021091	4.05554
SLC22A7	-3.4585	-0.54725	-5.96396	5.16875e-06	0.00021091	4.05554
AC068533.4	-1.926	0.401	-5.96256	5.18583e-06	0.00021091	4.05228
ASL	-1.926	0.401	-5.96256	5.18583e-06	0.00021091	4.05228
FBXO32	2.009	0.4235	5.95743	5.24861e-06	0.000212985	4.04038
SLC25A18	-5.572	-1.447	-5.95321	5.30081e-06	0.000214623	4.0306
SLC6A12	-2.954	0.298	-5.94001	5.46748e-06	0.000220879	3.99999
TFR2	-2.172	0.358	-5.93079	5.58707e-06	0.000224047	3.97859
IVD	-1.998	-0.068	-5.93078	5.58723e-06	0.000224047	3.97856
AC006254.1	-2.917	-0.6335	-5.93017	5.5953e-06	0.000224047	3.97714
MUSTN1	-2.917	-0.6335	-5.93017	5.5953e-06	0.000224047	3.97714
NTM	4.662	0.512	5.92566	5.65478e-06	0.000225455	3.96668
CFH	-2.9045	-0.17375	-5.92508	5.66258e-06	0.000225455	3.96532
GFRA2	-2.55	0.098	-5.92459	5.6691e-06	0.000225455	3.96418
FYB2	-5.72	-1.288	-5.92309	5.6891e-06	0.000225455	3.9607
PLA2G12B	-5.144	-1.159	-5.92283	5.69261e-06	0.000225455	3.96009
CDCA5	3.004	0.463	5.90596	5.92268e-06	0.000234056	3.92092
UBE2C	3.222	0.182	5.90175	5.98171e-06	0.000235875	3.91111
AADAC	-4.576	0.259	-5.89719	6.04608e-06	0.00023738	3.90053
AADACL2-AS1	-4.576	0.259	-5.89719	6.04608e-06	0.00023738	3.90053
GPR39	2.77967	0.424833	5.87019	6.44269e-06	0.000251862	3.83772
LYPD1	2.77967	0.424833	5.87019	6.44269e-06	0.000251862	3.83772
P4HA2	1.7536	-0.0204	5.86387	6.53935e-06	0.000254216	3.823
AL359893.1	-4.361	0.1875	-5.86351	6.54495e-06	0.000254216	3.82215
BAAT	-4.361	0.1875	-5.86351	6.54495e-06	0.000254216	3.82215
AC007785.1	2.567	0.578	5.85428	6.68871e-06	0.000259245	3.80067
C4A	-2.681	-0.2465	-5.84877	6.77618e-06	0.000260409	3.78783
C4A-AS1	-2.681	-0.2465	-5.84877	6.77618e-06	0.000260409	3.78783
C4B	-2.681	-0.2465	-5.84877	6.77618e-06	0.000260409	3.78783
C4B-AS1	-2.681	-0.2465	-5.84877	6.77618e-06	0.000260409	3.78783
AGTR1	-3.996	-1.07	-5.83741	6.96004e-06	0.000266909	3.76137
KCNK17	-3.9495	-0.33275	-5.83638	6.97696e-06	0.000266994	3.75897
SLC22A9	-4.67	-1.292	-5.82791	7.11771e-06	0.000271807	3.73922
CKAP2L	3.087	0.1495	5.82294	7.20182e-06	0.000273865	3.72761
NT5DC4	3.087	0.1495	5.82294	7.20182e-06	0.000273865	3.72761
SLC27A2	-4.234	0.02	-5.81666	7.30926e-06	0.000276678	3.71297
AC008750.4	-1.585	0.2305	-5.81595	7.32155e-06	0.000276678	3.71131
ETFB	-1.585	0.2305	-5.81595	7.32155e-06	0.000276678	3.71131
NADK2	-2.975	0.4265	-5.81277	7.37673e-06	0.000278184	3.70389
UGT2B4	-6.182	-0.488	-5.80149	7.57585e-06	0.000284837	3.67756
ITIH2	-4.216	-0.594	-5.801	7.58456e-06	0.000284837	3.67643
EIF1B-AS1	-3.575	-0.2265	-5.78985	7.78707e-06	0.000291236	3.65038
MYRIP	-3.575	-0.2265	-5.78985	7.78707e-06	0.000291236	3.65038
MARC2	-2.139	-0.0925	-5.78794	7.82232e-06	0.000291953	3.64592
RAB26	-3.196	0.349	-5.78261	7.92144e-06	0.000295045	3.63347
FAM189B	1.269	0.189	5.78073	7.95663e-06	0.000295749	3.62909
SLC47A1	-2.34833	-0.0161667	-5.77272	8.10883e-06	0.000300789	3.61036
GINS1	3.027	0.1355	5.77118	8.1384e-06	0.00030127	3.60676
CFB	-2.587	0.2815	-5.76978	8.16542e-06	0.000301655	3.60349
NSUN6	-1.667	0.3625	-5.73473	8.87169e-06	0.000327081	3.5215
HYAL1	-2.181	0.1335	-5.73312	8.90556e-06	0.000327663	3.51773
ASPA	-2.578	0.025	-5.72092	9.16671e-06	0.000335909	3.48917
SPATA22	-2.578	0.025	-5.72092	9.16671e-06	0.000335909	3.48917
GLT1D1	-2.824	-0.477	-5.71536	9.28821e-06	0.000339675	3.47615
LINC02716	-1.978	-0.033	-5.7133	9.33379e-06	0.000340655	3.47132
AL731733.1	-2.203	0.2635	-5.70699	9.47447e-06	0.000345095	3.45653
AC011498.4	-2.966	0.704	-5.70322	9.55968e-06	0.000346411	3.44769
LRG1	-2.966	0.704	-5.70322	9.55968e-06	0.000346411	3.44769
AL163636.1	-3.14386	0.514071	-5.70117	9.60607e-06	0.000346411	3.4429
AL163636.2	-3.14386	0.514071	-5.70117	9.60607e-06	0.000346411	3.4429
RNASE4	-3.14386	0.514071	-5.70117	9.60607e-06	0.000346411	3.4429
CDC45	2.918	0.34	5.69711	9.69914e-06	0.000349073	3.43337
SLITRK6	-2.776	-0.318	-5.6853	9.97479e-06	0.000358283	3.40568
ITGA2	3.042	0.741	5.6833	1.00224e-05	0.00035928	3.40098
PWWP3B	-2.84	-0.436	-5.68015	1.00974e-05	0.000361254	3.39361
PGM5	-1.71017	-0.12625	-5.6786	1.01348e-05	0.000361254	3.38996
AQP9	-3.743	0.1195	-5.6785	1.01372e-05	0.000361254	3.38972
NXPH4	4.185	0.8685	5.66228	1.05352e-05	0.000374703	3.35167
TLCD4-RWDD3	-1.629	0.0555	-5.65997	1.05933e-05	0.000375502	3.34624
ACAA1	-2.248	0.277	-5.65892	1.06198e-05	0.000375502	3.34377
DLEC1	-2.248	0.277	-5.65892	1.06198e-05	0.000375502	3.34377
CDCA8	2.515	0.0485	5.65473	1.07261e-05	0.000378521	3.33393
CCBE1	-3.697	0.0165	-5.6414	1.10714e-05	0.000389949	3.30262
AL035416.1	-2.382	0.484	-5.63537	1.12312e-05	0.000394047	3.28846
FGGY	-2.382	0.484	-5.63537	1.12312e-05	0.000394047	3.28846
GNAO1	-1.72767	0.0025	-5.63359	1.12788e-05	0.000394955	3.28428
HLF	-3.386	0.092	-5.62526	1.15045e-05	0.00040208	3.26471
AC242426.2	-1.48492	-0.320846	-5.62106	1.16201e-05	0.000404783	3.25483
CYP4F8	-2.321	-0.0015	-5.62083	1.16264e-05	0.000404783	3.25429
PDLIM7	1.696	0.274333	5.61642	1.17491e-05	0.000408271	3.24392
SLC4A3	3.311	0.0595	5.59728	1.22971e-05	0.000426495	3.19889
CBFA2T3	-2.486	-0.137	-5.59488	1.23676e-05	0.000428124	3.19323
GPT	-4.014	-0.258	-5.58933	1.25323e-05	0.000432996	3.18017
AC133644.3	-1.57167	0.0797778	-5.58818	1.25667e-05	0.00043336	3.17746
C1orf115	-2.436	0.206	-5.58494	1.2664e-05	0.000435886	3.16984
SLC12A8	2.659	-0.3195	5.58185	1.27576e-05	0.000438278	3.16256
EPB41L4B	-3.39	-0.359	-5.57616	1.2932e-05	0.000443428	3.14916
TDRD10	-1.866	-0.434	-5.57013	1.31191e-05	0.000448995	3.13496
CGREF1	-1.4526	0.1795	-5.56764	1.31972e-05	0.000450816	3.12911
MLIP	-4.799	0.0235	-5.56259	1.33572e-05	0.000455427	3.1172
IGFL2	5.082	1.302	5.55947	1.34571e-05	0.00045774	3.10984
LPAL2	-3.539	-0.186833	-5.55889	1.34756e-05	0.00045774	3.10849
S100A3	3.224	-0.45	5.54422	1.39557e-05	0.000473162	3.07391
CHRD	-2.166	-0.085	-5.54232	1.40191e-05	0.000474425	3.06943
PEBP1	-1.995	0.1345	-5.52999	1.44382e-05	0.000486923	3.04033
LEAP2	-2.6495	-0.07175	-5.52987	1.44421e-05	0.000486923	3.04007
SAA2-SAA4	-5.078	-0.2075	-5.52146	1.47354e-05	0.000495892	3.02021
P4HA2-AS1	2.028	0.256	5.51543	1.49492e-05	0.000501626	3.00598
CMTM4	1.612	0.132	5.51509	1.49611e-05	0.000501626	3.0052
CFP	-2.921	-0.2875	-5.50748	1.52357e-05	0.000509891	2.98723
AF201337.1	1.35967	-0.2115	5.5025	1.54185e-05	0.000515057	2.97546
ENHO	-1.81	0.3015	-5.49722	1.56142e-05	0.000520637	2.963
KIF4A	3.179	0.2625	5.48359	1.61317e-05	0.000536905	2.9308
AGMO	-4.519	-0.2525	-5.47319	1.65382e-05	0.000548666	2.90623
APCS	-2.82	0.172	-5.47301	1.65456e-05	0.000548666	2.90579
ASS1P11	-4.019	0.2515	-5.46178	1.69963e-05	0.000562585	2.87925
NEK2	2.997	0.016	5.45646	1.7214e-05	0.000568752	2.86668
CTSV	2.799	0.2265	5.45248	1.7379e-05	0.000572252	2.85726
CDH3	3.174	-0.415	5.45238	1.7383e-05	0.000572252	2.85703
HOGA1	-2.25767	-0.274167	-5.45059	1.74579e-05	0.000573513	2.85279
AL450992.1	2.141	0.1055	5.4492	1.75162e-05	0.000573513	2.8495
S100A11	2.141	0.1055	5.4492	1.75162e-05	0.000573513	2.8495
HIST1H2AE	1.709	-0.0235	5.44369	1.77488e-05	0.000580081	2.83648
CENPF	1.74725	-0.176375	5.44237	1.78053e-05	0.000580881	2.83334
MMUT	-1.815	0.2405	-5.44114	1.78576e-05	0.000581542	2.83044
C4BPB	-4.534	-1.391	-5.43481	1.81308e-05	0.000589382	2.81545
KRT17P1	4.524	0.31	5.43008	1.83377e-05	0.000592918	2.80425
KRT17P2	4.524	0.31	5.43008	1.83377e-05	0.000592918	2.80425
KRT17P6	4.524	0.31	5.43008	1.83377e-05	0.000592918	2.80425
DHTKD1	-2.081	0.5605	-5.42315	1.86446e-05	0.00060177	2.78786
NTRK3	-2.326	-0.209667	-5.40986	1.92484e-05	0.000620154	2.7564
NDRG2	-2.786	-0.3196	-5.40885	1.92955e-05	0.000620568	2.75399
CDHR5	-4.755	-1.2435	-5.40753	1.93564e-05	0.000621425	2.75088
TMEM176B	-1.953	0.0195	-5.39575	1.99115e-05	0.000637523	2.72296
PDE3A	1.694	0.1095	5.3954	1.99281e-05	0.000637523	2.72214
NOX4	3.102	0.6865	5.3927	2.0058e-05	0.000640548	2.71573
FANCI	1.197	0.0195	5.39066	2.01564e-05	0.000641433	2.7109
POLG	1.197	0.0195	5.39066	2.01564e-05	0.000641433	2.7109
AKAP7	-2.013	-0.2005	-5.38925	2.02245e-05	0.000642473	2.70757
F7	-3.358	-0.761	-5.38659	2.03544e-05	0.000645471	2.70125
BUB1	3.27	0.314	5.37842	2.07575e-05	0.00065646	2.68189
TNXB	-1.48256	0.0055	-5.3781	2.07734e-05	0.00065646	2.68114
CES1P2	-4.554	-1.114	-5.37379	2.09896e-05	0.000662067	2.67092
HBD	-4.433	-0.8485	-5.37311	2.10238e-05	0.000662067	2.66931
CAPG	2.2505	-0.08775	5.36496	2.14398e-05	0.000673999	2.64997
KRT17	4.687	0.2275	5.36332	2.15242e-05	0.000675479	2.6461
SLC6A19	-2.275	0.4635	-5.35127	2.21569e-05	0.000693013	2.6175
MMP14	2.173	0.2555	5.35122	2.21593e-05	0.000693013	2.6174
HBA2	-4.823	-0.682	-5.34854	2.23027e-05	0.000696296	2.61103
GHR	-3.8135	-0.35225	-5.33866	2.28389e-05	0.000711812	2.58758
SERPING1	-2.013	-0.0388333	-5.33363	2.31171e-05	0.000719248	2.57563
COL1A1	4.492	0.953	5.33225	2.31942e-05	0.000720409	2.57235
CCNB1	1.758	0.1955	5.32803	2.34306e-05	0.000726509	2.56234
TMEM88	-1.895	0.0255	-5.32633	2.35267e-05	0.000728245	2.5583
HELLS	1.4694	-0.2525	5.3228	2.37273e-05	0.000733203	2.54993
BUB1B	2.641	-0.3135	5.31663	2.40821e-05	0.00074038	2.53528
BUB1B-PAK6	2.641	-0.3135	5.31663	2.40821e-05	0.00074038	2.53528
PAK6	2.641	-0.3135	5.31663	2.40821e-05	0.00074038	2.53528
AC026461.1	-2.5045	0.41925	-5.30946	2.45014e-05	0.000750729	2.51825
MT1X	-2.5045	0.41925	-5.30946	2.45014e-05	0.000750729	2.51825
ZWINT	2.5455	-0.12125	5.30426	2.48104e-05	0.000758915	2.50588
DBN1	1.885	0.3325	5.29496	2.53724e-05	0.000774797	2.48378
MT1H	-3.8205	0.16925	-5.2862	2.59134e-05	0.000789989	2.46297
ATIC	1.383	-0.0235	5.28182	2.61881e-05	0.000797024	2.45256
OIT3	-4.464	-0.199	-5.27972	2.63211e-05	0.000799731	2.44756
C9orf147	-1.52	0.136	-5.27613	2.65497e-05	0.000803983	2.43903
HSDL2	-1.52	0.136	-5.27613	2.65497e-05	0.000803983	2.43903
SLC17A2	-3.927	-0.4415	-5.27216	2.68048e-05	0.000809081	2.4296
ASAH2B	-2.261	-0.5075	-5.27213	2.68073e-05	0.000809081	2.42951
SLC6A1	-3.051	-0.4335	-5.26652	2.71722e-05	0.000818731	2.41617
CLU	-2.992	-0.187	-5.26128	2.75178e-05	0.000827769	2.40371
CST1	4.099	0.7795	5.25002	2.82747e-05	0.000849131	2.37694
CUX2	-4.039	-1.0965	-5.24134	2.88735e-05	0.000865679	2.35627
PI16	-4.154	-0.655	-5.23753	2.91397e-05	0.00087222	2.34722
SH3BGRL2	-1.681	0.148	-5.23222	2.95157e-05	0.00088202	2.33457
BBC3	1.184	0.033	5.22933	2.97225e-05	0.000885776	2.32769
PPP1R13L	1.373	0.3705	5.2291	2.97391e-05	0.000885776	2.32713
DHODH	-2.703	0.1845	-5.21836	3.05198e-05	0.00090754	2.30158
PTTG1	2.116	0.362	5.21598	3.06962e-05	0.00091129	2.29589
IDO2	-3.864	-0.082	-5.21344	3.08849e-05	0.000914609	2.28985
CLEC10A	-2.103	-0.0295	-5.21312	3.09088e-05	0.000914609	2.28908
CACNB3	1.473	0.1795	5.20703	3.13664e-05	0.000926413	2.27459
CERCAM	1.419	0.1685	5.20646	3.14099e-05	0.000926413	2.27323
EXOC3L4	-2.557	0.1175	-5.20539	3.14914e-05	0.000927308	2.27067
TYMS	3.299	-0.0165	5.20262	3.17025e-05	0.000932014	2.26408
PFKP	2.3515	-0.11125	5.20097	3.18295e-05	0.000934231	2.26014
PPARA	-1.646	0.133	-5.19701	3.21349e-05	0.000941671	2.25072
SSTR1	-4.205	-1.0305	-5.19166	3.25534e-05	0.000952396	2.23797
PODNL1	2.707	0.0735	5.18971	3.27072e-05	0.000955355	2.23332
SCGN	-3.152	-0.288	-5.18146	3.33656e-05	0.000973021	2.21366
COLEC10	-3.747	-0.2085	-5.17712	3.37177e-05	0.000978939	2.20331
METTL7B	-2.343	-0.1905	-5.17451	3.39313e-05	0.000978939	2.19709
HPCA	1.509	0.0545	5.17435	3.39445e-05	0.000978939	2.19671
DPY19L2P1	1.934	0.075	5.17432	3.39463e-05	0.000978939	2.19665
DPY19L2P2	1.934	0.075	5.17432	3.39463e-05	0.000978939	2.19665
S100A11P1	1.934	0.075	5.17432	3.39463e-05	0.000978939	2.19665
S100A11P2	1.934	0.075	5.17432	3.39463e-05	0.000978939	2.19665
COL4A1	2.646	0.289	5.17047	3.4264e-05	0.000986531	2.18747
GADD45G	-2.726	0.383	-5.16957	3.43387e-05	0.000987115	2.18532
AC002094.1	-2.292	-0.152556	-5.16513	3.47096e-05	0.000996198	2.17473
SLC43A1	-2.406	-0.106	-5.1632	3.48717e-05	0.00099927	2.17014
QPRT	-2.162	0.25	-5.15749	3.53573e-05	0.00101159	2.1565
ABCC2	-3.222	-0.674	-5.15306	3.57377e-05	0.00102086	2.14595
TTC39C	-1.5205	-0.129	-5.14722	3.62464e-05	0.00103376	2.13202
PKMYT1	2.19833	0.2055	5.14159	3.67435e-05	0.0010463	2.11859
HEPACAM	-2.62	-0.104	-5.13515	3.7321e-05	0.00105941	2.10322
HEPN1	-2.62	-0.104	-5.13515	3.7321e-05	0.00105941	2.10322
ASPM	3.032	0.263	5.12833	3.79423e-05	0.00107537	2.08694
ADAMTS14	3.177	-0.1475	5.12419	3.83248e-05	0.00108451	2.07706
MAST2	1.695	0.1235	5.11836	3.8869e-05	0.00109809	2.06316
TDO2	-3.787	-0.1745	-5.11776	3.89257e-05	0.00109809	2.06172
ARSE	-2.05	-0.274	-5.11655	3.90401e-05	0.00109961	2.05883
FAXDC2	-1.835	0.0735	-5.1111	3.9559e-05	0.0011125	2.04582
C8G	-2.9665	-0.49525	-5.11041	3.9625e-05	0.00111263	2.04417
AC091799.1	2.349	-0.6985	5.10503	4.01443e-05	0.00112066	2.03134
AC091057.6	1.726	-0.127	5.10426	4.022e-05	0.00112066	2.02949
AC123768.5	1.726	-0.127	5.10426	4.022e-05	0.00112066	2.02949
ARHGAP11A	1.726	-0.127	5.10426	4.022e-05	0.00112066	2.02949
ARHGAP11B	1.726	-0.127	5.10426	4.022e-05	0.00112066	2.02949
HRC	-1.626	-0.035	-5.09825	4.08099e-05	0.00113522	2.01514
HIST1H2BN	1.38967	-0.113167	5.09766	4.08677e-05	0.00113522	2.01374
KDELR3	2.665	-0.2365	5.09605	4.10282e-05	0.00113781	2.00988
AC023024.1	-2.269	-0.0745	-5.09546	4.10864e-05	0.00113781	2.00848
NPTX1	5.438	0.196	5.09254	4.13783e-05	0.00114415	2.0015
ACADS	-1.629	0.3305	-5.08876	4.17594e-05	0.00115293	1.99247
AL162231.2	-3.03	-0.3235	-5.08121	4.25303e-05	0.00117243	1.97445
AC087721.2	1.506	0.00342857	5.07754	4.29109e-05	0.00117933	1.96567
OIP5-AS1	1.506	0.00342857	5.07754	4.29109e-05	0.00117933	1.96567
BACH2	-2.031	-0.0915	-5.07426	4.3253e-05	0.00118694	1.95784
KIF14	3.159	-0.0065	5.07253	4.34347e-05	0.00119012	1.95371
C5orf46	1.93233	-0.3485	5.06579	4.41504e-05	0.00120791	1.93761
PTGR1	-2.16867	0.115333	-5.06267	4.44862e-05	0.00121478	1.93014
OIP5	3.178	0.094	5.06221	4.45353e-05	0.00121478	1.92906
ABCA5	-1.375	-0.2555	-5.06024	4.47492e-05	0.00121878	1.92434
ATF7IP2	-1.52567	-0.122167	-5.05786	4.50082e-05	0.00122232	1.91865
AC131944.1	3.334	0.127	5.05679	4.51255e-05	0.00122232	1.91608
SPP1	3.334	0.127	5.05679	4.51255e-05	0.00122232	1.91608
LIFR	-2.746	0.036	-5.05626	4.51835e-05	0.00122232	1.91482
ACY1	-2.198	0.389	-5.05596	4.52163e-05	0.00122232	1.91411
S100A4	2.33467	-0.356667	5.04607	4.63141e-05	0.00124918	1.89047
COMP	6.321	1.0245	5.04577	4.63477e-05	0.00124918	1.88976
AL035670.1	-3.995	-0.7835	-5.0342	4.76672e-05	0.00128094	1.8621
CYP39A1	-3.995	-0.7835	-5.0342	4.76672e-05	0.00128094	1.8621
HIST1H2BF	1.879	-0.1045	5.03053	4.8094e-05	0.0012905	1.85332
HIST1H2BG	1.584	0.233	5.02583	4.86461e-05	0.00130273	1.84208
SLC22A10	-2.7195	-0.12275	-5.02543	4.86934e-05	0.00130273	1.84112
PRELID3A	1.765	0.2665	5.02435	4.8821e-05	0.00130422	1.83854
KLB	-4.084	-1.0055	-5.01257	5.02384e-05	0.00134011	1.81036
MIR1915HG	-2.084	0.097	-5.00585	5.1065e-05	0.00136016	1.79428
NRGN	-1.451	-0.2785	-5.00212	5.15297e-05	0.00136858	1.78536
AC079594.2	1.48573	0.0541364	5.0021	5.15322e-05	0.00136858	1.78531
AASS	-1.683	-0.1655	-4.99636	5.22561e-05	0.00138578	1.77158
IL6R	-2.015	-0.0695	-4.99205	5.28057e-05	0.00139756	1.76127
FAM214B	1.054	-0.195	4.99167	5.28545e-05	0.00139756	1.76036
FOXM1	3.457	-0.1765	4.99106	5.29325e-05	0.00139759	1.75891
AC106798.1	-2.66227	-0.141318	-4.98824	5.32963e-05	0.00140515	1.75217
BMX	-2.721	0.7475	-4.98368	5.38907e-05	0.00141876	1.74125
HPN	-3.043	-0.2395	-4.97957	5.44316e-05	0.00143092	1.73141
ALDH1A2	-1.9046	0.0749	-4.97591	5.49185e-05	0.00144163	1.72264
STIMATE-MUSTN1	-1.8578	-0.3887	-4.96707	5.61107e-05	0.0014708	1.7015
SEMA4F	2.028	-0.268	4.96306	5.66606e-05	0.00148307	1.69189
AL121845.3	-1.5842	0.3259	-4.96013	5.70657e-05	0.00149152	1.68488
AC112206.2	-1.86825	-0.12625	-4.95276	5.80975e-05	0.0015163	1.66724
HIST1H2BI	1.59	0.14	4.94617	5.90372e-05	0.00153861	1.65144
SLC37A4	-1.513	-0.2355	-4.94066	5.98338e-05	0.00155714	1.63825
CLEC3B	-3.339	-0.4885	-4.9318	6.11378e-05	0.00158579	1.61703
AC087632.2	1.7665	0.23575	4.9314	6.11971e-05	0.00158579	1.61607
PCLAF	1.7665	0.23575	4.9314	6.11971e-05	0.00158579	1.61607
CREB3L3	-5.051	-1.2705	-4.92938	6.14981e-05	0.00159132	1.61124
ALDH3A2	-1.757	-0.21	-4.92738	6.17991e-05	0.00159683	1.60644
MKI67	1.674	-0.1145	4.92396	6.23145e-05	0.00160786	1.59826
PHLDA3	1.581	0.1585	4.92076	6.28017e-05	0.00161813	1.5906
ACMSD	-3.922	-0.469	-4.91929	6.30265e-05	0.00161932	1.58708
CCNT2-AS1	-3.922	-0.469	-4.91929	6.30265e-05	0.00161932	1.58708
SLC22A15	1.434	0.126	4.91754	6.32968e-05	0.00162396	1.58287
TOP2A	2.953	0.3265	4.91356	6.39131e-05	0.00163746	1.57333
CP	-3.903	-0.7365	-4.90947	6.45526e-05	0.00164918	1.56354
HPS3	-3.903	-0.7365	-4.90947	6.45526e-05	0.00164918	1.56354
ADAM12	1.8255	-0.23675	4.90884	6.4651e-05	0.00164937	1.56204
MMD	1.177	0.0375	4.90821	6.47502e-05	0.00164958	1.56053
CLEC4M	-2.475	0.3605	-4.90629	6.50532e-05	0.00165498	1.55593
LINC01018	-2.03133	-0.0426667	-4.89853	6.62949e-05	0.00168207	1.53733
DBH	-2.71	0.024	-4.89848	6.63034e-05	0.00168207	1.5372
ACAA2	-1.93	0.34	-4.89416	6.70045e-05	0.00169748	1.52685
KIAA1549	2.226	-0.029	4.89101	6.75199e-05	0.00170577	1.51931
TMEM213	2.226	-0.029	4.89101	6.75199e-05	0.00170577	1.51931
RIPK2	1.391	-0.0545	4.88761	6.80813e-05	0.00171756	1.51116
AKR1C8P	-4.337	-0.7985	-4.88489	6.85337e-05	0.00172657	1.50464
PCSK6	-2.346	0.000666667	-4.87999	6.93575e-05	0.00174472	1.49289
CLYBL	-1.714	0.085	-4.87946	6.94464e-05	0.00174472	1.49163
LGSN	-3.575	0.2275	-4.87831	6.96419e-05	0.00174721	1.48886
ATP2C1	1.6435	-0.22325	4.87153	7.08007e-05	0.00177276	1.47263
MT1M	-2.385	0.1585	-4.871	7.08917e-05	0.00177276	1.47136
AC090772.3	1.862	-0.291	4.87008	7.10511e-05	0.00177276	1.46915
CABYR	1.862	-0.291	4.87008	7.10511e-05	0.00177276	1.46915
MPPED1	-4.219	-0.0955	-4.86847	7.13307e-05	0.00177729	1.46529
AQP7	-4.228	-0.521	-4.86269	7.23435e-05	0.00180005	1.45142
CDCP1	2.5765	0.28925	4.85994	7.28291e-05	0.0018089	1.44484
KRT6B	5.568	1.245	4.85955	7.28984e-05	0.0018089	1.4439
C3orf80	2.489	0.2225	4.84965	7.46784e-05	0.00185054	1.42017
SCN7A	-3.869	-0.5285	-4.84666	7.52252e-05	0.00186154	1.413
GAS2L3	1.729	0.0295	4.84326	7.58504e-05	0.00187446	1.40486
ARSEP1	-2.106	-0.446	-4.83736	7.69498e-05	0.00189904	1.3907
GLUD1P2	-1.59467	0.232	-4.83088	7.81765e-05	0.00192669	1.37515
E2F7	3.661	0.3775	4.82815	7.86982e-05	0.00193692	1.36861
AC011452.1	-2.101	0.1115	-4.82558	7.91919e-05	0.00194379	1.36246
ATF5	-2.101	0.1115	-4.82558	7.91919e-05	0.00194379	1.36246
AL359922.1	1.12581	-0.0131429	4.82291	7.97098e-05	0.00194689	1.35604
CDC37L1	-1.5855	0.14625	-4.82218	7.98516e-05	0.00194689	1.3543
AC079145.1	3.824	-0.288	4.82142	7.99994e-05	0.00194689	1.35248
MATN3	3.824	-0.288	4.82142	7.99994e-05	0.00194689	1.35248
C10orf55	2.0105	0.06575	4.82108	8.00672e-05	0.00194689	1.35165
PLAU	2.0105	0.06575	4.82108	8.00672e-05	0.00194689	1.35165
CDC20B	2.7095	-0.05625	4.82052	8.01767e-05	0.00194689	1.3503
GPX8	2.7095	-0.05625	4.82052	8.01767e-05	0.00194689	1.3503
INHBA	2.837	0.7765	4.81107	8.20446e-05	0.00198958	1.32765
AL031963.1	-1.595	0.2135	-4.80658	8.29484e-05	0.00200614	1.31688
BPHL	-1.595	0.2135	-4.80658	8.29484e-05	0.00200614	1.31688
POR	-1.381	0.065	-4.8044	8.33919e-05	0.00201418	1.31164
PIK3R1	-1.429	-0.0495	-4.79952	8.43912e-05	0.0020356	1.29993
ABCC6	-1.86133	-0.223667	-4.78075	8.83468e-05	0.00212818	1.25489
ACAT1	-2.363	0.04575	-4.77812	8.8914e-05	0.00213901	1.2486
AMT	-1.3075	-0.03975	-4.77065	9.05504e-05	0.00217549	1.23068
AC025580.1	3.432	-0.34	4.76529	9.17435e-05	0.00219833	1.21781
C15orf48	3.432	-0.34	4.76529	9.17435e-05	0.00219833	1.21781
EHD1	-1.5125	-0.24725	-4.76436	9.19517e-05	0.00220041	1.21558
BX927359.1	-2.904	-0.09	-4.75864	9.32455e-05	0.0022255	1.20185
C14orf180	-2.904	-0.09	-4.75864	9.32455e-05	0.0022255	1.20185
PRC1	1.902	0.415	4.75362	9.43943e-05	0.00224996	1.18981
CDKN2B	3.798	-0.322	4.75175	9.48269e-05	0.00225435	1.18532
CDKN2B-AS1	3.798	-0.322	4.75175	9.48269e-05	0.00225435	1.18532
LRRC69	-3.781	-0.8815	-4.74904	9.5456e-05	0.00226633	1.17882
C3orf85	-5.07	-0.791	-4.74693	9.59497e-05	0.00227384	1.17375
NMUR1	-2.288	0.1	-4.74662	9.6023e-05	0.00227384	1.173
ARSI	2.456	-0.039	4.73749	9.81889e-05	0.0023221	1.15108
CDH19	-2.925	-0.7045	-4.73661	9.84002e-05	0.00232407	1.14897
TCAIM	-1.048	-0.125	-4.73508	9.87689e-05	0.00232974	1.1453
LINC02136	1.8148	0.2098	4.73272	9.93381e-05	0.00234012	1.13965
TST	-1.792	0.2	-4.72104	0.000102215	0.0024046	1.1116
HPGD	-2.63	0.007	-4.72038	0.000102378	0.0024046	1.11003
RAB42	2.859	0.1235	4.72001	0.000102473	0.0024046	1.10912
TWIST1	2.992	-0.285	4.71648	0.000103358	0.00241967	1.10067
SLC6A16	-1.382	-0.036	-4.71638	0.000103384	0.00241967	1.10042
AC025265.1	-3.441	-0.4385	-4.71534	0.000103649	0.00241967	1.09792
STAB2	-3.441	-0.4385	-4.71534	0.000103649	0.00241967	1.09792
FOSB	-4.364	0.074	-4.71231	0.000104419	0.00243451	1.09064
FMO3	-3.747	-0.0475	-4.71113	0.00010472	0.00243841	1.08781
ZGPAT	-1.949	0.3565	-4.70422	0.000106502	0.00247671	1.07124
MCM4	2.207	-0.0205	4.70099	0.000107348	0.00249319	1.06347
TMEM186	-2.083	-0.3205	-4.6999	0.000107632	0.00249659	1.06087
RIBC2	2.623	-0.2905	4.69826	0.000108064	0.00250342	1.05693
ITGA11	2.344	0.377	4.69752	0.000108261	0.00250478	1.05515
AP002762.2	1.964	0.55	4.69538	0.000108828	0.00251148	1.05002
UBASH3B	1.964	0.55	4.69538	0.000108828	0.00251148	1.05002
CFI	-2.1245	0.16675	-4.6913	0.000109918	0.00253236	1.04022
CYP3A7	-3.565	-0.648	-4.69044	0.000110151	0.00253236	1.03815
CYP3A7-CYP3A51P	-3.565	-0.648	-4.69044	0.000110151	0.00253236	1.03815
SEMA3C	2.483	0.3275	4.68736	0.000110984	0.00254736	1.03075
FAM9B	-2.791	-0.1145	-4.68699	0.000111084	0.00254736	1.02986
CLRN3	-3.223	-0.2485	-4.68186	0.000112485	0.00257622	1.01755
AC024581.1	-5.061	-0.4525	-4.67985	0.00011304	0.00258566	1.01272
C2CD4A	3.743	0.1335	4.67897	0.000113281	0.00258792	1.01062
GNE	-1.689	0.2705	-4.67479	0.000114447	0.00261083	1.00057
MME	-2.41767	-0.0991667	-4.67434	0.000114572	0.00261083	0.999498
STRA6	2.909	-0.5315	4.67156	0.000115352	0.00262532	0.992833
SLC7A11	3.105	-0.9365	4.66697	0.000116655	0.00264832	0.981807
SLC7A11-AS1	3.105	-0.9365	4.66697	0.000116655	0.00264832	0.981807
AC126283.2	-1.724	0.125667	-4.66463	0.000117324	0.00266018	0.976188
STIL	1.604	-0.007	4.66163	0.00011819	0.00267647	0.96897
CYP4F11	-3.257	-0.6195	-4.66019	0.000118606	0.00268253	0.965521
LINC01488	-3.302	-0.046	-4.65882	0.000119002	0.00268815	0.962244
IPO9-AS1	1.236	0.066	4.65577	0.000119895	0.00270494	0.954907
CCDC74B	1.4636	0.2022	4.64583	0.000122844	0.00276803	0.931054
AC005828.3	2.581	-0.2135	4.64415	0.000123351	0.00277256	0.927009
TANC2	2.581	-0.2135	4.64415	0.000123351	0.00277256	0.927009
ADGRG1	1.732	0.177	4.63884	0.000124963	0.00278502	0.914258
UGT1A1	-4.0145	-1.17925	-4.63713	0.000125487	0.00278502	0.910151
UGT1A10	-4.0145	-1.17925	-4.63713	0.000125487	0.00278502	0.910151
UGT1A3	-4.0145	-1.17925	-4.63713	0.000125487	0.00278502	0.910151
UGT1A4	-4.0145	-1.17925	-4.63713	0.000125487	0.00278502	0.910151
UGT1A5	-4.0145	-1.17925	-4.63713	0.000125487	0.00278502	0.910151
UGT1A6	-4.0145	-1.17925	-4.63713	0.000125487	0.00278502	0.910151
UGT1A7	-4.0145	-1.17925	-4.63713	0.000125487	0.00278502	0.910151
UGT1A8	-4.0145	-1.17925	-4.63713	0.000125487	0.00278502	0.910151
UGT1A9	-4.0145	-1.17925	-4.63713	0.000125487	0.00278502	0.910151
MT1B	-2.223	0.4385	-4.63678	0.000125594	0.00278502	0.909317
CENPW	2.425	0.3125	4.63389	0.000126485	0.00280135	0.90238
STARD10	-2.014	-0.066	-4.62849	0.000128166	0.00283513	0.889416
OSBPL3	1.374	-0.0995	4.62273	0.000129986	0.00287189	0.875576
KNL1	2.502	0.184	4.62106	0.00013052	0.00288017	0.871557
TTC39A	2.831	0.2005	4.61494	0.000132486	0.00291918	0.85688
MBL1P	-2.095	0.3655	-4.61456	0.00013261	0.00291918	0.855967
TMEM176A	-2.027	0.0225	-4.61112	0.00013373	0.00294028	0.84771
HIST1H2BJ	1.371	0.1065	4.60825	0.000134675	0.00295523	0.840801
KCTD1	1.15133	-0.212	4.60757	0.000134898	0.00295523	0.839176
PID1	-1.94	0.163	-4.60757	0.000134899	0.00295523	0.83917
C2	-2.116	0.051	-4.60598	0.000135423	0.00296313	0.835364
MEX3B	2.451	0.0115	4.59795	0.00013811	0.00301828	0.816087
AC079328.2	1.674	0.021	4.59725	0.000138349	0.00301988	0.814387
PIF1	1.664	-0.026	4.59275	0.00013988	0.00304962	0.803588
GRB14	-2.813	-0.6315	-4.59087	0.000140527	0.00306004	0.799065
ATP7B	-1.231	0.1825	-4.58636	0.000142083	0.00309022	0.788257
GLUD1	-1.722	0.356	-4.58492	0.000142585	0.00309743	0.784795
LAMA1	2.188	0.45	4.58396	0.000142922	0.00310103	0.782484
CENPU	2.194	-0.053	4.58195	0.000143627	0.00311261	0.777653
FUOM	-1.655	0.0755	-4.58089	0.000144	0.00311696	0.775113
CHST4	-2.823	-0.7555	-4.57927	0.000144573	0.00312375	0.771216
MNX1	3.884	-0.442	4.57894	0.000144687	0.00312375	0.770439
RAI14	1.54	-0.131	4.57826	0.000144929	0.00312375	0.768801
CENPK	2.746	0.242	4.57789	0.000145063	0.00312375	0.767897
AZGP1P1	-5.045	-0.7425	-4.57725	0.000145289	0.00312375	0.766368
PAQR4	1.7385	-0.08625	4.57709	0.000145347	0.00312375	0.765977
COL16A1	1.625	0.0255	4.57488	0.000146135	0.00313698	0.760669
PRTFDC1	1.476	-0.188	4.57251	0.000146983	0.00315144	0.754997
LAMC2	3.5675	0.81575	4.57042	0.000147738	0.00316389	0.749971
IL18R1	-1.48933	-0.159333	-4.56895	0.00014827	0.00317155	0.746441
AKIP1	1.119	-0.0265	4.56487	0.000149759	0.00319845	0.736641
SERPINA1	-2.4445	-0.09125	-4.56454	0.000149881	0.00319845	0.735847
LOXL2	3.505	1.2165	4.56164	0.000150947	0.00321743	0.72889
AC016738.1	2.4	0.025	4.55921	0.000151848	0.00322874	0.723058
NPAS2	2.4	0.025	4.55921	0.000151848	0.00322874	0.723058
GCH1	-1.669	-0.0185	-4.55877	0.000152012	0.00322874	0.721997
HIST1H2BC	1.213	0.2715	4.55172	0.00015466	0.00328115	0.705059
TTN	-1.94255	-0.108364	-4.54451	0.000157415	0.00333179	0.687747
TTN-AS1	-1.94255	-0.108364	-4.54451	0.000157415	0.00333179	0.687747
AC004702.1	1.8325	0.17125	4.54353	0.00015779	0.00333196	0.685413
SPECC1	1.8325	0.17125	4.54353	0.00015779	0.00333196	0.685413
AL606760.2	-1.512	0.215	-4.53699	0.00016034	0.00337793	0.669694
CPT2	-1.512	0.215	-4.53699	0.00016034	0.00337793	0.669694
ERO1A	1.423	0.2255	4.53307	0.000161885	0.00340653	0.660289
CYP3A5	-3.443	-0.717	-4.52992	0.000163137	0.0034289	0.652735
TMEFF1	2.391	-0.3425	4.51308	0.000170006	0.00356913	0.612303
HSD17B4	-1.241	0.0875	-4.50823	0.000172037	0.00360761	0.600657
GLUD2	-1.514	0.287	-4.50636	0.000172829	0.00362003	0.596156
AL451164.2	1.65267	-0.0556667	4.50562	0.00017314	0.00362236	0.594394
AFP	-3.428	0.159	-4.50427	0.000173716	0.00363022	0.591141
IGFBP1	-3.446	0.293	-4.4962	0.000177184	0.00369843	0.571767
STAG2	-1.44171	-0.238429	-4.49336	0.000178419	0.00371992	0.564961
GOT1	-1.691	-0.0015	-4.48652	0.000181433	0.00377843	0.548541
COBLL1	-1.745	-0.2085	-4.48555	0.000181867	0.00378313	0.546198
MT1L	-2.272	0.367	-4.48388	0.000182609	0.00379421	0.542211
AL358613.3	-3.534	0.173	-4.48206	0.000183427	0.00380249	0.537831
CYP26A1	-3.534	0.173	-4.48206	0.000183427	0.00380249	0.537831
EDNRB	-2.243	-0.5045	-4.48132	0.000183762	0.00380508	0.536045
CAPN3	-1.415	0.0765	-4.48021	0.000184259	0.00381103	0.533397
NSD2	1.415	-0.0591667	4.47786	0.000185322	0.00382865	0.527758
SLC6A13	-4.386	0.183	-4.47724	0.000185607	0.00383018	0.526253
PTPRU	1.2855	0.05175	4.47504	0.000186607	0.00384643	0.520991
LAMB3	2.924	0.77	4.47399	0.000187089	0.00384985	0.51846
SOX4	2.219	-0.3265	4.47376	0.000187197	0.00384985	0.517896
FOXA2	-1.782	-0.13	-4.46914	0.000189327	0.00388925	0.506809
CCNJL	2.313	0.0725	4.46758	0.00019005	0.00389967	0.503078
TEDC2	2.511	-0.4475	4.45845	0.000194349	0.00398339	0.481162
CYP2C18	-2.92	-0.093	-4.45797	0.00019458	0.00398362	0.479999
GPSM2	1.6985	0.02625	4.45695	0.000195064	0.00398904	0.477563
SSUH2	-1.798	0.038	-4.45581	0.00019561	0.00399326	0.47483
SMIM1	-1.462	0.15	-4.45473	0.000196129	0.00399326	0.472233
AC002398.2	-1.282	-0.173	-4.45443	0.000196271	0.00399326	0.471523
HSPB6	-1.282	-0.173	-4.45443	0.000196271	0.00399326	0.471523
AC106782.4	-2.205	-0.1315	-4.45382	0.000196565	0.00399326	0.470058
SLC25A42	-1.747	0.3655	-4.45377	0.000196592	0.00399326	0.469921
SLC26A2	1.32	-0.087	4.45323	0.000196853	0.00399408	0.468624
GJB3	3.231	0.3455	4.4516	0.000197638	0.00400554	0.464723
TMEM44	1.08367	0.0865	4.44304	0.000201829	0.0040859	0.444172
ANXA2P1	1.826	0.107	4.44142	0.00020263	0.00409756	0.44029
ENO3	-1.934	0.481	-4.44018	0.000203245	0.00410541	0.437323
DPF3	-1.994	-0.163	-4.43604	0.000205319	0.00413944	0.427378
EIF5	-1.1075	-0.02125	-4.43401	0.000206342	0.00415409	0.422513
HPN-AS1	-2.164	-0.0966667	-4.43334	0.00020668	0.00415629	0.420908
SLC25A20	-1.547	0.2465	-4.43222	0.000207249	0.00416312	0.418216
COL10A1	3.879	1.4295	4.42711	0.00020986	0.0042109	0.405956
AC092143.2	1.21	0.017	4.42645	0.000210198	0.00421302	0.404381
TMEM86B	-1.727	-0.2195	-4.42487	0.000211017	0.00422476	0.400575
GLTPD2	-1.971	-0.4665	-4.42283	0.000212075	0.00424126	0.395677
PLA2G5	-2.375	-0.4415	-4.41807	0.000214561	0.00428626	0.384264
IDNK	-1.609	-0.1175	-4.41559	0.000215871	0.00430768	0.378305
PBLD	-1.937	-0.0425	-4.41459	0.000216399	0.00431347	0.375916
MATN2	-2.274	-0.371	-4.41261	0.00021745	0.00432967	0.37117
ARMH1	-1.49	0.105	-4.41193	0.000217814	0.00433216	0.369531
MYO19	1.22167	0.195167	4.40118	0.000223625	0.00444286	0.343758
AC006504.7	1.4475	-0.10575	4.40054	0.00022398	0.00444505	0.342204
MPC1	-2.053	0.0905	-4.39921	0.000224712	0.0044517	0.33901
CALB2	3.715	0.7795	4.39903	0.000224806	0.0044517	0.3386
PGM5P4	-1.478	-0.074	-4.39389	0.000227657	0.00450323	0.326268
LINC01116	1.6305	-0.15825	4.38997	0.000229858	0.00454182	0.316849
SPOCK1	4.264	1.129	4.38804	0.000230944	0.00455832	0.312234
ADRA2A	-2.248	-0.102	-4.38726	0.000231387	0.00456209	0.310361
PPEF1	3.361	0.6395	4.38654	0.000231796	0.00456521	0.30863
OPHN1	1.944	-0.099	4.37972	0.0002357	0.00463706	0.292284
HIST1H2AI	2.567	-0.3525	4.37568	0.000238046	0.00467814	0.282593
ABHD1	-1.509	0.1185	-4.37521	0.000238323	0.00467851	0.281455
RAB3B	3.166	-0.206	4.36812	0.000242501	0.00475538	0.264449
PSAT1	-2.526	-0.419	-4.36214	0.000246079	0.00482032	0.250121
ZMAT1	-1.3085	0.01825	-4.35956	0.000247641	0.0048457	0.243929
TSPO2	1.713	0.1855	4.35722	0.000249063	0.00486827	0.238328
RAD51AP1	2.712	0.127	4.35554	0.000250089	0.00488306	0.234305
SLC25A33	-1.318	0.1	-4.35274	0.000251814	0.00490751	0.227581
C12orf49	1.425	-0.2605	4.35263	0.000251882	0.00490751	0.227316
ARHGEF26	-2.192	-0.447	-4.35077	0.000253034	0.00492063	0.222853
COL5A1	2.55	0.6075	4.35066	0.000253098	0.00492063	0.222605
CST6	2.893	-0.0615	4.34738	0.000255143	0.00495322	0.214734
SCARA5	-1.8725	-0.12525	-4.3471	0.000255321	0.00495322	0.214053
DEFA1	-4.18	0.429	-4.34469	0.000256833	0.0049644	0.208275
DEFA1B	-4.18	0.429	-4.34469	0.000256833	0.0049644	0.208275
DEFA3	-4.18	0.429	-4.34469	0.000256833	0.0049644	0.208275
STK39	1.94	-0.126	4.34444	0.000256992	0.0049644	0.207672
LBP	-3.914	0.019	-4.34113	0.000259081	0.00499943	0.199752
SPTBN5	2.484	-0.633	4.3346	0.000263259	0.00507467	0.184103
ARNTL2	2.115	0.2235	4.33352	0.000263956	0.00507731	0.181517
ARNTL2-AS1	2.115	0.2235	4.33352	0.000263956	0.00507731	0.181517
BX470102.1	2.026	0.092	4.33047	0.00026594	0.00509777	0.174194
S100A6	2.026	0.092	4.33047	0.00026594	0.00509777	0.174194
ABHD17C	1.741	-0.1135	4.33016	0.000266143	0.00509777	0.17345
NUAK1	1.615	0.1905	4.33016	0.000266144	0.00509777	0.173446
GSTZ1	-1.632	0.38	-4.32627	0.000268692	0.00514115	0.164127
ENOSF1	2.016	-0.0133333	4.32222	0.00027137	0.00518692	0.154428
NTRK2	-1.458	-0.258	-4.32062	0.000272439	0.00520187	0.150585
FAM241B	1.767	0.2265	4.31865	0.000273756	0.00522152	0.145869
CST2	3.533	-0.0475	4.3163	0.000275335	0.00524611	0.140248
PFKFB1	-3.398	-0.361	-4.3158	0.000275675	0.00524709	0.139039
AC069366.1	1.146	-0.048	4.30734	0.000281449	0.00534544	0.118775
KSR1	1.146	-0.048	4.30734	0.000281449	0.00534544	0.118775
FAM229B	-1.737	-0.4455	-4.30651	0.000282021	0.00534544	0.116788
CHRNA3	2.64	0.231	4.3018	0.000285293	0.00539055	0.105512
CHRNA5	2.64	0.231	4.3018	0.000285293	0.00539055	0.105512
TPPP2	-2.8145	-0.45175	-4.29722	0.00028852	0.00544585	0.0945183
ACSL1	-2.473	0.273167	-4.29076	0.000293118	0.00552689	0.0790624
CIDEB	-1.413	-0.065	-4.29012	0.000293582	0.00552988	0.0775185
NR5A2	-1.5175	-0.15425	-4.28724	0.000295663	0.00556331	0.0706142
NCEH1	1.543	0.0075	4.28461	0.000297568	0.00559335	0.064337
WDYHV1	1.049	0.1745	4.28084	0.000300332	0.00563947	0.0553009
KIF24	1.76	0.213	4.27723	0.000303001	0.00568285	0.0466555
IGFBP2	-2.523	-0.4245	-4.27687	0.000303269	0.00568285	0.045791
HDAC6	-1.245	0.1025	-4.27474	0.000304858	0.00570673	0.0406841
ADRB2	-2.296	-0.552	-4.27415	0.000305297	0.00570905	0.0392797
LIMK1	1.788	0.068	4.26976	0.0003086	0.00576488	0.0287631
DUXAP8	1.77031	0.104077	4.26792	0.000309992	0.00578493	0.0243647
PCDH7	1.884	0.027	4.26647	0.000311094	0.00579953	0.0208979
MORN4	1.7465	-0.14075	4.26554	0.000311809	0.00580689	0.0186553
KIF26B	1.729	0.0715	4.26289	0.000313842	0.00583401	0.0123067
INMT	-2.3545	-0.26575	-4.2628	0.000313909	0.00583401	0.0120978
ALAS1	-1.784	0.064	-4.26181	0.00031467	0.00584217	0.00973256
MME-AS1	-2.683	-0.1805	-4.25734	0.000318137	0.00590051	-0.000974152
OLFML2B	1.2175	0.10875	4.25587	0.000319284	0.00591572	-0.00448727
SCARB1	-1.771	-0.2325	-4.25201	0.000322317	0.00596582	-0.0137237
SAC3D1	1.178	-0.184	4.25111	0.000323032	0.00597297	-0.0158901
AL356488.2	-1.671	-0.1555	-4.25041	0.000323584	0.00597607	-0.0175558
SMYD3	1.725	-0.1205	4.25006	0.000323859	0.00597607	-0.0183856
PNPLA3	-2.231	-0.3515	-4.24746	0.000325931	0.0060082	-0.0246173
CYP4V2	-1.742	-0.069	-4.24625	0.000326901	0.00601386	-0.0275198
KLKB1	-1.742	-0.069	-4.24625	0.000326901	0.00601386	-0.0275198
MTHFS	-1.324	0.162	-4.24279	0.000329685	0.00605892	-0.0358004
TAF12	2.089	0.0075	4.23111	0.000339251	0.00622213	-0.0637363
PACS2	1.457	-0.0545	4.22942	0.00034066	0.00624164	-0.0677811
DDA1	1.416	-0.4285	4.22791	0.000341923	0.00625846	-0.0713949
RFC4	1.428	0.039	4.22619	0.000343365	0.00627852	-0.075505
COL13A1	3.379	0.0255	4.22521	0.000344193	0.00628733	-0.0778578
AC008982.1	-1.251	0.1365	-4.22417	0.000345067	0.00629063	-0.080334
ECH1	-1.251	0.1365	-4.22417	0.000345067	0.00629063	-0.080334
ACSS3	-2.131	-0.2935	-4.21703	0.000351158	0.00639524	-0.0974189
KRT14	4.348	0.348	4.21571	0.000352297	0.00640954	-0.100579
PTGDR	-1.368	-0.055	-4.20591	0.000360857	0.0065587	-0.124015
ZNF697	1.151	-0.0235	4.20459	0.000362026	0.00657336	-0.127171
PDZK1	-2.272	-0.407	-4.20285	0.000363569	0.00658819	-0.131324
PDZK1P1	-2.272	-0.407	-4.20285	0.000363569	0.00658819	-0.131324
AL713999.1	1.02333	0.00933333	4.20199	0.000364341	0.00659064	-0.133395
SMPX	3.908	0.22	4.20189	0.000364431	0.00659064	-0.133634
SFRP4	1.7704	0.19	4.19809	0.000367837	0.00664562	-0.142716
CBX1P2	1.049	0.2375	4.19727	0.000368572	0.00665227	-0.144664
EME1	1.1365	-0.09725	4.19532	0.00037034	0.0066709	-0.149334
LRRC59	1.1365	-0.09725	4.19532	0.00037034	0.0066709	-0.149334
FGF1	2.12633	-0.1895	4.19332	0.000372158	0.00669211	-0.154115
HOMER2	-1.918	-0.051	-4.19322	0.000372255	0.00669211	-0.154368
SLC17A3	-2.77	-0.503	-4.19144	0.000373875	0.00670798	-0.158606
SLC9A3R2	-2.066	0.262	-4.19144	0.000373878	0.00670798	-0.158613
TMEM44-AS1	1.185	0.2015	4.1887	0.000376394	0.00674645	-0.165158
PAQR9	-3.602	-0.767	-4.18771	0.000377305	0.00674944	-0.167517
PAQR9-AS1	-3.602	-0.767	-4.18771	0.000377305	0.00674944	-0.167517
TREM2	2.344	-0.185	4.18465	0.00038015	0.00679363	-0.174848
AC068993.1	1.479	0.0255	4.18217	0.000382466	0.00682829	-0.180774
RRM2	2.66	0.38	4.18109	0.000383473	0.00683955	-0.183341
C6orf201	-1.538	-0.245	-4.1776	0.000386771	0.00688483	-0.191697
ECI2	-1.538	-0.245	-4.1776	0.000386771	0.00688483	-0.191697
RAB17	-1.984	-0.225	-4.17665	0.000387671	0.00689408	-0.193964
DIO2	2.329	-0.1015	4.17039	0.000393662	0.00699376	-0.208926
RNFT2	1.692	-0.122	4.16955	0.000394465	0.00700001	-0.210915
ALDH1B1	-1.362	0.026	-4.16922	0.000394785	0.00700001	-0.211707
TENT5A	-1.477	-0.13	-4.16654	0.000397384	0.00703921	-0.218108
IQCE	1.0785	0.18225	4.16604	0.000397875	0.00704103	-0.219311
ETFDH	-1.773	0.4495	-4.16554	0.000398365	0.00704282	-0.220511
IBSP	3.372	0.601	4.16348	0.000400375	0.00707147	-0.225422
GJA4	-2.508	-0.459	-4.1625	0.000401338	0.00708158	-0.227765
ABCB1	-2.328	-0.551	-4.15588	0.000407901	0.00719039	-0.243587
ATOH8	-2.412	-0.408	-4.15328	0.000410499	0.00722917	-0.24978
LINC01619	-1.328	-0.173	-4.15053	0.000413283	0.00727113	-0.256371
FBLN1	-2.034	0.205	-4.14933	0.000414497	0.00728542	-0.259231
MELTF	2.76233	0.146833	4.14741	0.000416444	0.00731257	-0.263803
STK36	1.764	-0.056	4.14531	0.000418596	0.00734324	-0.268829
IGF1	-2.282	-0.346	-4.14045	0.000423605	0.00741677	-0.280429
LINC02456	-2.282	-0.346	-4.14045	0.000423605	0.00741677	-0.280429
HSD17B8	-1.275	0.0795	-4.13999	0.000424087	0.00741805	-0.281538
HIST1H2AC	1.244	0.0255	4.13293	0.000431481	0.00754011	-0.298391
PAFAH1B3	1.388	-0.117	4.13039	0.00043417	0.0075798	-0.304449
SLC17A1	-3.271	-0.3145	-4.12862	0.000436053	0.00760536	-0.308668
LINC00626	-1.895	-0.2695	-4.12788	0.000436846	0.00760735	-0.310439
DUXAP9	2.18	0.046	4.12773	0.000437006	0.00760735	-0.310796
SLC25A27	-1.74367	-0.1375	-4.11732	0.000448281	0.00779614	-0.335628
GAL3ST4	1.949	-0.0945	4.11257	0.000453522	0.00787973	-0.346957
AC008011.2	2.87	-0.001	4.10948	0.000456971	0.00792448	-0.354341
PTHLH	2.87	-0.001	4.10948	0.000456971	0.00792448	-0.354341
WNT2	2.964	0.519	4.1035	0.000463706	0.00803359	-0.368599
CAPN2	1.307	-0.1225	4.10048	0.00046715	0.00808554	-0.375811
CCL15	-2.126	-0.436	-4.09919	0.00046863	0.00810341	-0.378892
MMP12	3.908	-0.189	4.09841	0.000469515	0.00811098	-0.380729
KRT16P6	2.779	-0.1025	4.09446	0.000474081	0.0081817	-0.39016
AC025178.1	1.958	-0.304	4.0937	0.000474962	0.0081817	-0.391969
PDZD2	1.958	-0.304	4.0937	0.000474962	0.0081817	-0.391969
NDUFA6-DT	-1.20984	0.182289	-4.0912	0.000477876	0.00822012	-0.397929
PCDHB2	2.33675	-0.117625	4.09101	0.000478098	0.00822012	-0.398382
TMEM144	1.412	-0.061	4.0894	0.000479986	0.00824476	-0.402221
AC084866.1	-2.244	-0.333	-4.08841	0.00048115	0.00825693	-0.404581
MPST	-1.316	0.356	-4.08569	0.000484365	0.00830424	-0.411068
CHST3	2.071	-0.3545	4.08519	0.000484955	0.00830652	-0.412255
ECHDC2	-1.1795	-0.27275	-4.07848	0.000492987	0.00843038	-0.428257
WDHD1	1.973	-0.1325	4.07837	0.000493116	0.00843038	-0.428511
AP4M1	1.246	-0.108	4.07551	0.000496583	0.00848166	-0.435336
VSIG2	-1.405	-0.1275	-4.07339	0.000499161	0.00851767	-0.44038
CENPO	1.1982	-0.3175	4.07055	0.000502639	0.00856186	-0.447141
PSMC3IP	2.121	-0.2765	4.07048	0.000502731	0.00856186	-0.44732
RBP5	-1.685	0.01225	-4.07012	0.000503167	0.00856186	-0.448165
ISOC1	-1.35	0.281	-4.06741	0.00050652	0.00861085	-0.454634
SFRP5	-2.776	-0.408	-4.06336	0.000511569	0.00868852	-0.464292
CHDH	-1.3735	-0.21175	-4.06247	0.000512683	0.0086993	-0.46641
ECHS1	-1.988	0.257	-4.05616	0.000520651	0.0088206	-0.481428
AP002518.2	-1.679	-0.2275	-4.05604	0.000520804	0.0088206	-0.481714
RNF112	-1.343	0.0065	-4.05485	0.000522319	0.00883801	-0.484543
LINC02608	-3.515	-0.9145	-4.04989	0.0005287	0.00893764	-0.496364
IGHA2	-2.719	0.0915	-4.04861	0.000530357	0.0089573	-0.499411
AC009570.2	-2.779	-0.6295	-4.0467	0.000532844	0.00898259	-0.503967
JCHAIN	-2.779	-0.6295	-4.0467	0.000532844	0.00898259	-0.503967
FMNL2	1.133	0.0295	4.04429	0.000535992	0.00902726	-0.509701
TSPAN15	2.017	-0.2165	4.04141	0.000539778	0.00908259	-0.516552
MMP7	2.689	0.3725	4.04004	0.000541594	0.0091047	-0.519822
BACE2	1.705	0.3305	4.03442	0.000549087	0.00920635	-0.533195
AL096870.8	-1.441	0.2735	-4.03398	0.000549671	0.00920635	-0.534231
DHRS1	-1.441	0.2735	-4.03398	0.000549671	0.00920635	-0.534231
COLGALT1	1.409	0.1515	4.03054	0.000554322	0.00927114	-0.542432
EOGT	2.037	-0.1145	4.03036	0.000554561	0.00927114	-0.542852
N4BP2L1	-1.976	0.041	-4.02989	0.0005552	0.00927327	-0.543972
SHD	-1.536	0.048	-4.02594	0.000560593	0.00934613	-0.553378
AIG1	-1.2895	0.19225	-4.02326	0.000564268	0.00939877	-0.559738
SEPHS2	-1.27	-0.034	-4.0215	0.000566702	0.00943066	-0.563927
ELOVL6	-1.299	0.4045	-4.0209	0.000567532	0.00943581	-0.565351
GOLM1	1.7685	-0.00325	4.01905	0.000570103	0.00946988	-0.569749
WNT6	-1.881	0.5915	-4.01668	0.000573415	0.00951618	-0.575385
SPDL1	1.2445	-0.25075	4.01443	0.000576579	0.00955993	-0.580739
EDARADD	1.749	0.0085	4.01098	0.00058147	0.00962344	-0.588958
ENO1P1	1.749	0.0085	4.01098	0.00058147	0.00962344	-0.588958
LIN7A	-1.392	-0.319	-4.00882	0.000584549	0.00966011	-0.594095
ADCY3	1.3615	-0.39725	4.00868	0.000584751	0.00966011	-0.594432
CBR3	2.706	-0.373	4.00709	0.000587025	0.00968005	-0.598208
CBR3-AS1	2.706	-0.373	4.00709	0.000587025	0.00968005	-0.598208
SAPCD2	2.225	-0.5735	4.00337	0.000592378	0.00975059	-0.607038
LARP6	1.5425	0.05825	4.00298	0.000592942	0.00975102	-0.607963
SPSB3	-1.3552	-0.0422	-4.00079	0.000596129	0.00979455	-0.613178
AC025188.1	-1.096	0.052	-3.99958	0.000597892	0.00981463	-0.616051
SHC1	1.012	0.0226667	3.99656	0.00060233	0.00987854	-0.623243
AL121845.2	-1.341	0.3055	-3.98912	0.00061337	0.0100324	-0.640907
LIME1	-1.341	0.3055	-3.98912	0.00061337	0.0100324	-0.640907
PHYHD1	-2.34	-0.454	-3.98701	0.000616551	0.0100753	-0.645937
AP006587.6	-2.607	-0.0495	-3.98622	0.000617732	0.0100855	-0.647799
AL365203.2	1.465	0.1425	3.98578	0.000618406	0.0100875	-0.648859
EXTL1	2.44	-0.286	3.98351	0.00062184	0.0101344	-0.654243
KRT17P3	4.478	0.87	3.97857	0.000629398	0.0102483	-0.66599
PTGFRN	2.287	0.2065	3.97648	0.000632608	0.0102914	-0.670936
MTX2	1.086	-0.038	3.9722	0.000639253	0.0103809	-0.681096
GREM1	3.386	0.0205	3.96994	0.000642805	0.0104292	-0.686483
AL445524.1	1.177	0.0925	3.9684	0.000645214	0.0104589	-0.69012
INTS8	1.53467	-0.353	3.96759	0.000646492	0.0104703	-0.692043
CCDC34	1.566	-0.262	3.96646	0.000648292	0.0104901	-0.694746
AL358075.4	-1.639	-0.0765	-3.96072	0.000657432	0.0106133	-0.708353
PIK3R3	-1.639	-0.0765	-3.96072	0.000657432	0.0106133	-0.708353
RASL11A	-1.567	-0.1875	-3.96032	0.000658076	0.0106133	-0.709306
LINC01117	1.21733	-0.126	3.96021	0.000658251	0.0106133	-0.709563
AC025569.1	-1.524	-0.293	-3.95917	0.000659935	0.0106216	-0.712047
PTPRB	-1.524	-0.293	-3.95917	0.000659935	0.0106216	-0.712047
DNAH1	-1.282	0.037	-3.9564	0.000664417	0.0106843	-0.718625
UHRF1	1.2476	0.0826	3.95288	0.00067015	0.0107669	-0.726975
PTH1R	-2.484	0.265	-3.95105	0.000673139	0.0108054	-0.7313
ORMDL3	-1.248	-0.005	-3.95023	0.000674499	0.0108176	-0.733262
AC004888.1	2.739	-0.1125	3.94599	0.00068151	0.0109108	-0.74331
KCND2	2.739	-0.1125	3.94599	0.00068151	0.0109108	-0.74331
CD276	1.2065	0.09275	3.94201	0.000688167	0.0110057	-0.752755
E2F3	1.003	-0.2345	3.94172	0.000688656	0.0110057	-0.753444
ZNF469	2.198	0.4	3.93816	0.00069467	0.0110917	-0.761892
AC009779.3	-1.755	0.129	-3.93781	0.000695259	0.0110917	-0.762716
GALNT10	1.626	0.116	3.93683	0.000696925	0.0111086	-0.765042
RHOV	3.045	0.8245	3.93424	0.000701341	0.0111691	-0.771177
ZSCAN20	1.822	-0.252	3.93103	0.00070686	0.0112409	-0.778791
TCP10L	-1.228	0.205	-3.9309	0.000707087	0.0112409	-0.779103
FNDC1	2.7775	0.34275	3.93009	0.000708492	0.0112534	-0.781031
AC012254.4	1.376	-0.132	3.92825	0.000711678	0.0112941	-0.78539
PLP2	1.821	0.0685	3.92549	0.000716475	0.0113603	-0.791916
MEX3D	-1.329	0.0955	-3.9242	0.000718741	0.0113673	-0.794982
AGRP	2.129	-0.3735	3.92406	0.000718981	0.0113673	-0.795307
FAM171B	1.714	0.183	3.92397	0.000719147	0.0113673	-0.79553
AC007750.1	3.592	0.027	3.92381	0.000719427	0.0113673	-0.795908
GPR20	-2.166	-0.738	-3.92032	0.000725578	0.0114545	-0.804177
RHOB	-1.5165	-0.26875	-3.91948	0.000727065	0.011468	-0.806166
FAM149A	-1.428	0.048	-3.91908	0.000727785	0.0114694	-0.807126
TRIM46	1.4145	0.04775	3.91859	0.000728642	0.011473	-0.80827
LONRF3	-1.404	-0.022	-3.91742	0.000730736	0.0114959	-0.811057
ST6GAL1	-2.08	-0.626	-3.91635	0.000732648	0.011516	-0.813594
TP53I3	1.5315	-0.03525	3.91521	0.00073468	0.011538	-0.816283
ABLIM3	-1.458	0.056	-3.91269	0.000739213	0.0115791	-0.822256
AC012613.1	-1.458	0.056	-3.91269	0.000739213	0.0115791	-0.822256
AC012613.2	-1.458	0.056	-3.91269	0.000739213	0.0115791	-0.822256
STAT4	-1.20967	-0.0921667	-3.91129	0.000741751	0.0116088	-0.825585
MELTF-AS1	2.714	-0.052	3.90592	0.000751521	0.0117516	-0.83829
AP002433.2	-2.318	-0.045	-3.90403	0.000754987	0.0117922	-0.842758
GFOD1	-1.327	-0.2425	-3.9038	0.000755417	0.0117922	-0.843311
UBAP1L	-1.164	0.044	-3.89988	0.00076267	0.0118952	-0.852587
GABBR1	1.5292	-0.168	3.89836	0.000765506	0.0119291	-0.856191
DUXAP10	1.69818	0.105091	3.89665	0.000768715	0.0119689	-0.860251
TLCD5	1.4385	-0.19175	3.89541	0.000771041	0.0119948	-0.863183
FRMD5	1.64475	0.066125	3.89317	0.000775251	0.0120499	-0.86847
PDZK1IP1	2.438	0.265	3.89206	0.000777353	0.0120723	-0.871097
PROS1	-1.924	-0.145	-3.89103	0.000779324	0.0120822	-0.873555
ACADM	-1.709	0.0195	-3.88869	0.000783777	0.0121358	-0.879086
ACADVL	-1.174	0.144	-3.88851	0.000784118	0.0121358	-0.879507
INSIG1	-2.408	0.325	-3.88669	0.000787614	0.0121795	-0.883825
TPM4	1.11	-0.175667	3.8851	0.000790669	0.0122163	-0.887582
MPZL1	1.3615	-0.09075	3.8847	0.00079144	0.0122178	-0.888529
NR1H4	-2.319	-0.8285	-3.88313	0.000794481	0.0122517	-0.89225
BBOX1	-3.704	-0.977	-3.88286	0.000794986	0.0122517	-0.892867
MED10	1.281	-0.2175	3.88086	0.000798887	0.0123014	-0.897617
RGS7BP	-2.616	-0.51	-3.88042	0.000799738	0.012304	-0.89865
HIST1H2BM	1.164	0.143	3.87906	0.000802393	0.0123344	-0.901866
GASK1A	-1.758	-0.295	-3.877	0.000806427	0.0123859	-0.906733
JAM2	-2.005	-0.3605	-3.87633	0.000807744	0.0123957	-0.908315
SMCO2	2.595	-0.0885	3.87351	0.000813325	0.0124707	-0.914996
NRG1	-1.67767	-0.172167	-3.87227	0.000815789	0.012498	-0.917932
LINC02580	-1.03	-0.148	-3.87172	0.000816879	0.0125041	-0.919227
AC097641.1	-1.552	0.049	-3.86772	0.000824882	0.0126053	-0.928685
SSTR2	-1.552	0.049	-3.86772	0.000824882	0.0126053	-0.928685
FAM155B	3.009	0.2145	3.86668	0.00082697	0.0126266	-0.931137
SIK2	-1.367	-0.0985	-3.86514	0.000830081	0.0126634	-0.934781
GPER1	-1.3795	0.119	-3.86171	0.000837044	0.0127589	-0.942884
APOE	-1.7915	-0.30775	-3.85986	0.000840844	0.0128057	-0.947277
AF196969.1	-1.393	0.1325	-3.85918	0.000842232	0.0128057	-0.948877
EBP	-1.393	0.1325	-3.85918	0.000842232	0.0128057	-0.948877
GAPDHP14	1.243	0.338	3.8564	0.000847944	0.0128818	-0.955433
HIBCH	-1.0285	0.06125	-3.85592	0.000848955	0.0128843	-0.956588
SFXN3	1.162	0.081	3.85564	0.000849528	0.0128843	-0.957243
HELLPAR	-1.459	-0.344	-3.85309	0.000854809	0.0129535	-0.963253
MCU	1.864	-0.554	3.85264	0.000855762	0.0129571	-0.964334
PLP1	-2.678	-0.43	-3.85178	0.000857547	0.0129733	-0.966354
AC007285.1	1.302	0.011	3.85005	0.000861172	0.0130065	-0.970445
FKBP14	1.302	0.011	3.85005	0.000861172	0.0130065	-0.970445
ITGA3	2.093	0.2645	3.84605	0.000869598	0.0131228	-0.979887
PLCXD3	-2.707	-0.5465	-3.8408	0.000880805	0.0132809	-0.992304
LIPE-AS1	-1.06775	-0.093875	-3.83921	0.000884222	0.0133213	-0.996058
RCAN2	-2.304	-0.316	-3.83682	0.00088937	0.0133724	-1.00169
SMIM14	-1.341	-0.1385	-3.83661	0.000889821	0.0133724	-1.00218
UGDH-AS1	-1.341	-0.1385	-3.83661	0.000889821	0.0133724	-1.00218
GATA4	-1.3005	-0.10825	-3.83582	0.00089155	0.0133873	-1.00406
BHLHE41	1.487	-0.1125	3.83543	0.000892383	0.0133887	-1.00496
CDKN2A-DT	2.332	0.281	3.8307	0.000902717	0.0135325	-1.01613
CAMSAP2	1.0385	-0.04775	3.83032	0.000903563	0.013534	-1.01703
NFASC	-1.2135	-0.22225	-3.82755	0.000909676	0.0136144	-1.02357
SPRY4-AS1	1.78467	-0.267333	3.8268	0.000911342	0.013628	-1.02534
AC093916.1	-2.029	0.2745	-3.82423	0.000917058	0.0137022	-1.0314
UBE2Z	1.095	-0.092	3.82288	0.000920081	0.0137361	-1.03459
OGN	-3.581	0.0285	-3.82047	0.000925499	0.0138056	-1.04028
CEP89	1.881	-0.2195	3.81819	0.00093063	0.0138707	-1.04564
FCN1	-1.554	-0.031	-3.81751	0.000932187	0.0138825	-1.04726
C12orf75	1.123	0.381	3.81599	0.00093563	0.0139224	-1.05083
UCK2	1.617	-0.1595	3.81278	0.000942972	0.0140132	-1.05841
MBOAT2	1.735	0.0835	3.81265	0.00094328	0.0140132	-1.05873
AC112253.1	2.004	-0.226	3.80754	0.000955065	0.0141718	-1.07076
NFE2L3	1.712	-0.052	3.80735	0.000955515	0.0141718	-1.07121
CCNE1	1.098	0.043	3.80677	0.000956863	0.0141802	-1.07258
SH3PXD2B	1.427	0.0195	3.80579	0.000959153	0.0142025	-1.07489
CRNDE	1.3755	0.34125	3.80408	0.000963157	0.0142278	-1.07893
CYB561	1.274	0.147	3.80405	0.000963211	0.0142278	-1.07898
FOLH1	-2.185	-0.1345	-3.80238	0.00096715	0.0142701	-1.08294
PRAG1	1.016	0.003	3.80216	0.000967649	0.0142701	-1.08344
AC004593.3	-1.30067	-0.054	-3.79963	0.00097364	0.0143351	-1.08942
CHN2	-1.30067	-0.054	-3.79963	0.00097364	0.0143351	-1.08942
ARL9	2.053	-0.3895	3.79857	0.000976135	0.0143602	-1.0919
S100A16	1.538	0.126	3.7966	0.000980843	0.0144131	-1.09656
PLAC8	-2.065	-0.2165	-3.79609	0.000982052	0.0144131	-1.09775
NPM3	1.08	0.134	3.79598	0.000982308	0.0144131	-1.098
EGR1	-2.043	-0.2655	-3.79573	0.000982911	0.0144131	-1.0986
LMNB2	2.005	-0.2585	3.79379	0.000987559	0.0144671	-1.10317
MTMR11	1.497	-0.2335	3.79353	0.00098819	0.0144671	-1.10378
GALM	-1.25467	0.076	-3.79231	0.000991124	0.0144984	-1.10666
TMTC1	-1.49	-0.217	-3.78926	0.000998493	0.0145944	-1.11383
AMPD1	-2.801	-0.3955	-3.78734	0.00100318	0.0146461	-1.11836
CCN5	-2.821	-0.2345	-3.78682	0.00100445	0.0146461	-1.11959
KCNK15-AS1	-2.821	-0.2345	-3.78682	0.00100445	0.0146461	-1.11959
NRP2	1.031	0.2005	3.7842	0.00101087	0.0147279	-1.12576
PTK7	2.1	-0.187	3.78102	0.00101872	0.0148303	-1.13325
TGFBR1	1.883	-0.2125	3.78046	0.0010201	0.0148385	-1.13456
GCAT	-2.14	-0.268	-3.78013	0.00102092	0.0148385	-1.13534
EVA1A	-1.745	-0.0415	-3.77959	0.00102225	0.0148459	-1.1366
CAPRIN2	1.537	0.2895	3.77896	0.00102382	0.0148569	-1.13809
SEMA3F	1.407	0.0465	3.77639	0.00103025	0.0149383	-1.14415
AP1S1	1.207	0.1345	3.77216	0.00104089	0.0150563	-1.15409
BLNK	-1.2565	-0.24925	-3.77133	0.00104299	0.0150748	-1.15605
PDPN	1.993	-0.0255	3.76707	0.00105384	0.0152195	-1.16607
MAN1A1	-1.5	-0.314	-3.76461	0.00106018	0.0152987	-1.17187
AL137009.1	-1.4305	-0.29525	-3.76071	0.00107025	0.0154319	-1.18102
CCNE2	2.034	-0.38	3.76034	0.00107122	0.0154336	-1.1819
GAPDH	1.16133	0.128	3.75782	0.00107779	0.0155159	-1.18782
A2M	-1.842	-0.440333	-3.75518	0.00108474	0.0156035	-1.19403
RASAL2	1.375	0.1045	3.75466	0.0010861	0.0156108	-1.19525
SHE	-2.538	-0.573	-3.75428	0.00108712	0.0156131	-1.19616
AL731567.1	1.721	-0.2575	3.75296	0.0010906	0.0156383	-1.19925
ALOX5	1.721	-0.2575	3.75296	0.0010906	0.0156383	-1.19925
AC020907.4	1.861	-0.2255	3.75198	0.00109319	0.0156507	-1.20155
GRAMD1A	1.861	-0.2255	3.75198	0.00109319	0.0156507	-1.20155
TRIM65	1.208	-0.158	3.74915	0.00110074	0.0157306	-1.20821
AL807752.7	-1.7045	-0.37175	-3.74891	0.00110137	0.0157306	-1.20876
PTGDS	-1.7045	-0.37175	-3.74891	0.00110137	0.0157306	-1.20876
ART4	-1.759	-0.2695	-3.74754	0.00110505	0.0157706	-1.21198
TRPV1	-1.01375	0.036625	-3.74676	0.00110715	0.0157826	-1.21382
FGFR2	-1.38967	-0.200833	-3.74618	0.00110871	0.0157826	-1.21519
UGT2B29P	-1.98	-0.091	-3.74149	0.00112141	0.0159415	-1.22621
AC010719.1	-1.289	0.1935	-3.73618	0.00113598	0.0161312	-1.23869
ABHD6	-2.114	-0.13	-3.73466	0.00114016	0.0161572	-1.24225
TRPV6	-2.331	-0.216	-3.73443	0.00114081	0.0161572	-1.2428
AFAP1	1.8875	0.42475	3.73402	0.00114193	0.0161572	-1.24375
AFAP1-AS1	1.8875	0.42475	3.73402	0.00114193	0.0161572	-1.24375
MEMO1	1.016	0.05	3.728	0.00115875	0.0163452	-1.25788
MEMO1P1	1.016	0.05	3.728	0.00115875	0.0163452	-1.25788
XPOT	1.044	-0.044	3.72741	0.00116039	0.0163452	-1.25926
UMAD1	1.88929	-0.2485	3.72733	0.00116062	0.0163452	-1.25945
ANXA2P3	4.544	-1.688	3.72733	0.00116062	0.0163452	-1.25945
AP006216.3	-3.641	-0.2845	-3.72602	0.00116432	0.0163636	-1.26253
APOA4	-3.641	-0.2845	-3.72602	0.00116432	0.0163636	-1.26253
LEMD1-AS1	3.729	1.3355	3.72591	0.00116464	0.0163636	-1.26279
NAGS	-1.476	-0.06	-3.71789	0.00118752	0.0166667	-1.2816
HMGCL	-1.1785	0.03925	-3.71742	0.00118889	0.0166667	-1.28272
CKLF	1.77733	-0.386	3.71707	0.00118989	0.0166667	-1.28353
CKLF-CMTM1	1.77733	-0.386	3.71707	0.00118989	0.0166667	-1.28353
FERMT1	2.252	-0.0915	3.71589	0.0011933	0.0166887	-1.2863
SULF1	3.002	0.557	3.71379	0.00119941	0.0167613	-1.29124
DDTL	-1.382	0.341	-3.71285	0.00120213	0.0167784	-1.29342
ABCC6P1	-1.58743	-0.316857	-3.71241	0.00120341	0.0167784	-1.29445
SUCLG2	-1.555	-0.0585	-3.70619	0.00122172	0.0169984	-1.30905
VDAC1P6	1.14	-0.012	3.70616	0.00122179	0.0169984	-1.3091
NECTIN4	2.627	-0.2685	3.7052	0.00122464	0.017009	-1.31136
HIST2H2BA	1.667	0.1435	3.70358	0.00122946	0.0170628	-1.31515
PADI2	2.075	-0.2375	3.70155	0.00123555	0.0171341	-1.31993
C15orf65	1.747	-0.0875	3.70092	0.00123742	0.0171341	-1.32139
DNAAF4	1.747	-0.0875	3.70092	0.00123742	0.0171341	-1.32139
EPDR1	1.68867	0.0456667	3.69929	0.00124232	0.0171847	-1.32521
MTCO3P12	-1.423	0.3585	-3.69908	0.00124298	0.0171847	-1.32572
TMEM179	-1.743	-0.0441	-3.69861	0.00124438	0.0171911	-1.32682
UBALD2	1.106	0.067	3.69802	0.00124616	0.0172025	-1.32819
CPS1-IT1	-2.989	-0.0395	-3.69637	0.00125115	0.0172583	-1.33206
MIR17HG	-1.604	0.025	-3.69574	0.00125308	0.0172651	-1.33354
SLC30A6	1.853	-0.3635	3.69558	0.00125355	0.0172651	-1.33391
MLLT3	1.0655	0.01475	3.69496	0.00125543	0.0172779	-1.33536
LINC02532	-1.6023	-0.28415	-3.6935	0.0012599	0.0173263	-1.33879
MDFI	1.606	-0.445	3.69313	0.00126101	0.0173284	-1.33964
NABP2	1.856	-0.359	3.69106	0.00126738	0.017381	-1.34451
RHBDL2	2.163	-0.4865	3.68539	0.0012849	0.0176024	-1.35778
GJB1	-2.501	-0.6005	-3.6851	0.00128581	0.0176024	-1.35845
S100A2	2.287	0.1585	3.68407	0.00128902	0.0176331	-1.36087
HSD11B1	-3.4	-0.742	-3.68253	0.00129383	0.0176856	-1.36446
TCL1A	-1.919	0.1355	-3.68067	0.00129969	0.0177523	-1.36883
HIST1H2BE	1.412	0.081	3.68001	0.00130175	0.0177671	-1.37036
HNF1A	-1.924	-0.192	-3.67447	0.00131936	0.0179939	-1.38334
ADIRF	-2.793	-0.8045	-3.67102	0.00133042	0.0180767	-1.3914
ADIRF-AS1	-2.793	-0.8045	-3.67102	0.00133042	0.0180767	-1.3914
AL136982.7	-2.793	-0.8045	-3.67102	0.00133042	0.0180767	-1.3914
MXRA8	1.767	0.1955	3.6705	0.00133211	0.0180862	-1.39263
SDS	-2.257	-0.3505	-3.66772	0.00134109	0.0181945	-1.39912
GAPDHP76	1.535	0.3705	3.66518	0.00134938	0.018267	-1.40507
ANKRD22	2.54	-0.027	3.665	0.00134997	0.018267	-1.40549
LIPM	2.54	-0.027	3.665	0.00134997	0.018267	-1.40549
SLC25A10	-2.141	-0.0455	-3.66485	0.00135046	0.018267	-1.40584
CORO2A	1.492	-0.057	3.6645	0.00135162	0.018269	-1.40667
ADAMTS12	2.513	-0.1305	3.66282	0.00135712	0.0183167	-1.41059
FAH	-1.694	-0.128	-3.6628	0.00135716	0.0183167	-1.41062
AC093512.2	1.445	0.2945	3.65928	0.00136881	0.0184464	-1.41887
ALDOA	1.445	0.2945	3.65928	0.00136881	0.0184464	-1.41887
SPTLC3	-1.517	-0.184	-3.65778	0.00137379	0.0184998	-1.42238
AC098614.3	1.655	-0.2855	3.65742	0.00137497	0.0185019	-1.4232
SOCS2	-1.932	-0.288	-3.65553	0.00138128	0.0185731	-1.42763
RERGL	-3.403	-0.5325	-3.65498	0.00138312	0.018584	-1.42891
EBPL	-1.167	-0.0125	-3.65426	0.00138553	0.0186026	-1.43059
HBG1	-1.26	0.089	-3.64831	0.00140564	0.018834	-1.4445
SLC39A6	1.414	0.128	3.64824	0.00140588	0.018834	-1.44466
MTHFD1	-1.514	0.178	-3.6467	0.00141113	0.0188903	-1.44826
SLC36A1	1.277	0.3665	3.64637	0.00141223	0.0188912	-1.44902
TEAD2	1.855	-0.4815	3.64508	0.00141665	0.0189224	-1.45203
MAPK13	1.1835	0.18975	3.64446	0.00141881	0.0189373	-1.4535
PRDM16-DT	-1.227	-0.0585	-3.6417	0.00142831	0.0190405	-1.45994
SLC9A7P1	1.308	0.029	3.6416	0.00142864	0.0190405	-1.46017
AC023593.1	1.783	-0.1055	3.63891	0.00143797	0.0191367	-1.46645
MCM2	1.783	-0.1055	3.63891	0.00143797	0.0191367	-1.46645
PLPBP	-1.062	0.005	-3.63607	0.00144788	0.0192369	-1.47308
ATG9B	-1.019	-0.0685	-3.63584	0.00144868	0.0192369	-1.47361
NOS3	-1.019	-0.0685	-3.63584	0.00144868	0.0192369	-1.47361
ALDH6A1	-1.2215	0.42975	-3.63245	0.00146062	0.0193813	-1.48153
MBNL3	-1.759	0.3885	-3.63155	0.0014638	0.0194093	-1.48363
PLD5	1.674	0.257	3.63013	0.00146883	0.0194617	-1.48693
RCL1	-1.22933	0.0846667	-3.62493	0.00148744	0.0196939	-1.49908
AL158064.1	-2.693	-0.3635	-3.62245	0.00149638	0.0197979	-1.50486
SPEG	2.498	-0.327	3.6217	0.0014991	0.0198139	-1.50661
SNX7	1.224	-0.022	3.62151	0.00149978	0.0198139	-1.50705
AC034139.1	-1.286	0.204	-3.62024	0.00150438	0.0198313	-1.51
FAM47E-STBD1	-1.286	0.204	-3.62024	0.00150438	0.0198313	-1.51
STBD1	-1.286	0.204	-3.62024	0.00150438	0.0198313	-1.51
AL121988.1	2.45275	0.385875	3.61596	0.00152004	0.0200233	-1.51999
OAF	-2.179	-0.2055	-3.61465	0.00152487	0.020056	-1.52305
C1R	-1.73	-0.44	-3.61438	0.00152585	0.020056	-1.52367
PTTG2	1.348	0.205	3.61338	0.00152954	0.02009	-1.526
IFIT2	1.2665	-0.06525	3.61114	0.00153786	0.0201846	-1.53123
ZFHX4	-1.36	0.081	-3.60911	0.00154541	0.0202691	-1.53595
TRIM6	1.5915	0.06675	3.60764	0.00155088	0.0203262	-1.53936
TGFBR3	-2.11	-0.121	-3.60329	0.0015673	0.0205265	-1.54951
HIST1H3B	1.632	-0.212	3.60086	0.00157651	0.0206137	-1.55516
EPHA10	2.619	0.0975	3.60064	0.00157736	0.0206137	-1.55568
SGK2	-1.897	-0.0715	-3.59705	0.00159109	0.0207781	-1.56404
SLC5A1	-2.705	-1.1385	-3.59503	0.00159885	0.0208645	-1.56873
CRMP1	1.626	-0.0976667	3.59468	0.00160024	0.0208675	-1.56956
COL4A2	2.343	0.4905	3.59428	0.00160176	0.0208724	-1.57048
TRIM59	1.665	-0.0619	3.5935	0.00160479	0.0208969	-1.5723
SEMA3G	-2.485	-0.6045	-3.59269	0.00160793	0.020915	-1.57419
IL17RB	-1.656	-0.059	-3.59255	0.00160849	0.020915	-1.57452
ZBTB41	1.884	-0.171	3.59074	0.00161551	0.0209912	-1.57872
TUBBP6	1.693	-0.4095	3.58909	0.00162196	0.0210086	-1.58256
MTCO1P12	-1.547	0.2825	-3.58891	0.00162269	0.0210086	-1.58299
SLC25A24	1.65	-0.004	3.58887	0.00162281	0.0210086	-1.58307
AVPR1A	-3.045	0.1835	-3.58863	0.00162377	0.0210086	-1.58363
EEF1AKMT4	1.058	0.0505	3.58862	0.0016238	0.0210086	-1.58365
EEF1AKMT4-ECE2	1.058	0.0505	3.58862	0.0016238	0.0210086	-1.58365
ANKIB1	1.635	-0.3965	3.58809	0.00162587	0.0210204	-1.58488
TMEM189	1.057	-0.0325	3.58771	0.00162738	0.0210205	-1.58577
PCNA	1.536	-0.0195	3.5875	0.00162819	0.0210205	-1.58626
AL591242.1	-1.849	-0.2155	-3.58669	0.00163139	0.0210468	-1.58815
CDKL5	1.04	0.199	3.58584	0.00163473	0.0210749	-1.59012
SCML4	-1.482	-0.175	-3.58399	0.00164206	0.0211244	-1.59443
AL049839.2	-1.815	-0.36	-3.58227	0.00164888	0.0211878	-1.59842
PDE2A	-1.714	-0.112	-3.58187	0.00165049	0.0211878	-1.59936
OR2I1P	2.116	-0.276	3.58072	0.00165506	0.0212164	-1.60203
UBD	2.116	-0.276	3.58072	0.00165506	0.0212164	-1.60203
CALU	1.322	0.083	3.57946	0.00166011	0.021266	-1.60496
SPNS3	-1.122	0.115	-3.57877	0.00166287	0.0212808	-1.60656
SLED1	-2.398	0.277	-3.57853	0.00166386	0.0212808	-1.60713
FOLH1B	-2.309	-0.3625	-3.5783	0.00166478	0.0212808	-1.60767
RARRES2	-2.247	-0.0745	-3.57703	0.00166986	0.0213307	-1.6106
AC139491.7	-2.448	0.223	-3.57613	0.00167351	0.0213323	-1.61271
FAM153A	-2.448	0.223	-3.57613	0.00167351	0.0213323	-1.61271
FAM153B	-2.448	0.223	-3.57613	0.00167351	0.0213323	-1.61271
MSANTD3-TMEFF1	1.3735	-0.21775	3.57496	0.00167824	0.0213775	-1.61543
ASNS	1.098	-0.021	3.57173	0.00169137	0.0215023	-1.62293
DHRS3	-1.191	-0.1935	-3.57168	0.00169159	0.0215023	-1.62306
HIST1H2BD	1.169	0.1065	3.57058	0.00169606	0.021544	-1.6256
DDR1	2.122	0.059	3.5694	0.00170091	0.0215905	-1.62835
AL512662.2	-1.39633	0.311833	-3.56788	0.00170713	0.0216543	-1.63187
IL2RA	2.0055	-0.26025	3.56619	0.00171414	0.0217184	-1.63581
FOXQ1	1.635	-0.0195	3.56608	0.00171458	0.0217184	-1.63606
FCRL1	-1.379	-0.0845	-3.56494	0.00171931	0.0217369	-1.63871
TUFT1	1.235	-0.1175	3.56486	0.00171964	0.0217369	-1.6389
MLX	1.45633	-0.262833	3.55866	0.00174551	0.0220487	-1.65328
RHNO1	1.098	-0.168	3.55661	0.00175419	0.0221275	-1.65806
NME1	1.479	-0.1195	3.5528	0.00177035	0.0222784	-1.66688
CORIN	2.256	0.209	3.55261	0.00177119	0.0222784	-1.66734
CHPT1	-1.039	-0.2635	-3.5521	0.00177334	0.0222784	-1.66851
VCAN	2.494	0.419	3.55206	0.00177353	0.0222784	-1.66861
VCAN-AS1	2.494	0.419	3.55206	0.00177353	0.0222784	-1.66861
MTSS1	-1.3395	0.08825	-3.55093	0.00177838	0.0223239	-1.67124
CCNB2P1	2.431	-0.5885	3.55025	0.00178129	0.0223449	-1.67281
AMY1A	-1.1515	-0.14175	-3.54838	0.00178933	0.0223984	-1.67715
AMY1B	-1.1515	-0.14175	-3.54838	0.00178933	0.0223984	-1.67715
AMY1C	-1.1515	-0.14175	-3.54838	0.00178933	0.0223984	-1.67715
PML	1.01167	-0.155833	3.54811	0.00179049	0.0223984	-1.67777
SPINT1	1.738	0.258	3.54621	0.00179869	0.02247	-1.68217
PI3	2.26	-0.206	3.54426	0.00180717	0.0225604	-1.6867
MSRA	-1.627	-0.1525	-3.54194	0.00181731	0.0226591	-1.69208
CAPN5	-1.455	-0.3385	-3.54188	0.00181758	0.0226591	-1.69223
SLC6A8	2.712	-0.544	3.53839	0.00183293	0.0228131	-1.70032
RHPN1	1.415	0.3555	3.53819	0.00183382	0.0228131	-1.70079
RAB38	1.433	-0.0955	3.53795	0.00183487	0.0228131	-1.70134
AL691442.1	1.808	-0.18	3.53433	0.00185091	0.0229485	-1.70972
EFNA4	1.808	-0.18	3.53433	0.00185091	0.0229485	-1.70972
BICD1	1.812	-0.195	3.53404	0.00185221	0.022949	-1.71039
AL162458.1	-1.341	0.0455	-3.53298	0.00185694	0.0229918	-1.71284
DHRS4	-1.029	-0.128778	-3.53241	0.00185952	0.0230081	-1.71418
BRIP1	2.503	0.1095	3.5312	0.00186495	0.0230595	-1.71699
KCND3	-1.076	-0.059	-3.52986	0.00187095	0.023118	-1.72008
CYP7B1	-1.568	-0.174	-3.52923	0.0018738	0.0231374	-1.72154
PACC1	1.398	-0.139	3.5271	0.00188344	0.0232406	-1.72648
DBET	-1.127	0.2405	-3.52641	0.00188658	0.0232477	-1.72808
U85056.1	-1.127	0.2405	-3.52641	0.00188658	0.0232477	-1.72808
EGFL6	2.88	0.007	3.52353	0.00189971	0.0233778	-1.73475
NF2	1.0775	-0.09275	3.51999	0.00191596	0.0235618	-1.74295
UNCX	-1.45	0.228	-3.51969	0.00191734	0.0235628	-1.74364
AC015922.3	-1.301	-0.0685	-3.51796	0.00192532	0.0236448	-1.74764
FDX1	-1.288	-0.205	-3.51414	0.00194313	0.0237816	-1.75649
MT2A	-1.609	0.2105	-3.51388	0.00194433	0.0237816	-1.75708
RDH12	-2.495	-0.3485	-3.51325	0.00194725	0.0237836	-1.75853
BMP1	1.355	0.0705	3.51287	0.00194906	0.0237836	-1.75942
RXRA	-1.68	-0.151	-3.51273	0.00194973	0.0237836	-1.75975
CD302	-2.5935	-0.62375	-3.50996	0.00196276	0.0239265	-1.76616
S100A12	-2.757	-0.2415	-3.50586	0.00198222	0.0241475	-1.77564
C1QTNF1	-1.103	-0.2185	-3.50515	0.00198557	0.024172	-1.77727
TUBBP9	1.27367	-0.178167	3.50418	0.00199022	0.0242124	-1.77952
PPP1R14C	3.025	0.3595	3.50091	0.00200593	0.024381	-1.78708
OSBPL10	1.203	0.2125	3.50074	0.00200677	0.024381	-1.78748
KDM5B	1.3315	0.16025	3.49922	0.00201411	0.0244538	-1.79099
PHLDA2	2.251	-0.3545	3.49513	0.00203399	0.0246621	-1.80043
ITGA7	-1.505	-0.2935	-3.49415	0.00203878	0.0247037	-1.80269
CD58	1.0785	-0.02375	3.4934	0.00204246	0.0247211	-1.80442
FAM151A	-1.529	-0.071	-3.49331	0.00204294	0.0247211	-1.80465
HAGH	-1.31	-0.004	-3.49259	0.00204645	0.0247471	-1.8063
CD209	-1.56733	-0.190333	-3.49095	0.00205454	0.0248283	-1.81009
RETREG1	-1.461	-0.1485	-3.4894	0.00206223	0.0249046	-1.81368
FOS	-2.197	-0.4395	-3.48405	0.00208888	0.0251913	-1.82602
ZDHHC24	1.155	-0.0825	3.48353	0.00209151	0.0251913	-1.82723
NUSAP1	1.975	-0.0635	3.48353	0.00209152	0.0251913	-1.82723
AL096711.2	1.153	-0.1145	3.48134	0.00210254	0.0252873	-1.83228
KIAA0408	1.153	-0.1145	3.48134	0.00210254	0.0252873	-1.83228
FGFR1	1.3444	0.1456	3.48112	0.00210368	0.0252873	-1.8328
SFXN2	-1.311	0.0675	-3.47908	0.002114	0.0253776	-1.83751
AC027796.3	-1.014	-0.011	-3.47853	0.00211678	0.0253776	-1.83877
SHPK	-1.014	-0.011	-3.47853	0.00211678	0.0253776	-1.83877
TIMD4	-1.976	0.5895	-3.4774	0.00212254	0.0254298	-1.84138
ZNF532	1.05733	-0.0623333	3.4757	0.00213123	0.0255171	-1.8453
ULBP1	1.89	-0.273	3.47506	0.00213451	0.0255395	-1.84678
FCRL2	-1.307	-0.0655	-3.46836	0.00216909	0.025919	-1.86222
SPINK1	4.063	0.2535	3.46709	0.00217573	0.0259813	-1.86515
CHRDL1	-2.0265	-0.11675	-3.46399	0.00219197	0.026133	-1.87229
TRAM1	1.133	-0.0665	3.46384	0.00219276	0.026133	-1.87264
MISP	2.949	-0.2585	3.46234	0.00220068	0.0262054	-1.8761
ZDHHC11	-1.168	-0.198	-3.46214	0.00220173	0.0262054	-1.87656
COL1A2	2.719	0.3405	3.45806	0.00222338	0.0264112	-1.88596
MICAL2	1.2245	0.02675	3.45537	0.00223781	0.0265585	-1.89217
CA2	-1.14	-0.058	-3.45247	0.00225343	0.0267157	-1.89884
ZNF239	1.573	-0.3305	3.45145	0.00225892	0.0267632	-1.90118
HADH	-1.745	-0.1795	-3.44492	0.0022946	0.0271506	-1.91622
GAPDHP1	1.13	0.044	3.44436	0.00229764	0.0271688	-1.91749
AQP3	-1.573	-0.2905	-3.44367	0.00230146	0.027182	-1.91909
LINC01358	1.75533	-0.502333	3.44077	0.00231753	0.0273505	-1.92577
LEMD1	2.7512	0.546	3.44023	0.00232051	0.0273679	-1.927
AC008914.1	-1.389	-0.2145	-3.43209	0.00236623	0.0278889	-1.94572
MEAK7	1.195	-0.0395	3.43168	0.00236856	0.0278983	-1.94667
EPB41L5	-1.66	-0.378	-3.43105	0.00237211	0.027922	-1.9481
CTTN	1.0285	0.09575	3.43069	0.0023742	0.0279284	-1.94895
PYGB	1.358	0.022	3.43015	0.00237723	0.027946	-1.95017
ABCC6P2	-1.4235	-0.19925	-3.42919	0.00238273	0.0279924	-1.95239
SMG9	1.029	-0.1965	3.42819	0.00238846	0.0280416	-1.95469
AC111152.2	1.705	-0.1815	3.42576	0.00240238	0.0281628	-1.96026
ISG15	1.363	0.1715	3.42558	0.00240344	0.0281628	-1.96069
HIBADH	-1.126	0.047	-3.42495	0.00240703	0.0281866	-1.96212
CRY2	-1.079	-0.2655	-3.42335	0.0024163	0.0282543	-1.9658
AC002550.1	1.25	-0.249	3.42288	0.00241904	0.0282543	-1.96689
KNOP1	1.25	-0.249	3.42288	0.00241904	0.0282543	-1.96689
SLC66A2	-1.0285	0.00975	-3.42239	0.00242188	0.0282692	-1.96802
DENND2C	-1.506	-0.165	-3.42002	0.00243566	0.0284119	-1.97346
APC	1.667	-0.5495	3.41869	0.00244343	0.0284842	-1.97651
PPP2R1B	-1.314	0.104	-3.41795	0.00244771	0.0285158	-1.97819
AC125232.2	-1.117	0.1175	-3.41759	0.00244983	0.0285221	-1.97902
TLCD3A	1.637	-0.4465	3.41625	0.00245773	0.0285837	-1.98211
PHBP3	2.418	-0.591	3.41616	0.00245827	0.0285837	-1.98232
BCL2L1	1.121	-0.2725	3.41524	0.00246366	0.0286112	-1.98442
AL138759.1	1.751	-0.1715	3.41522	0.00246379	0.0286112	-1.98447
AC007161.3	1.59078	-0.213944	3.41432	0.00246909	0.0286544	-1.98653
JUND	-1.498	0.229	-3.41324	0.00247552	0.0287107	-1.98903
AC009084.1	-1.67	0.041	-3.4111	0.0024882	0.0288025	-1.99393
AC009084.3	-1.67	0.041	-3.4111	0.0024882	0.0288025	-1.99393
CES2	-1.67	0.041	-3.4111	0.0024882	0.0288025	-1.99393
CCNO	2.33	0.314	3.41055	0.0024915	0.0288223	-1.9952
LINC01485	-2.162	-0.8325	-3.40919	0.0024996	0.0288975	-1.99831
CCN6	-1.251	-0.0935	-3.40677	0.00251413	0.0290285	-2.00387
TUBE1	-1.251	-0.0935	-3.40677	0.00251413	0.0290285	-2.00387
GPAT3	-1.923	-0.4095	-3.40632	0.00251682	0.0290412	-2.00489
KLF4	-1.808	0.202	-3.40384	0.00253179	0.029186	-2.01057
AP001029.2	1.06	-0.014	3.40371	0.00253259	0.029186	-2.01088
LRRC3	-1.108	0.107	-3.40113	0.00254829	0.0293296	-2.0168
KLRG1	-1.273	-0.1605	-3.39568	0.00258168	0.0296833	-2.02928
CEACAM20	2.655	-0.5705	3.39558	0.00258229	0.0296833	-2.0295
A2M-AS1	-1.508	-0.153	-3.39295	0.00259863	0.0298521	-2.03555
TEX29	-1.228	0.084	-3.39259	0.00260085	0.0298587	-2.03636
KREMEN2	3.118	0.789	3.38962	0.00261936	0.0300333	-2.04316
PRKDC	1.095	-0.068	3.3873	0.00263396	0.0301434	-2.04849
AC008691.1	2.296	-0.771	3.38573	0.00264382	0.0302372	-2.05206
TSPAN7	-2.405	-0.2635	-3.38178	0.00266888	0.0305047	-2.0611
PLXNA1	1.451	-0.2375	3.38105	0.00267355	0.0305387	-2.06278
FAM222B	1.0115	-0.10975	3.37772	0.00269494	0.030725	-2.07041
AC119674.2	-1.617	-0.1435	-3.37669	0.00270155	0.0307617	-2.07276
PLPP3	-1.617	-0.1435	-3.37669	0.00270155	0.0307617	-2.07276
TRIM6-TRIM34	1.612	0.039	3.37632	0.00270396	0.0307698	-2.07361
SGO2	1.527	-0.2885	3.37384	0.00272004	0.0309334	-2.07929
RASGEF1B	-1.12	-0.1105	-3.37256	0.00272833	0.0310083	-2.0822
FHOD3	2.375	0.0935	3.37193	0.00273242	0.0310352	-2.08364
ARL6IP6	1.25	-0.272	3.37167	0.00273412	0.0310352	-2.08423
HIST1H2BH	1.047	-0.0095	3.37071	0.0027404	0.031087	-2.08643
PDE3B	-1.599	-0.0805	-3.36914	0.00275072	0.0311845	-2.09003
ETV1	1.463	0.103167	3.36414	0.00278374	0.0314999	-2.10145
ALDH7A1	-1.02967	0.1775	-3.36384	0.00278571	0.0315025	-2.10213
ZFYVE26	-1.58867	-0.286333	-3.36314	0.00279041	0.0315359	-2.10374
AP1S3	1.4844	-0.0868	3.36246	0.0027949	0.0315605	-2.10528
DNAH14	1.4816	-0.0138	3.36203	0.0027978	0.0315605	-2.10628
ELFN2	2.52	-0.068	3.35846	0.00282172	0.0317711	-2.11443
FP325335.1	2.52	-0.068	3.35846	0.00282172	0.0317711	-2.11443
MYO1E	1.272	-0.026	3.35737	0.0028291	0.0318343	-2.11692
SMS	1.184	0.196	3.35487	0.00284596	0.0320043	-2.12261
SERPINF1	-2.447	-0.7755	-3.35257	0.00286163	0.0321606	-2.12787
ERCC1	-1.21133	0.0185	-3.35083	0.00287357	0.0322747	-2.13185
JPT1	1.10475	0.002625	3.3502	0.00287783	0.0322854	-2.13327
AC098934.2	1.317	-0.2915	3.35017	0.00287808	0.0322854	-2.13335
FAM169A	-1.45	-0.181	-3.3498	0.0028806	0.0322937	-2.13419
HRAS	1.219	-0.1525	3.3462	0.00290547	0.0325196	-2.14242
DHRS4L2	-1.044	-0.135583	-3.34616	0.00290573	0.0325196	-2.1425
CYB561D1	1.398	-0.12	3.3461	0.00290613	0.0325196	-2.14263
SNRPD1	1.153	-0.0665	3.3449	0.00291443	0.0325923	-2.14536
MIA2	-1.03575	-0.080125	-3.34453	0.00291703	0.0326013	-2.14621
CBX3P3	2.476	-0.796	3.34147	0.0029384	0.0327216	-2.1532
SLC7A1	2.304	-0.201	3.34131	0.00293949	0.0327216	-2.15355
LRIG3	1.422	0.269	3.34118	0.00294042	0.0327216	-2.15385
ENAH	1.417	0.2515	3.33774	0.00296458	0.0329394	-2.16168
AC011446.1	1.013	0.3345	3.33711	0.00296905	0.0329394	-2.16312
NACC1	1.013	0.3345	3.33711	0.00296905	0.0329394	-2.16312
SNX24	1.06533	0.127333	3.33668	0.00297209	0.0329528	-2.1641
BCLAF3	1.06	-0.2455	3.33542	0.00298106	0.033032	-2.16698
PLXNA3	1.19	-0.045	3.3345	0.00298762	0.0330845	-2.16909
GMPS	1.034	0.077	3.32705	0.00304104	0.033654	-2.18604
ZNF281	1.192	-0.225	3.32682	0.00304276	0.033654	-2.18657
GPM6B	-1.755	0.146	-3.32534	0.00305345	0.0337517	-2.18993
SLC2A1	2.325	-0.1155	3.32407	0.00306272	0.0338269	-2.19283
MZT1	1.857	-0.1905	3.3232	0.00306911	0.0338422	-2.19482
VSX1	-1.0135	0.08125	-3.32224	0.0030761	0.0338988	-2.19699
AL157388.1	2.322	-0.288	3.32161	0.00308074	0.0339293	-2.19844
F2RL2	2.259	-0.0805	3.32115	0.00308407	0.0339454	-2.19947
TMSB15A	2.623	-0.4685	3.316	0.00312215	0.0343436	-2.2112
TMEM185B	1.09	-0.082	3.31443	0.0031338	0.0344509	-2.21476
MGAT4C	-1.927	-0.5465	-3.31311	0.00314364	0.0345382	-2.21776
DEFB109F	1.808	-0.183	3.31233	0.0031495	0.0345432	-2.21953
SAA2	-3.751	0.2145	-3.31184	0.00315315	0.0345589	-2.22064
C1QTNF6	1.136	0.1325	3.30936	0.00317181	0.0346913	-2.22628
Z82188.2	1.136	0.1325	3.30936	0.00317181	0.0346913	-2.22628
TRIM2	1.13667	0.0376667	3.30897	0.00317479	0.0346913	-2.22718
LAMC1	1.33	0.048	3.30849	0.00317841	0.0347099	-2.22827
TLDC2	1.4745	0.08575	3.3075	0.0031859	0.0347606	-2.23051
RIMKLA	2.481	-0.1655	3.30737	0.00318688	0.0347606	-2.23081
ABCC1	1.231	0.0375	3.30459	0.00320804	0.0349574	-2.23713
ACOT11	-1.3046	-0.0393	-3.30379	0.00321411	0.0349827	-2.23894
SCN1A-AS1	-1.493	0.1825	-3.30343	0.00321689	0.0349827	-2.23976
SCN9A	-1.493	0.1825	-3.30343	0.00321689	0.0349827	-2.23976
PPIC	1.26	0.145	3.30141	0.00323235	0.0351087	-2.24434
RHEB	-1.391	0.2555	-3.30039	0.00324022	0.0351521	-2.24667
CDCA7	1.595	-0.194	3.30003	0.00324299	0.0351611	-2.24748
SLC28A1	-1.98	0.0025	-3.29899	0.00325104	0.0352273	-2.24985
HMGA2	1.768	-0.0363333	3.29829	0.00325644	0.0352648	-2.25144
TMEM132D	1.212	-0.156	3.2966	0.00326955	0.0353232	-2.25527
TMEM132D-AS1	1.212	-0.156	3.2966	0.00326955	0.0353232	-2.25527
VSNL1	-2.06	-0.387	-3.29435	0.00328704	0.0354691	-2.26037
HIST1H2AA	2.187	-0.1405	3.29166	0.00330815	0.0356545	-2.26648
TPGS2	1.4378	-0.0579	3.29052	0.00331707	0.0356922	-2.26906
SC5D	-1.297	-0.0615	-3.29051	0.00331717	0.0356922	-2.26909
ZNF761	2.306	-0.411	3.29046	0.00331755	0.0356922	-2.26919
AC005324.3	1.048	-1.11022e-17	3.28959	0.00332447	0.0356946	-2.27119
TRIM16L	1.048	-1.11022e-17	3.28959	0.00332447	0.0356946	-2.27119
DCBLD2	2.032	0.6158	3.28918	0.00332767	0.0356946	-2.2721
S1PR1	-2.081	-0.4595	-3.28915	0.00332791	0.0356946	-2.27217
AC011479.1	1.464	0.11	3.28894	0.00332958	0.0356946	-2.27265
AC011479.4	1.464	0.11	3.28894	0.00332958	0.0356946	-2.27265
STC2	2.2	-0.134	3.28778	0.0033388	0.035766	-2.27529
SVEP1	-1.615	-0.3265	-3.28745	0.00334139	0.035766	-2.27603
PLEK2	2.079	0.0575	3.28735	0.00334216	0.035766	-2.27625
KLF9	-1.752	-0.672	-3.28648	0.0033491	0.0358191	-2.27823
TCP1	-1.147	0.0811667	-3.28574	0.00335502	0.0358428	-2.27992
FST	-1.894	-0.138	-3.28571	0.00335526	0.0358428	-2.27999
AC010542.3	1.061	-0.0135	3.2853	0.00335847	0.035856	-2.2809
CCL21	-3.258	-0.745	-3.28364	0.00337178	0.0359558	-2.28468
DSN1	1.436	-0.295	3.28197	0.00338517	0.0360538	-2.28846
KNTC1	1.07	-0.104	3.28179	0.00338661	0.0360538	-2.28887
ZEB1-AS1	1.00225	-0.215875	3.28064	0.00339583	0.0361061	-2.29146
MGMT	-1.346	0.148	-3.28002	0.00340086	0.0361384	-2.29287
MVK	-1.11	-0.09	-3.27925	0.00340706	0.036183	-2.29461
SORL1	-1.436	-0.403	-3.27884	0.00341044	0.0361978	-2.29556
SEMA3D	-1.733	0.2685	-3.27665	0.00342818	0.0362814	-2.30051
TDG	1.2965	-0.15725	3.27665	0.00342818	0.0362814	-2.30051
MOCS1	-1.23925	-0.206375	-3.27663	0.00342832	0.0362814	-2.30055
GAPDHP35	1.536	0.281	3.27498	0.00344179	0.0364027	-2.30429
TMEM97	-1.353	0.0945	-3.27388	0.00345081	0.0364768	-2.30679
PPIAP66	1.259	-0.0415	3.27124	0.00347249	0.0366846	-2.31277
HIST2H3PS2	1.1319	0.02695	3.27068	0.0034771	0.036712	-2.31404
CMTM3	1.676	-0.0325	3.27033	0.00348001	0.0367213	-2.31483
GJA1	1.864	-0.279	3.26933	0.00348826	0.036787	-2.31709
SERPINH1	1.664	0.416	3.26829	0.00349682	0.0368548	-2.31943
RGP1	1.126	-0.0415	3.26806	0.00349875	0.0368548	-2.31996
PPIAP80	1.979	-0.1715	3.26731	0.003505	0.0368591	-2.32166
CA14	-1.832	-0.095	-3.26728	0.00350526	0.0368591	-2.32173
NTF3	-1.586	-0.06	-3.26598	0.00351606	0.0369503	-2.32467
PPIAL4E	1.521	0.0285	3.26204	0.00354905	0.0372332	-2.33358
PPIAL4F	1.521	0.0285	3.26204	0.00354905	0.0372332	-2.33358
JADE2	1.284	-0.282	3.25753	0.00358723	0.0375651	-2.34379
BOLA3P3	1.599	-0.0735	3.25708	0.00359104	0.0375651	-2.3448
HIST2H2AB	1.055	0.0805	3.25501	0.00360869	0.037709	-2.34947
SLC30A10	-2.437	-0.7825	-3.25498	0.00360896	0.037709	-2.34955
EDIL3	2.525	-0.1405	3.25102	0.00364295	0.0380423	-2.35849
GOLGA2P5	-1.0145	0.07075	-3.25048	0.00364766	0.0380588	-2.35972
PLCG2	-1.081	-0.2365	-3.24938	0.00365713	0.0381246	-2.36219
CERS4	-1.331	-0.5315	-3.24761	0.00367256	0.0382634	-2.36621
AC244517.2	1.3785	-0.27125	3.24711	0.00367689	0.0382635	-2.36733
TMEM79	1.051	-0.197167	3.2469	0.00367876	0.0382635	-2.36781
AC010230.1	-1.491	0.3575	-3.24637	0.00368334	0.0382635	-2.369
KCNN2	-1.491	0.3575	-3.24637	0.00368334	0.0382635	-2.369
KCTD15	1.097	-0.1075	3.2463	0.00368394	0.0382635	-2.36916
LEF1-AS1	2.64	0.119	3.24533	0.00369244	0.0383164	-2.37135
MAGI1	-1.14	0.086	-3.24403	0.00370378	0.0383877	-2.37428
DPP3	1.046	0.187	3.24385	0.00370539	0.0383877	-2.37469
C18orf54	1.69	-0.351	3.24361	0.00370748	0.0383877	-2.37523
GATA2	-1.309	-0.2465	-3.24358	0.00370777	0.0383877	-2.3753
FBLN5	-2.435	-0.5805	-3.24169	0.00372436	0.0385374	-2.37956
SMC4	1.3834	0.0137	3.23927	0.00374582	0.0387375	-2.38504
AC005786.3	1.547	0.0625	3.23767	0.00375999	0.0387955	-2.38864
MFSD12	1.547	0.0625	3.23767	0.00375999	0.0387955	-2.38864
SLC22A4	1.466	-0.031	3.23732	0.00376314	0.0388059	-2.38943
GAS2L1P2	1.473	0.1305	3.23438	0.00378935	0.0390492	-2.39605
FAM153CP	-2.0076	0.2182	-3.23412	0.00379177	0.0390492	-2.39666
ACTB	1.438	-0.5595	3.23092	0.0038205	0.039308	-2.40385
GOLT1A	-2.062	-0.244	-3.23024	0.00382669	0.0393494	-2.40539
PACSIN1	-1.42	0.101	-3.22882	0.00383956	0.0394593	-2.40859
DYNC2LI1	1.644	-0.072	3.2276	0.00385064	0.0395508	-2.41134
DEPDC1	1.303	-0.0205	3.22719	0.00385441	0.0395591	-2.41227
SAMHD1	1.1662	0.0431	3.22704	0.00385581	0.0395591	-2.41262
TMEM100	-1.2	-0.265	-3.22653	0.00386045	0.039562	-2.41376
ITPR2	-1.208	0.08	-3.22541	0.00387069	0.0396445	-2.41629
ABCC9	-2.102	-0.346	-3.22468	0.00387731	0.0396675	-2.41792
RAB34	1.382	-0.227	3.22315	0.00389142	0.0397894	-2.42138
IL11RA	-1.089	-0.0985	-3.22152	0.00390647	0.0399209	-2.42505
FCN3	-1.171	0.143	-3.21961	0.0039241	0.0400499	-2.42934
C4orf48	1.209	0.1185	3.21852	0.00393426	0.0400499	-2.43181
NGRN	1.1602	-0.3783	3.21841	0.0039353	0.0400499	-2.43206
IFT88	-1.077	-0.1455	-3.21839	0.0039354	0.0400499	-2.43208
ENO2	2.458	-0.202	3.21828	0.0039365	0.0400499	-2.43235
KRT17P4	2.978	0.796	3.21825	0.00393677	0.0400499	-2.43241
KRT17P7	2.978	0.796	3.21825	0.00393677	0.0400499	-2.43241
HAS3	1.56625	-0.102625	3.21677	0.00395058	0.0401615	-2.43575
ABHD12	1.187	-0.0891667	3.2166	0.00395216	0.0401615	-2.43613
DSTNP2	2.256	-0.703	3.21564	0.00396107	0.0401985	-2.43827
AC253536.7	-1.45425	0.398125	-3.21526	0.00396467	0.0401985	-2.43914
DDT	-1.45425	0.398125	-3.21526	0.00396467	0.0401985	-2.43914
QDPR	-1.205	0.2625	-3.20639	0.00404861	0.040969	-2.45909
HCN2	-1.03	-0.057	-3.20616	0.00405077	0.040969	-2.4596
FRMD6	1.522	-0.093	3.20604	0.00405196	0.040969	-2.45988
DCTN5	1.738	-0.284	3.20437	0.00406802	0.0411085	-2.46364
TBX3	-1.663	-0.2215	-3.20342	0.00407716	0.0411779	-2.46578
AC091874.1	1.399	0.0065	3.2028	0.00408305	0.0412131	-2.46715
CEACAM7	3.135	0.9745	3.20258	0.00408519	0.0412131	-2.46765
ACSL5	-1.314	-0.34	-3.20011	0.00410909	0.0414312	-2.47321
ZBTB16	-1.984	-0.179	-3.19894	0.00412043	0.0415225	-2.47583
TMEM59L	1.538	0.055	3.19599	0.00414926	0.0417898	-2.48247
DNAJB13	1.789	0.1195	3.19523	0.00415666	0.0418328	-2.48416
SERPINE2	1.24	0.075	3.19508	0.00415814	0.0418328	-2.4845
ZFP36	-1.604	0.081	-3.19369	0.00417183	0.0418776	-2.48763
FAM20A	-1.613	-0.237	-3.19056	0.00420279	0.0421394	-2.49466
AL512598.2	-1.272	0.169	-3.18858	0.00422243	0.0422407	-2.4991
ENKUR	-1.272	0.169	-3.18858	0.00422243	0.0422407	-2.4991
THNSL1	-1.272	0.169	-3.18858	0.00422243	0.0422407	-2.4991
PPIAP26	1.596	0.048	3.18839	0.0042243	0.0422407	-2.49952
RBKS	-1.196	-0.035	-3.18796	0.00422864	0.0422608	-2.5005
EVC	1.586	-0.194	3.18713	0.0042369	0.04232	-2.50235
CMPK2	1.499	-0.0495	3.18689	0.0042393	0.0423206	-2.50289
LTC4S	-1.028	0.18	-3.18592	0.00424901	0.0423943	-2.50507
CEP41	1.463	-0.0335	3.18542	0.00425405	0.0424212	-2.5062
HOXB6	1.77	0.034	3.18451	0.00426317	0.0424888	-2.50823
BAX	1.066	-0.172	3.18154	0.00429315	0.0427406	-2.5149
BLACAT1	2.50675	0.348625	3.18095	0.00429905	0.0427759	-2.51621
PPIAL4A	1.4438	-0.0135	3.18045	0.00430417	0.0428033	-2.51734
PKD2L1	1.0725	0.04875	3.17722	0.00433702	0.0430828	-2.52457
BMS1P17	1.39644	0.179556	3.17587	0.0043509	0.0431439	-2.52761
BMS1P22	1.39644	0.179556	3.17587	0.0043509	0.0431439	-2.52761
GAPDHP61	1.387	0.4895	3.17569	0.00435268	0.0431439	-2.528
TNRC18	-1.365	-0.1465	-3.17447	0.00436523	0.043221	-2.53074
AMACR	-1.176	0.259	-3.1721	0.00438965	0.0433999	-2.53604
CCDC112	1.49	-0.458	3.17195	0.00439126	0.0433999	-2.53639
AC069499.1	1.673	-0.2985	3.16947	0.00441699	0.0435908	-2.54195
SELENOO	-1.146	0.248	-3.16826	0.00442958	0.0436912	-2.54465
AC078883.1	1.155	0.0975	3.16776	0.00443482	0.0436954	-2.54577
ITGA6	1.155	0.0975	3.16776	0.00443482	0.0436954	-2.54577
MDK	1.17	0.128	3.16694	0.00444337	0.0437559	-2.54761
PCDHB3	1.96	-0.254	3.16308	0.00448392	0.0440834	-2.55624
AC069257.3	1.129	0.3395	3.16244	0.00449071	0.0441263	-2.55768
MAGED4	1.687	-0.316	3.16009	0.0045156	0.0443228	-2.56293
MAGED4B	1.687	-0.316	3.16009	0.0045156	0.0443228	-2.56293
CTSC	1.12	-0.108333	3.15831	0.00453457	0.0444849	-2.56692
VCL	1.527	-0.1855	3.15777	0.00454029	0.044517	-2.56812
PCCA	-1.119	0.0535	-3.15501	0.00456992	0.0447833	-2.5743
CD300LF	2.181	-0.3265	3.15331	0.00458819	0.0449283	-2.57809
GMNN	1.46	0.038	3.15317	0.00458968	0.0449283	-2.5784
FDCSP	3.316	-0.055	3.1501	0.00462295	0.0451946	-2.58526
IER3	1.7255	-0.21525	3.1498	0.00462628	0.0451946	-2.58594
SIPA1L3	1.599	-0.4475	3.14908	0.00463407	0.0452165	-2.58754
AC024940.6	1.174	-0.086	3.14801	0.00464569	0.0453054	-2.58992
SPIB	-1.533	0.0685	-3.14389	0.0046909	0.0456727	-2.59912
AC244517.8	1.767	-0.4025	3.14298	0.00470104	0.0457223	-2.60117
PCDHB8	1.767	-0.4025	3.14298	0.00470104	0.0457223	-2.60117
RORA	-1.256	-0.38	-3.14115	0.00472131	0.0458162	-2.60526
RORA-AS1	-1.256	-0.38	-3.14115	0.00472131	0.0458162	-2.60526
CRYM	-1.178	-0.075	-3.14056	0.00472785	0.0458162	-2.60657
SATB1	-1.24	-0.163	-3.14041	0.00472949	0.0458162	-2.6069
ZNF738	1.037	-0.0805	3.14028	0.0047309	0.0458162	-2.60718
GAPDHP23	3.457	-1.2445	3.14005	0.00473351	0.045817	-2.60771
PPP2R3A	1.225	0.0795	3.13904	0.00474475	0.0459013	-2.60996
AL031777.3	1.17233	-0.0925	3.13873	0.00474823	0.0459105	-2.61066
CEP112	1.021	-0.0175	3.13719	0.00476543	0.0460522	-2.61409
MYO7A	-1.106	-0.31	-3.13645	0.00477366	0.0461072	-2.61573
ZBED4	1.192	-0.051	3.13566	0.00478256	0.0461687	-2.6175
GAPDHP33	3.802	-1.442	3.13506	0.00478935	0.0462096	-2.61884
OTX1	1.901	-0.2945	3.1318	0.00482615	0.0465151	-2.62611
BCL11A	-1.1925	0.01275	-3.13113	0.00483367	0.0465285	-2.62759
MFAP2	2.359	-0.2705	3.13073	0.00483823	0.0465285	-2.62848
AC107884.1	-1.106	-0.18	-3.13054	0.00484036	0.0465285	-2.6289
OLFML1	-1.106	-0.18	-3.13054	0.00484036	0.0465285	-2.6289
C1S	-1.746	-0.299	-3.12816	0.00486749	0.0467495	-2.63421
KDM1B	1.381	-0.1555	3.12551	0.00489789	0.046982	-2.64012
MAF	-1.235	-0.0875	-3.12505	0.00490323	0.0470043	-2.64115
LYNX1	-1.331	-0.1965	-3.12458	0.00490857	0.0470043	-2.64218
LYNX1-SLURP2	-1.331	-0.1965	-3.12458	0.00490857	0.0470043	-2.64218
ITFG2	1.3296	0.0274	3.12441	0.00491059	0.0470043	-2.64257
CLIC1	1.474	-0.183	3.12309	0.00492585	0.0471255	-2.64552
GDA	-2.755	-1.025	-3.1223	0.00493492	0.047187	-2.64727
AC087623.3	1.99	0.415	3.12097	0.00495031	0.0472598	-2.65022
LETM2	1.99	0.415	3.12097	0.00495031	0.0472598	-2.65022
OSCP1	1.032	-0.224	3.1203	0.00495819	0.0472935	-2.65173
AP000426.1	-1.091	-0.2335	-3.11903	0.00497292	0.0473602	-2.65454
NCALD	-1.091	-0.2335	-3.11903	0.00497292	0.0473602	-2.65454
CD19	-1.465	0.0555	-3.1168	0.00499899	0.0475743	-2.6595
GMPPA	1.264	-0.195	3.11565	0.00501256	0.0476535	-2.66208
AC010655.2	1.778	0.104	3.11294	0.00504447	0.0478565	-2.6681
AC010655.4	1.778	0.104	3.11294	0.00504447	0.0478565	-2.6681
HILPDA	1.778	0.104	3.11294	0.00504447	0.0478565	-2.6681
LNPK	1.161	-0.1995	3.11215	0.00505387	0.0479206	-2.66986
MICU3	-1.691	-0.5005	-3.11056	0.00507267	0.0480737	-2.67338
IQCA1	1.7555	-0.26875	3.11004	0.00507887	0.0481074	-2.67454
RAD1	1.0385	-0.06075	3.10937	0.00508685	0.0481377	-2.67603
FGFR3	-1.557	-0.4585	-3.10933	0.00508738	0.0481377	-2.67613
MYLK2	1.416	-0.049	3.10825	0.00510028	0.0481951	-2.67853
NCK1-DT	1.398	-0.223	3.10815	0.00510143	0.0481951	-2.67875
SLC35G2	1.398	-0.223	3.10815	0.00510143	0.0481951	-2.67875
B3GNT5	1.701	-0.1185	3.1076	0.00510802	0.0481951	-2.67997
MCF2L2	1.701	-0.1185	3.1076	0.00510802	0.0481951	-2.67997
GCHFR	-1.554	-0.241	-3.10643	0.00512207	0.0482395	-2.68258
ATP1A2	-3.056	-0.531	-3.10481	0.00514155	0.0483226	-2.68618
ROR1	1.3625	-0.17775	3.10366	0.00515536	0.0484273	-2.68872
SLC16A2	-1.616	-0.358	-3.10249	0.00516949	0.0485097	-2.69132
WDR60	1.3375	-0.17675	3.09895	0.00521255	0.0488381	-2.69918
PLEKHN1	2.113	-0.0145	3.0973	0.00523274	0.0489766	-2.70285
SSH1	1.0365	-0.21425	3.09659	0.0052415	0.0490333	-2.70443
AC093884.1	1.08933	-0.104667	3.09104	0.00531001	0.0495719	-2.71674
PTPRO	1.556	-0.198	3.08914	0.0053337	0.0497359	-2.72096
LYPD5	1.39	-0.288	3.08897	0.0053358	0.0497359	-2.72133
