# Supplementary material for: Identification and Validation of Novel Biomarkers and Potential Targeted Drugs in Cholangiocarcinoma: Bioinformatics, Virtual Screening, and Biological Evaluation
Source: J Microbiol Biotechnol. 2022 Sep 13;32(10):1262–74. doi: 10.4014/jmb.2207.07037 (PMC9668091; doi:10.4014/jmb.2207.07037)
Supplement: Supplementary file 1 [file jmb-32-10-1262-supple.zip › JMB22-07037 Supple files/JMB22-07037_SUP_0_3.xls]

	logFC	logCPM	PValue	FDR
USH2A	-6.480049249	3.615935721	2.66E-68	6.26E-64
KCNN2	-5.583923965	3.379030799	4.44E-65	4.05E-61
RCL1	-3.795802232	5.162388392	5.16E-65	4.05E-61
AADAT	-4.526198426	4.115821803	7.02E-63	4.13E-59
SC5D	-4.161633074	6.277598061	1.50E-61	7.07E-58
LCAT	-4.679334279	6.413719451	4.27E-61	1.68E-57
GCDH	-3.211540944	5.650913403	4.20E-60	1.41E-56
MSMO1	-3.676343069	7.301827138	9.51E-59	2.80E-55
ALAS1	-3.700738145	7.218347962	1.24E-55	3.24E-52
ACADSB	-4.944691048	7.695628808	4.35E-55	1.02E-51
CAT	-3.989527481	8.395933527	3.09E-54	6.62E-51
ADI1	-3.497975647	8.04426063	1.03E-53	2.01E-50
GLUD1	-3.311531055	8.602744526	3.39E-53	6.14E-50
PEMT	-3.501458709	5.721544768	8.90E-53	1.50E-49
ACAA1	-3.711473823	7.390077707	1.25E-52	1.96E-49
PCK2	-4.909940179	8.098833142	2.76E-52	4.06E-49
HMGCL	-3.506073881	6.865655322	4.66E-52	6.46E-49
DCXR	-5.285919238	8.406878753	9.10E-52	1.19E-48
KDM8	-4.194620487	4.669232175	1.32E-51	1.64E-48
DHODH	-3.449041945	5.450366136	1.76E-51	2.08E-48
ASS1P2	-5.804999228	0.365439471	3.12E-50	3.50E-47
SORD	-4.895429021	6.877076186	3.52E-50	3.77E-47
ACOT2	-3.257779734	4.915546522	5.01E-48	5.13E-45
MEP1B	-8.004593999	1.133993935	3.90E-46	3.83E-43
DYNLT5	-4.623551624	0.646482422	1.17E-45	1.10E-42
MTHFD1	-3.398490465	7.4062472	1.82E-45	1.65E-42
FBP1	-4.935629325	7.884300036	7.58E-45	6.61E-42
ABCG2	-4.377220637	4.006015593	2.02E-43	1.70E-40
GLYCTK	-4.391627648	6.422328297	2.19E-43	1.78E-40
DHRS1	-3.171515498	5.873813529	2.82E-43	2.21E-40
ESR1	-5.430921618	3.951513725	3.55E-42	2.70E-39
MMUT	-3.141039259	6.726843496	3.73E-42	2.75E-39
SLC25A13	-2.95598163	6.174807575	4.83E-42	3.45E-39
KHK	-5.029197654	6.843547147	9.43E-42	6.53E-39
QDPR	-3.119479225	6.325853689	1.25E-41	8.42E-39
SLC25A20	-3.591540969	5.461609545	2.35E-41	1.54E-38
DNAJC25	-2.935451529	4.198850526	2.71E-41	1.73E-38
CFL2	-3.151333321	5.575401329	3.00E-41	1.86E-38
FXYD1	-6.206140857	4.097989911	6.67E-41	4.03E-38
CYP2D7	-4.981235822	3.492992751	1.13E-40	6.64E-38
CYP27A1	-4.655132397	8.172644367	3.19E-40	1.83E-37
AGL	-2.596163099	5.394764704	2.11E-39	1.18E-36
PANK1	-3.786554588	5.435821208	3.14E-39	1.72E-36
MST1	-4.963763999	6.986472496	4.00E-39	2.14E-36
ADAMTS13	-3.177941134	4.248477235	1.05E-38	5.49E-36
TLCD4	-3.862323461	6.508638262	1.09E-38	5.56E-36
KMO	-5.397658415	4.444295703	1.63E-38	8.15E-36
INSIG1	-4.71607337	8.108957652	2.51E-38	1.23E-35
SUCLG2	-2.653398938	6.820007643	6.29E-38	3.01E-35
GSTZ1	-3.808615701	5.600711895	6.38E-38	3.01E-35
ETFRF1	-2.577485313	4.478284271	9.68E-38	4.47E-35
CPS1-IT1	-8.374362713	-1.455447125	2.48E-37	1.12E-34
SLC16A2	-3.694272215	5.818213664	4.52E-37	2.01E-34
PHYH	-3.818791005	7.536491054	8.14E-37	3.55E-34
DHTKD1	-3.280518188	6.808664602	1.12E-36	4.80E-34
HADH	-3.085248619	6.297409467	1.21E-36	5.09E-34
CD302	-4.440832447	4.322356586	1.59E-36	6.57E-34
EBP	-3.09668786	6.975699273	2.04E-36	8.27E-34
SOD1	-2.858873831	8.323841482	3.00E-36	1.20E-33
CTH	-5.092998437	4.843062321	3.10E-36	1.22E-33
SLCO2B1	-4.110884374	7.130400983	5.12E-36	1.98E-33
GRHPR	-3.117375123	8.042300789	7.12E-36	2.71E-33
CDC37L1	-2.377519951	4.95289227	8.07E-36	3.01E-33
MT1X	-5.212209882	8.09141318	1.04E-35	3.82E-33
TRIB1	-3.166453733	6.942866846	2.04E-35	7.40E-33
TENM1	-5.565419105	2.593308368	2.36E-35	8.42E-33
SLC46A3	-3.758556367	5.34140471	2.51E-35	8.83E-33
MFAP3L	-4.359500788	4.086777659	2.64E-35	9.15E-33
SARDH	-5.305720978	6.395610482	3.92E-35	1.34E-32
LINC02362	-6.020597634	3.083586792	4.23E-35	1.42E-32
ISOC1	-2.473888475	5.372051597	6.44E-35	2.14E-32
HAGH	-2.85180839	6.753186719	9.24E-35	3.02E-32
RMDN2	-2.849783591	3.151005031	1.13E-34	3.65E-32
TIGD2	-3.079625188	3.637680968	1.21E-34	3.87E-32
AIG1	-2.617617248	6.547103623	1.29E-34	4.06E-32
ALDH6A1	-4.484640158	7.583225769	1.83E-34	5.66E-32
SLC27A5	-6.372124077	8.251316796	2.19E-34	6.68E-32
CD14	-4.035408183	7.752869308	2.89E-34	8.71E-32
KCNJ8	-4.325622649	4.308419041	4.21E-34	1.25E-31
TCAIM	-2.17905458	4.795673055	4.83E-34	1.42E-31
LINC01863	-6.497162573	-3.010834971	5.53E-34	1.61E-31
ABCA6	-5.452248828	5.424796325	6.70E-34	1.93E-31
ALDH5A1	-3.238193118	6.561924734	7.61E-34	2.16E-31
RCAN1	-3.896583257	6.365609142	1.24E-33	3.47E-31
ELAVL4-AS1	-6.495866187	-1.480865923	1.42E-33	3.93E-31
ACOX1	-2.823521018	7.602955655	1.57E-33	4.29E-31
LINC01818	-6.937107041	-2.394359851	1.80E-33	4.86E-31
N4BP2L1	-2.77677909	4.810287247	3.17E-33	8.48E-31
SPRYD4	-2.835679519	5.689697568	4.33E-33	1.14E-30
LINC01780	-5.490605971	-1.801523048	5.22E-33	1.37E-30
ALDH2	-4.114681634	9.565830512	5.29E-33	1.37E-30
IVD	-2.564716776	7.455725082	7.79E-33	1.99E-30
SEC14L2	-4.184615328	6.429376271	8.02E-33	2.03E-30
TMEM220	-4.294861153	5.268829445	8.28E-33	2.07E-30
VWCE	-4.436293818	2.905269309	1.09E-32	2.71E-30
ABCA8	-4.969253492	4.441667826	1.22E-32	3.00E-30
ACOX2	-5.893011708	6.214376678	1.39E-32	3.36E-30
SHMT1	-4.146493203	7.936138125	1.80E-32	4.34E-30
ACSL1	-5.260013152	8.984948146	2.06E-32	4.91E-30
ACAT2	-3.301234631	5.5479169	2.11E-32	4.96E-30
ETFDH	-3.517236179	5.750007885	2.17E-32	5.07E-30
GPHN	-2.564005044	4.514786523	2.47E-32	5.71E-30
HIBADH	-2.635069679	6.19670889	3.80E-32	8.69E-30
DEPDC7	-4.810088772	3.994084847	5.00E-32	1.13E-29
HSDL2	-2.954987685	6.161112323	6.35E-32	1.42E-29
RASGEF1B	-3.285472103	4.54470421	6.45E-32	1.43E-29
ECHS1	-3.366122875	8.733899033	8.66E-32	1.91E-29
BCKDHB	-3.226458513	4.925980384	9.58E-32	2.09E-29
LINC02153	-6.484405155	-2.413583493	9.80E-32	2.12E-29
GCH1	-3.546725681	5.030523364	1.02E-31	2.19E-29
SORD2P	-4.541929946	2.40752998	1.06E-31	2.24E-29
PCDH9-AS2	-6.799692225	-2.475033926	1.38E-31	2.89E-29
DHRS4	-2.609137159	4.315657252	1.48E-31	3.08E-29
DCXR-DT	-5.837627587	0.279912739	1.51E-31	3.13E-29
RIDA	-3.992064044	7.672627622	1.60E-31	3.27E-29
SLC25A42	-3.630683374	5.352475569	1.63E-31	3.30E-29
ATP11C	-2.893601625	4.832281646	1.97E-31	3.96E-29
RANBP3L	-5.245885379	1.382717437	2.26E-31	4.51E-29
HAO2-IT1	-6.104723598	-2.856344621	2.72E-31	5.38E-29
ANG	-5.070705756	7.754910765	2.93E-31	5.75E-29
TPPP2	-5.394078448	0.739375236	2.98E-31	5.81E-29
CRYL1	-3.371431681	6.266488828	3.27E-31	6.30E-29
NADK2	-3.69129237	7.121235944	3.41E-31	6.53E-29
XPNPEP2	-7.740694575	3.927702913	5.18E-31	9.84E-29
SLC2A9	-4.287428008	3.197739448	5.62E-31	1.06E-28
HDAC6	-2.099694326	6.375298924	6.72E-31	1.26E-28
NR1I3	-5.857182764	4.844580906	9.19E-31	1.70E-28
NR1I2	-6.606677009	4.9424197	1.11E-30	2.05E-28
PLIN1	-5.180773406	3.074755219	1.25E-30	2.28E-28
TPRG1-AS1	-4.64501972	0.810634092	1.73E-30	3.11E-28
CYP4F2	-6.234280229	6.585222332	1.73E-30	3.11E-28
ITIH1	-6.370148531	9.801623572	2.08E-30	3.69E-28
IL17RC	-2.340384605	5.371545216	2.08E-30	3.69E-28
SCP2	-3.094375567	8.535069619	2.34E-30	4.12E-28
GLYATL3	-6.274157733	-3.278923116	2.41E-30	4.20E-28
ACADM	-2.713633883	6.643515602	2.78E-30	4.82E-28
LINC01767	-5.48268265	2.672710003	3.28E-30	5.64E-28
SLC7A2	-4.754105849	7.422367795	3.66E-30	6.25E-28
LINC02754	-5.99680541	2.119428306	4.18E-30	7.09E-28
FUOM	-4.124275213	5.316223829	4.66E-30	7.84E-28
SRD5A2	-7.414479186	5.798349988	5.23E-30	8.73E-28
ERLIN1	-2.536826557	5.926482427	5.55E-30	9.21E-28
FOLH1	-3.823810064	3.424358218	5.87E-30	9.66E-28
SOX5	-4.527697674	2.636477878	6.11E-30	9.99E-28
PRPF38AP1	-7.116440126	-3.33912656	6.49E-30	1.05E-27
MPDZ	-2.915498445	5.473895035	6.58E-30	1.06E-27
NSUN6	-2.42836568	4.607349117	7.94E-30	1.27E-27
IQGAP2	-3.170433308	6.724515796	8.79E-30	1.40E-27
DBH	-5.737463605	3.853750964	8.90E-30	1.41E-27
LINC01625	-6.19666906	-1.031901106	1.24E-29	1.95E-27
ACAD11	-3.608713855	1.109950341	1.51E-29	2.35E-27
TM7SF2	-3.479959417	5.797640828	1.69E-29	2.61E-27
METTL7A	-3.34640288	8.738621472	1.77E-29	2.72E-27
PGRMC1	-2.774153401	7.891297304	2.67E-29	4.08E-27
ETNK2	-4.00917303	6.306247832	2.98E-29	4.53E-27
EPB41L4B	-3.827872823	5.554374569	3.20E-29	4.84E-27
GCLC	-2.846747469	6.253654693	3.37E-29	5.05E-27
PPP1R1A	-5.176241974	5.423355366	3.58E-29	5.33E-27
ADHFE1	-3.468484589	4.2854446	3.62E-29	5.37E-27
HAAO	-4.102616148	6.604076883	4.25E-29	6.26E-27
SLC35D1	-3.151595357	6.207815515	5.28E-29	7.72E-27
ASPDH	-6.368635912	5.101558442	5.80E-29	8.43E-27
MAN1A1	-3.320011056	6.774664897	7.27E-29	1.05E-26
FAM151A	-5.987387246	3.691567631	9.06E-29	1.30E-26
HIBCH	-2.535488172	5.636133444	9.20E-29	1.31E-26
C1R	-3.412006374	10.19070348	1.08E-28	1.54E-26
ABAT	-4.795427148	8.021771287	1.76E-28	2.48E-26
ACSS2	-2.487857801	6.196123541	1.91E-28	2.67E-26
LINC02637	-4.87250914	0.32862356	2.37E-28	3.30E-26
CYP4V2	-2.76027766	6.747406407	2.68E-28	3.71E-26
SPINT1	5.122252528	8.15891572	2.72E-28	3.75E-26
LY6E-DT	-4.121074404	0.002520133	2.88E-28	3.94E-26
ETS2	-2.657963557	7.496568259	3.36E-28	4.57E-26
PHYHD1	-4.403542178	4.031539523	3.41E-28	4.61E-26
TSKU	-4.078160076	6.948898147	3.45E-28	4.64E-26
BTD	-2.641004587	5.000831057	3.80E-28	5.08E-26
SORL1	-3.087876901	6.74501511	5.85E-28	7.79E-26
GATM	-4.35357297	9.697284224	6.47E-28	8.57E-26
PEBP1	-2.731755229	9.696677112	6.62E-28	8.71E-26
HSD17B4	-2.597221228	7.515298226	8.20E-28	1.07E-25
MSRA	-2.456895563	4.97152111	9.92E-28	1.29E-25
APOE	-4.662858926	11.01578936	1.06E-27	1.38E-25
PLIN2	-4.132210078	8.304196693	1.68E-27	2.17E-25
ACOT1	-3.725897813	2.696413099	1.70E-27	2.18E-25
SPACA7	-6.405492624	-3.086849227	1.73E-27	2.19E-25
CYB5A	-3.583130229	7.886018063	1.73E-27	2.19E-25
TRIM80P	-4.123089784	-0.161970338	2.08E-27	2.62E-25
DGAT2	-4.699438578	6.562603919	2.38E-27	2.98E-25
EPHX1	-3.834272798	9.368844215	2.42E-27	3.02E-25
UGT2A1	-6.325304055	0.021937921	2.46E-27	3.05E-25
CTNNA3	-4.651780488	1.253586036	2.52E-27	3.11E-25
GADD45G	-4.460072775	5.923532131	2.89E-27	3.55E-25
AK3	-2.290259902	6.616810263	4.15E-27	5.07E-25
BCHE	-5.91027014	5.845335814	5.04E-27	6.12E-25
A2M	-3.665067147	10.58234835	5.26E-27	6.36E-25
MPC1	-2.960499092	6.090334332	5.29E-27	6.36E-25
RGN	-4.491493538	6.440261808	6.13E-27	7.33E-25
CYP2J2	-3.781589635	5.570501502	6.18E-27	7.35E-25
ENO3	-3.992389397	5.656308168	7.53E-27	8.91E-25
SUOX	-2.202675129	5.264742671	8.93E-27	1.05E-24
PDE3B	-4.153658662	4.279751003	1.08E-26	1.26E-24
TKFC	-2.975846067	7.289836107	1.16E-26	1.35E-24
ACACB	-3.127539728	6.487352509	1.26E-26	1.46E-24
GOT2	-2.717911686	7.686710744	1.56E-26	1.79E-24
KLKB1	-4.977779556	6.298748855	1.56E-26	1.79E-24
ACADS	-3.048773375	6.861633229	1.85E-26	2.12E-24
CPED1	-3.784642469	4.175772275	1.97E-26	2.24E-24
AGMAT	-4.223816736	5.355324935	2.02E-26	2.29E-24
TUBE1	-2.656550015	4.100033946	2.05E-26	2.31E-24
GLS2	-5.131660926	3.326284886	2.15E-26	2.41E-24
SLC16A13	-2.878946061	4.176521755	2.62E-26	2.93E-24
SLC39A8	-3.021976468	4.336991736	2.70E-26	3.00E-24
ARID3C	-6.043730034	1.85808711	2.74E-26	3.03E-24
PRSS16	5.760147857	4.397597437	2.87E-26	3.16E-24
ACAA2	-3.050199525	8.05807992	3.31E-26	3.62E-24
SFXN1	-2.208907631	6.106757135	3.47E-26	3.78E-24
PTGR1	-4.426384832	7.211068202	3.63E-26	3.94E-24
EHHADH	-4.931937555	7.331730222	3.99E-26	4.31E-24
GNE	-3.033336713	6.668476249	4.67E-26	5.02E-24
MTHFS	-2.623731012	3.88367847	5.21E-26	5.57E-24
RDH5	-3.64239631	3.089724537	6.55E-26	6.98E-24
MRO	-4.052437551	1.387992186	7.75E-26	8.22E-24
SLC34A1	-4.892601268	-1.232371647	9.65E-26	1.02E-23
ALDH9A1	-2.245708371	6.95458157	1.50E-25	1.57E-23
ZNF385B	-5.445567122	2.562051407	1.50E-25	1.57E-23
GNMT	-6.197096686	5.741688137	1.72E-25	1.79E-23
GLTPD2	-4.591613245	3.727712457	1.87E-25	1.94E-23
XYLB	-3.447374179	4.204845393	1.95E-25	2.02E-23
SLC47A1	-5.052171743	5.881682415	1.97E-25	2.02E-23
CYP2C9	-5.718450033	8.66788833	2.01E-25	2.06E-23
AQP11	-3.270540664	2.578154557	2.61E-25	2.66E-23
ALDH1L1	-5.532332476	7.824455117	2.79E-25	2.83E-23
UGT2B24P	-6.189248273	-3.138921319	2.84E-25	2.87E-23
ACSM5	-6.161153629	6.641447075	2.90E-25	2.92E-23
XAGE3	-5.166586653	-3.005338864	2.94E-25	2.95E-23
CYP2D6	-5.554273331	5.856266956	3.00E-25	2.99E-23
ACAT1	-3.474209882	7.975227826	3.39E-25	3.37E-23
ASS1	-4.010485581	9.44324181	3.41E-25	3.38E-23
SLC6A13	-6.311293354	2.571719277	4.30E-25	4.24E-23
DHRS3	-2.580766396	7.07522442	4.59E-25	4.50E-23
UNC93A	-5.878982645	2.223094639	5.59E-25	5.46E-23
MIR135A1	-3.914939036	-0.182765715	5.81E-25	5.65E-23
SLC6A12	-5.63508694	4.939678301	1.03E-24	9.97E-23
SERPING1	-2.646368806	10.9215727	1.07E-24	1.03E-22
C1S	-3.517200442	10.49324267	1.08E-24	1.03E-22
SCD	-4.051801097	9.510556175	1.08E-24	1.03E-22
VSNL1	-5.438398569	2.599275782	1.18E-24	1.12E-22
MT-ND6	-3.219944923	10.125943	1.32E-24	1.26E-22
GCK	-5.650940175	1.569052968	1.66E-24	1.57E-22
TSLP	-4.437664943	2.239526987	1.68E-24	1.58E-22
SMOC1	-3.8804585	5.666795365	1.72E-24	1.62E-22
TRPC5	-5.274458842	-1.403275767	2.13E-24	1.99E-22
SELENOP	-4.000715426	8.838203237	2.28E-24	2.12E-22
EPHX2	-3.583189933	6.879804121	2.38E-24	2.21E-22
IL27	-5.779743924	1.947258142	2.59E-24	2.40E-22
ZFAND5	-2.457792416	7.548860908	2.66E-24	2.44E-22
ZFP1	-2.243737051	3.465172858	2.91E-24	2.67E-22
CCDC196	-5.600398152	-1.271380877	3.83E-24	3.50E-22
NAT2	-6.281196978	3.955723699	4.31E-24	3.92E-22
MYRIP	-4.019778325	3.600242416	5.34E-24	4.83E-22
KLHL6-AS1	-4.839036634	-1.425717386	5.45E-24	4.92E-22
CBS	-4.223313654	1.976815463	5.76E-24	5.17E-22
ITPR2	-2.97469514	5.946148968	5.82E-24	5.21E-22
PIGV	-2.066321008	4.329373427	6.51E-24	5.81E-22
ENPEP	-3.495992135	4.94980439	7.01E-24	6.23E-22
F11	-4.616565573	5.399629047	7.33E-24	6.49E-22
HEPACAM	-7.576435533	1.965567011	7.51E-24	6.63E-22
TTPAL	-2.419009914	5.162676223	8.85E-24	7.78E-22
CMTM8	-2.579631242	3.619785628	1.01E-23	8.86E-22
ACOT13	-2.124411044	5.356159689	1.03E-23	8.98E-22
IQCE	2.888808588	5.620778777	1.41E-23	1.22E-21
PBLD	-4.113798143	6.766114639	1.67E-23	1.44E-21
ARL4AP3	-5.746001966	-1.619909722	1.67E-23	1.44E-21
MIR4290HG	-5.570197223	-3.366498397	1.97E-23	1.69E-21
PGM1	-2.744838821	7.204869653	1.97E-23	1.69E-21
SHF	-2.988277265	3.396003924	2.08E-23	1.77E-21
POR	-2.71464431	8.110632154	2.15E-23	1.83E-21
HSD17B8	-2.197536752	4.6451613	2.24E-23	1.90E-21
TMEM192	-2.134870624	5.206167639	2.25E-23	1.90E-21
ECI2	-2.627263287	6.683510183	2.44E-23	2.05E-21
AFMID	-2.175196333	6.042230176	2.90E-23	2.43E-21
APOM	-4.657927004	6.743696422	3.10E-23	2.59E-21
DNMT3L	-7.143391375	-0.741637669	3.27E-23	2.72E-21
RBP5	-4.6060112	5.907705333	3.30E-23	2.74E-21
ESRP1	5.457128119	5.947927174	3.35E-23	2.77E-21
GCAT	-3.119151709	4.352219064	3.41E-23	2.81E-21
RNF152	-3.074944519	5.432064565	3.53E-23	2.90E-21
NTF3	-4.276896349	1.179416609	3.56E-23	2.91E-21
PCTP	-2.405501273	5.44645645	3.63E-23	2.95E-21
DECR1	-2.424000903	7.219405122	3.67E-23	2.98E-21
PSORS1C1	6.758350152	2.904401886	3.70E-23	3.00E-21
DMGDH	-6.11831701	6.27159354	3.79E-23	3.06E-21
MTARC1	-3.100502471	5.038210985	3.82E-23	3.07E-21
MT2A	-4.372450051	9.534988837	3.90E-23	3.12E-21
LDHD	-4.411590605	5.977724189	4.00E-23	3.19E-21
RPL17P11	-4.931612324	-2.437812795	4.07E-23	3.24E-21
CNDP1	-6.234913599	4.471452463	4.22E-23	3.35E-21
SH2D3A	4.562754309	5.602854222	4.40E-23	3.48E-21
CISH	-2.957295328	4.981629154	4.64E-23	3.66E-21
UROC1	-7.467818089	6.027743488	5.29E-23	4.15E-21
DHCR7	-2.812895841	6.757546012	5.63E-23	4.41E-21
LINC02766	-4.94829028	-1.519068392	5.92E-23	4.62E-21
RNASE4	-3.403805321	3.534653853	6.18E-23	4.80E-21
DHRS4L2	-2.490337465	4.293610999	6.94E-23	5.37E-21
ABCC6	-3.713371781	6.391822194	6.96E-23	5.38E-21
LRRC28	-2.04968752	4.481366137	7.49E-23	5.77E-21
SERPINA4	-4.230427893	7.614468	7.58E-23	5.81E-21
PPARA	-2.600158913	5.66415561	7.83E-23	5.99E-21
CFI	-3.353529443	8.394742765	7.88E-23	6.01E-21
ACY1	-2.557722342	3.319796105	8.36E-23	6.35E-21
C16orf70	-2.011068072	4.772202051	9.70E-23	7.34E-21
FNDC5	-5.289706163	4.130464418	9.91E-23	7.48E-21
DDT	-3.033689603	6.198150259	1.01E-22	7.57E-21
HACL1	-2.377616049	4.359388646	1.26E-22	9.44E-21
FAHD2A	-2.222845398	5.063462342	1.50E-22	1.12E-20
APOC4	-5.104808536	-2.72167289	1.56E-22	1.16E-20
CYP39A1	-5.352442719	4.578473831	1.59E-22	1.18E-20
LINC00399	-5.456163795	-3.334014059	1.68E-22	1.24E-20
SLC30A1	-2.585309621	6.196538975	1.93E-22	1.42E-20
MIR1915HG	-3.45845682	3.166099885	2.14E-22	1.57E-20
RTL4	-5.911419131	-1.304351991	2.15E-22	1.58E-20
PAIP2B	-3.158694866	3.687345925	2.62E-22	1.92E-20
OSGIN1	-3.555511967	5.780775791	2.64E-22	1.92E-20
MT1G	-6.549214466	8.47750682	2.69E-22	1.95E-20
PPP1R3B	-3.159836177	6.913090962	2.70E-22	1.96E-20
SDHB	-2.31424472	6.360187141	2.75E-22	1.99E-20
MLYCD	-2.35873741	4.710283873	3.09E-22	2.22E-20
LRRC1	3.816167044	4.228642465	3.69E-22	2.65E-20
GGCX	-2.295223263	7.024027395	4.23E-22	3.03E-20
MT1E	-4.469729526	7.70133454	4.69E-22	3.35E-20
MT1H	-7.032007828	5.496948077	4.80E-22	3.41E-20
NOCT	-2.962702445	3.155431166	4.82E-22	3.42E-20
PECR	-2.795865196	6.127466375	4.85E-22	3.43E-20
APOC1	-5.563668645	10.75133765	5.11E-22	3.60E-20
CDA	-3.98019557	3.867106507	5.17E-22	3.64E-20
MYEF2	4.799096585	4.209408954	5.24E-22	3.68E-20
DNAJC16	-1.759458187	4.654178288	5.42E-22	3.79E-20
ENHO	-4.488727889	2.05902929	5.58E-22	3.89E-20
SPATA41	-3.670275568	0.499008821	6.15E-22	4.27E-20
GPR146	-3.129760618	0.487467444	6.25E-22	4.33E-20
LRRC3	-3.412174754	4.165351532	6.78E-22	4.68E-20
ECM2	-3.205111589	4.068947584	7.06E-22	4.86E-20
ADK	-2.41090818	5.614068983	7.41E-22	5.08E-20
LINC01831	-6.904743854	0.359490773	7.46E-22	5.11E-20
COLEC10	-4.36232212	2.740119124	7.53E-22	5.14E-20
AKR1C8P	-5.353985578	-0.019670155	7.63E-22	5.20E-20
AKR1C4	-5.829199141	6.303654675	7.99E-22	5.42E-20
PKM	4.280124559	9.715577466	8.89E-22	6.01E-20
AMDHD1	-5.349443642	5.51444678	9.08E-22	6.13E-20
ST7	-1.743087823	4.79114661	9.63E-22	6.48E-20
GCHFR	-3.075560955	3.459029767	9.80E-22	6.58E-20
TCP10L	-3.4053629	0.870027869	9.90E-22	6.62E-20
COX6B1P4	-5.740423285	-2.472073905	1.02E-21	6.84E-20
APOL5	-6.474129115	-1.133373017	1.12E-21	7.46E-20
ADRA2B	-3.28142576	1.643368477	1.32E-21	8.78E-20
BDH1	-4.881812531	6.670616619	1.37E-21	9.08E-20
MGMT	-2.515665509	5.847501671	1.47E-21	9.69E-20
LINC01554	-7.023356012	4.783999728	1.59E-21	1.04E-19
CLPX	-1.858061102	5.905509919	1.79E-21	1.17E-19
SLC31A1	-2.776519772	6.344622245	1.84E-21	1.21E-19
BOK-AS1	-4.247044909	-2.483448049	1.93E-21	1.26E-19
LRRC37A7P	-5.736620862	1.692390964	2.03E-21	1.32E-19
MT1XP1	-4.08278116	-1.56817838	2.03E-21	1.32E-19
AZGP1	-4.654645664	9.323564544	2.08E-21	1.35E-19
ABHD14B	-2.167565387	6.717070938	2.10E-21	1.35E-19
IDI1	-2.226186662	6.212181367	2.16E-21	1.39E-19
UGT1A2P	-5.512025781	-0.974830286	2.28E-21	1.47E-19
MT-ND5	-2.921876645	11.74821218	2.50E-21	1.60E-19
SMIM14	-2.656549804	7.51906407	2.50E-21	1.60E-19
SLC6A1	-4.646824365	5.9368473	2.62E-21	1.67E-19
FDX1	-2.267536236	5.027488922	3.08E-21	1.95E-19
LAMC2	6.011550359	7.959600041	3.27E-21	2.07E-19
MMAB	-2.55229911	5.644505399	3.41E-21	2.15E-19
SLC25A15	-3.601057172	4.421443471	3.49E-21	2.20E-19
IGFBP2	-4.473364473	7.647211773	3.65E-21	2.28E-19
MT1M	-5.091040338	4.908269971	3.65E-21	2.28E-19
DBT	-2.002424803	5.302724756	3.84E-21	2.40E-19
MSRB1	-2.478448198	6.007645613	3.93E-21	2.45E-19
G6PC1	-5.607973606	8.207068983	4.05E-21	2.51E-19
CDC14B	-2.175962661	4.951600189	4.51E-21	2.80E-19
LYVE1	-3.690983041	3.052607172	4.82E-21	2.98E-19
MASP2	-6.122388916	6.194573137	5.18E-21	3.19E-19
PEPD	-2.278554991	6.778844057	5.42E-21	3.33E-19
LINC02160	-5.676263616	-3.155467836	5.48E-21	3.36E-19
IGFALS	-4.062677988	5.940493981	5.51E-21	3.37E-19
AKR1C5P	-5.331287724	-1.849693113	5.64E-21	3.44E-19
MAN1C1	-3.508594393	4.328255826	5.86E-21	3.57E-19
TTC38	-2.395908262	6.820475352	5.97E-21	3.62E-19
TTPA	-5.105032133	5.087742477	6.04E-21	3.66E-19
FCN3	-4.517986756	5.300051582	6.23E-21	3.76E-19
FGA	-5.385254124	12.66961815	6.60E-21	3.98E-19
IDO2	-5.602076878	1.708276269	7.10E-21	4.27E-19
MACO1	-1.837499138	5.384407639	7.24E-21	4.34E-19
CYP2A7P1	-6.045354361	-3.523715779	7.37E-21	4.40E-19
TTC36	-6.648710387	4.81310855	7.45E-21	4.44E-19
PLGLB1	-4.187024578	1.152087124	8.02E-21	4.77E-19
GSTA12P	-5.57409573	-3.54844429	8.10E-21	4.81E-19
LINC01744	-4.690614685	-3.133400732	8.23E-21	4.87E-19
LPAR2	3.602753042	5.047457893	8.38E-21	4.95E-19
UGP2	-2.654063802	8.125841053	8.42E-21	4.96E-19
PEX11A	-2.297740903	3.883357215	8.53E-21	5.01E-19
C1orf115	-2.337485542	6.616065685	8.74E-21	5.12E-19
FERMT2	-2.35550987	5.904079862	8.77E-21	5.12E-19
SEZ6L2	5.384303405	6.561599654	8.78E-21	5.12E-19
RNU1-75P	-5.884796632	-3.43629467	9.04E-21	5.25E-19
PCP4L1	-4.343564546	0.117434377	9.05E-21	5.25E-19
OXT	-6.022578107	0.921845585	9.21E-21	5.33E-19
LEAP2	-4.580059156	6.003138257	9.69E-21	5.60E-19
FADS2	-3.417403028	7.037644001	9.76E-21	5.62E-19
SLC39A14	-2.649591202	8.382359514	1.03E-20	5.92E-19
AMT	-2.468619898	4.968484975	1.03E-20	5.93E-19
IGSF3	4.621858375	5.880496686	1.07E-20	6.10E-19
FCGRT	-2.241730431	7.640697079	1.10E-20	6.27E-19
SLC25A18	-4.683240645	4.637866189	1.14E-20	6.47E-19
MTATP6P1	-2.307570019	9.322278296	1.18E-20	6.67E-19
GPD1	-5.060181353	6.19901146	1.19E-20	6.73E-19
AVPI1	-2.274996717	4.284815086	1.23E-20	6.95E-19
ADORA2BP1	-4.609860682	0.052690032	1.26E-20	7.08E-19
SOGA1	2.609800529	5.265310549	1.36E-20	7.64E-19
PLPP2	5.037916413	7.183097835	1.49E-20	8.38E-19
LINC01146	-5.255588294	2.977314746	1.51E-20	8.42E-19
ITIH4	-3.609924853	3.772575882	1.69E-20	9.44E-19
MT-ND1	-2.293661789	12.42113929	1.73E-20	9.65E-19
CYP3A43	-6.083163585	1.942689694	1.92E-20	1.07E-18
MT1F	-4.031892953	6.006188478	1.95E-20	1.08E-18
CPEB3	-2.900088615	3.924504198	2.05E-20	1.13E-18
MIR99AHG	-3.283593463	1.346769783	2.06E-20	1.14E-18
ERG28	-2.103708422	5.719970209	2.20E-20	1.21E-18
ABHD15	-2.168242551	4.84829905	2.41E-20	1.32E-18
TM6SF2	-4.818350397	3.307133865	2.42E-20	1.32E-18
TMEM176B	-3.409692008	8.845614198	2.44E-20	1.34E-18
PON3	-4.774460037	6.796476663	2.52E-20	1.38E-18
SLC66A2	-2.603405775	6.438522804	2.69E-20	1.46E-18
STK39	3.661273878	4.940756681	2.72E-20	1.48E-18
F12	-5.285341534	8.250433001	2.73E-20	1.48E-18
ADGRA3	-2.277000498	6.0029932	2.88E-20	1.56E-18
MKI67	4.023605646	5.017043116	2.96E-20	1.59E-18
LYRM1	-1.901893595	5.043095323	2.97E-20	1.59E-18
HGFAC	-5.549321948	6.700614904	2.98E-20	1.60E-18
PXDC1	-2.321671438	6.597298341	3.09E-20	1.66E-18
ADH5	-1.896558921	7.131909253	3.21E-20	1.72E-18
CYP4F11	-3.030277833	5.675943942	3.30E-20	1.75E-18
FTCDNL1	-3.488597374	1.498368177	3.30E-20	1.75E-18
CYP4F12	-4.438567334	4.351344468	3.30E-20	1.75E-18
ABCC9	-4.346502819	4.75864394	3.34E-20	1.77E-18
BNIP3	-2.605557772	6.053657651	3.41E-20	1.80E-18
ACSS3	-3.940413517	5.092500131	3.42E-20	1.80E-18
FAM13A	-3.716417274	4.800470305	3.49E-20	1.84E-18
MGST2	-2.211931724	6.03018438	3.55E-20	1.86E-18
HSP90B2P	-3.242687511	-0.25013013	3.72E-20	1.95E-18
HNF4A-AS1	-6.635933465	2.143573891	3.90E-20	2.04E-18
PLPBP	-1.829019253	5.723089619	4.57E-20	2.38E-18
TBX15	-4.68781269	4.317171454	4.81E-20	2.50E-18
CNGA1	-4.003085645	3.219795036	4.84E-20	2.51E-18
GC	-4.539017039	10.70700885	5.28E-20	2.73E-18
PROS1	-3.294416483	7.204115389	5.33E-20	2.75E-18
HS1BP3-IT1	-4.307494658	1.510433964	6.53E-20	3.37E-18
C4B	-3.322842021	6.797623876	6.72E-20	3.46E-18
LONP2	-1.978126996	6.953190688	7.26E-20	3.72E-18
AASS	-3.731160804	3.950499201	7.41E-20	3.79E-18
SPINT2	3.97702722	8.267687111	7.58E-20	3.87E-18
ALDH8A1	-5.138447708	6.541752555	7.99E-20	4.07E-18
FMO5	-3.81395566	7.124710735	8.03E-20	4.08E-18
NDST3	-4.440464568	-1.186332541	8.06E-20	4.09E-18
MT-CYB	-2.435393643	13.06648628	8.12E-20	4.11E-18
ITPR3	3.787290351	6.276831672	8.19E-20	4.14E-18
GPT	-4.077751284	6.103194903	9.44E-20	4.76E-18
POF1B	4.8480181	4.916713476	9.61E-20	4.84E-18
GLT1D1	-5.202208123	3.646698235	1.02E-19	5.11E-18
NUDT7	-2.537967879	3.034829239	1.05E-19	5.26E-18
SLC16A10	-4.004149124	2.392719825	1.13E-19	5.66E-18
GOLGA6A	-4.72383407	-3.015687437	1.15E-19	5.74E-18
SEPTIN4	-2.685142038	4.309242049	1.24E-19	6.20E-18
IDH1	-2.339939647	7.665190263	1.26E-19	6.25E-18
GCSH	-2.795338774	2.762791076	1.27E-19	6.31E-18
RDH16	-6.310754216	7.451831153	1.46E-19	7.23E-18
FOXN4	-6.120858082	0.128087505	1.60E-19	7.89E-18
PROZ	-6.151875155	4.307178593	1.75E-19	8.61E-18
TDRD15	-5.950888019	-1.555952346	1.79E-19	8.81E-18
KDSR-DT	-2.907760393	1.068892388	1.96E-19	9.61E-18
CYP17A1	-4.001022559	0.371180751	2.00E-19	9.81E-18
BAAT	-4.127789197	8.486420552	2.06E-19	1.01E-17
RHOB	-2.728687171	9.435158293	2.23E-19	1.09E-17
RARRES2	-3.098115872	8.487360599	2.29E-19	1.12E-17
ALDH7A1	-2.363979464	6.757874633	2.41E-19	1.17E-17
SFXN5	-3.018742577	5.197053793	2.46E-19	1.19E-17
HIGD1A	-2.428910182	5.414973013	2.61E-19	1.26E-17
CD24	4.040183581	8.321835039	2.71E-19	1.31E-17
NKIRAS1	-2.381903	2.934149934	2.74E-19	1.32E-17
PNPO	-2.196069558	5.668577385	2.77E-19	1.33E-17
HPGD	-5.42677365	6.045150275	2.79E-19	1.34E-17
CRHBP	-5.630595908	4.135523505	3.11E-19	1.49E-17
SLFN13	4.07546154	6.070180803	3.11E-19	1.49E-17
SLC26A1	-2.616915793	3.963619756	3.14E-19	1.50E-17
PCCB	-2.683726507	6.176482819	3.17E-19	1.51E-17
ADH1B	-6.323767878	10.59723333	3.19E-19	1.51E-17
PGLYRP2	-5.959959434	7.293105442	3.22E-19	1.52E-17
GHR	-4.338972105	6.833822542	3.22E-19	1.52E-17
F11-AS1	-4.219670496	2.372481143	3.24E-19	1.53E-17
GPAM	-4.232715636	6.559012436	3.33E-19	1.57E-17
CSAD	-2.098414981	5.274151424	3.42E-19	1.61E-17
MCEE	-1.956044295	3.595047423	3.70E-19	1.73E-17
ORMDL3	-2.15338139	7.181041417	3.74E-19	1.75E-17
MGST1	-3.407249598	8.486443851	3.97E-19	1.86E-17
MT-ATP6	-2.362432923	12.52073803	4.03E-19	1.88E-17
SLC9A3R2	-2.695294242	7.172140331	4.35E-19	2.02E-17
ABCA3	3.286797992	5.040995684	4.47E-19	2.07E-17
NCAM2	-4.579831748	1.279171747	5.01E-19	2.32E-17
KLC2	2.259357134	4.934877986	5.28E-19	2.44E-17
SERPINF1	-3.881147285	8.596494919	5.30E-19	2.45E-17
ITGB4	5.108365692	7.995974447	5.36E-19	2.47E-17
TTR	-6.433566989	10.97255224	5.40E-19	2.48E-17
STIMATE	-2.558880856	1.900633817	6.03E-19	2.77E-17
GXYLT1P6	-5.2630463	-2.672851916	6.06E-19	2.78E-17
ADH6	-5.327546149	7.641118757	6.36E-19	2.91E-17
MT1A	-4.322263491	2.773270377	6.61E-19	3.02E-17
LINC00570	-4.100311645	-2.79826553	6.65E-19	3.03E-17
ALB	-5.994786492	15.88691378	6.72E-19	3.06E-17
LARP1B	-1.885404066	4.939112558	6.83E-19	3.09E-17
PON1	-5.835164281	7.607162708	6.83E-19	3.09E-17
FAH	-3.156376016	7.077928117	6.84E-19	3.09E-17
TMEM82	-5.814751333	3.777041098	7.10E-19	3.20E-17
AQP7P1	-5.032998099	0.553852828	7.35E-19	3.31E-17
CHAD	-4.275532324	3.416212691	7.50E-19	3.37E-17
STARD5	-2.968450568	2.051665851	7.52E-19	3.37E-17
NUDT6	-2.778641142	1.710561121	7.77E-19	3.48E-17
PTMS	-2.21406827	8.72991565	7.92E-19	3.54E-17
COL18A1	-2.209403695	9.587917753	8.17E-19	3.65E-17
EXOC3L4	-3.212476591	4.604078058	8.39E-19	3.73E-17
EPCAM	4.849080842	7.972612117	8.39E-19	3.73E-17
SHLD2P1	-3.798959604	-1.336644097	8.48E-19	3.76E-17
ZPLD2P	-4.33128969	1.291014788	9.23E-19	4.08E-17
NPW	-4.910071664	3.017391464	9.52E-19	4.21E-17
GALT	-2.096310219	5.472196967	9.60E-19	4.23E-17
CYP2A13	-7.494585891	0.807883335	1.05E-18	4.64E-17
ENPP1	-3.952934774	5.341220846	1.08E-18	4.75E-17
DCAF11	-2.117506293	6.986169528	1.09E-18	4.76E-17
FETUB	-6.466043927	5.728515941	1.10E-18	4.83E-17
NIPAL1	-3.034791549	3.38411711	1.12E-18	4.89E-17
MT-ND2	-2.272109705	12.4802332	1.23E-18	5.36E-17
PPID	-1.719523381	5.208840238	1.31E-18	5.69E-17
ARL4D	-3.295279594	3.671366034	1.32E-18	5.73E-17
DDC	-4.626010295	4.019132941	1.42E-18	6.16E-17
HSD17B14	-2.651565336	2.901331627	1.46E-18	6.32E-17
BDH2	-2.313762256	5.007642588	1.59E-18	6.85E-17
EVA1A	-4.600874804	4.898644069	1.64E-18	7.07E-17
METTL7B	-2.963450284	6.614013612	1.65E-18	7.10E-17
AQP7P2	-5.202041905	-2.997250482	1.68E-18	7.20E-17
CLIP2	3.192613658	6.265272446	1.83E-18	7.86E-17
GLYATL1	-5.803436723	6.624420645	1.84E-18	7.86E-17
MTSS1	-2.426089459	6.131773506	1.90E-18	8.11E-17
LINC01816	-3.371648979	-0.576326584	1.94E-18	8.29E-17
DLG3	3.191754307	5.3869178	2.04E-18	8.71E-17
CD36	-3.637117625	3.872382533	2.20E-18	9.34E-17
HLF	-3.413556134	5.789456379	2.34E-18	9.95E-17
MIR4435-2HG	2.850428505	4.57254597	2.74E-18	1.16E-16
GPER1	-3.479915397	3.30872524	2.93E-18	1.24E-16
NARS2	-1.729223135	3.891039838	2.94E-18	1.24E-16
ANO9	4.224142737	5.304186846	4.02E-18	1.69E-16
MMAA	-1.954884222	4.091732031	4.45E-18	1.87E-16
PEX14	-1.854899974	4.353752271	4.50E-18	1.89E-16
CDO1	-6.075617833	6.416172749	4.52E-18	1.89E-16
DDI2	-1.866286731	5.324149971	4.53E-18	1.90E-16
AK4	-3.614084137	6.104557838	4.70E-18	1.96E-16
BHMT2	-5.610502292	7.153930929	5.02E-18	2.09E-16
ELOVL6	-3.166883949	4.953570653	5.12E-18	2.13E-16
LIN7C	-1.526244359	5.031323084	5.30E-18	2.20E-16
LSS	-2.187143633	6.156403741	5.36E-18	2.22E-16
CYP2C19	-5.964142808	2.010168466	5.73E-18	2.37E-16
BANF1P2	-4.168359959	-0.330661765	6.03E-18	2.49E-16
HEY2	-2.426355756	2.216060684	6.37E-18	2.63E-16
LINC02453	-3.180824054	0.234723242	6.41E-18	2.64E-16
CDHR5	-4.629251821	6.572279918	6.63E-18	2.72E-16
MAPK13	3.398572548	6.110500173	6.84E-18	2.81E-16
PC	-3.685377649	6.906178991	7.22E-18	2.96E-16
CLYBL	-2.606031204	4.692032954	7.25E-18	2.96E-16
TMEM176A	-3.539809901	8.327056693	7.77E-18	3.17E-16
LPAL2	-3.842835578	2.066370306	8.45E-18	3.44E-16
GPRIN1	4.488409514	3.231409189	8.67E-18	3.53E-16
ASGR1	-4.713465869	7.861782705	8.98E-18	3.65E-16
MTND6P4	-5.637409202	0.935319733	9.25E-18	3.75E-16
ACY3	-2.95562051	3.643616433	9.50E-18	3.85E-16
CYP4A11	-5.999874141	8.581594912	9.56E-18	3.86E-16
CLEC1B	-6.259894527	2.173257484	1.00E-17	4.03E-16
RHPN1	3.894962161	5.278995834	1.01E-17	4.07E-16
SFXN2	-2.255649925	4.093891268	1.02E-17	4.09E-16
HSD17B13	-6.483064955	7.693639426	1.04E-17	4.19E-16
MME	-5.057102551	4.590829033	1.08E-17	4.34E-16
SPINT1-AS1	4.396769965	2.76305806	1.09E-17	4.36E-16
ALAD	-2.51941242	7.329646902	1.16E-17	4.61E-16
PFKP	4.845825507	6.942603679	1.21E-17	4.84E-16
SHLD2P3	-3.45763793	-0.12422522	1.33E-17	5.29E-16
PRDX3	-2.052277126	7.519046312	1.34E-17	5.31E-16
MFSD6	3.076886114	5.357560188	1.34E-17	5.31E-16
LRP1	-2.368263158	8.493451522	1.43E-17	5.66E-16
ADRB2	-4.119900903	1.935203987	1.51E-17	5.97E-16
SMUG1P1	-6.445250188	-0.173849728	1.51E-17	5.97E-16
C3orf85	-6.992246158	0.962093655	1.59E-17	6.27E-16
MAGI2-AS3	-2.733402617	3.767885103	1.61E-17	6.31E-16
HPD	-6.300254498	9.068349231	1.62E-17	6.37E-16
PLP2	3.435390945	6.818604711	1.68E-17	6.59E-16
IDNK	-2.555430589	3.652901268	1.70E-17	6.64E-16
PIPOX	-5.412882779	7.464246794	1.70E-17	6.64E-16
TMBIM6	-1.669874491	10.33584091	1.71E-17	6.68E-16
GCKR	-3.641593331	5.446145201	1.77E-17	6.90E-16
AMD1P4	-6.005589606	-0.761474625	1.78E-17	6.93E-16
SLC23A2	-1.793677136	5.563734121	1.80E-17	6.97E-16
ASL	-2.630113702	6.744263597	1.81E-17	7.00E-16
RD3L	-5.151773941	-3.721437658	1.81E-17	7.00E-16
LY6E	-2.231813218	7.802817042	1.82E-17	7.04E-16
LRG1	-3.599502726	8.707055469	1.86E-17	7.16E-16
CCDC38	-3.964499777	-0.360555773	1.86E-17	7.17E-16
CDT1	4.070753829	3.989132576	1.90E-17	7.29E-16
TMED3	2.784919128	6.540662607	1.98E-17	7.60E-16
SIGMAR1	-2.33565618	6.580128774	1.98E-17	7.60E-16
CES3	-4.287609916	4.735860822	2.00E-17	7.64E-16
BMPER	-4.22332021	1.932950693	2.04E-17	7.79E-16
C1RL	-2.088345614	7.58303594	2.06E-17	7.85E-16
TMEM220-AS1	-3.772903904	2.294696827	2.13E-17	8.09E-16
DHRS4-AS1	-2.067882881	4.594440515	2.18E-17	8.27E-16
HCN3	-2.72773487	4.39559395	2.20E-17	8.35E-16
LINC01018	-6.077243843	5.28919502	2.37E-17	8.96E-16
APMAP	-2.025522198	7.574490227	2.58E-17	9.75E-16
DTL	4.290400498	3.577774595	2.59E-17	9.77E-16
ZDHHC13	2.630706166	4.091024868	2.63E-17	9.90E-16
CDC42BPG	3.265127365	5.146370512	2.70E-17	1.01E-15
H2AW	4.765667471	3.304156977	2.72E-17	1.02E-15
IGFBP1	-4.70724731	8.711136662	2.86E-17	1.07E-15
THNSL1	-1.979998399	3.881332109	2.88E-17	1.08E-15
HGF	-3.138876854	3.585242138	2.88E-17	1.08E-15
GALM	-2.401909288	5.545905464	3.13E-17	1.17E-15
A1BG	-6.051080798	5.984349983	3.25E-17	1.21E-15
GGH	-2.778540766	5.330121431	3.36E-17	1.25E-15
SLC1A2	-5.529576367	4.286971424	3.54E-17	1.31E-15
ECT2	3.70424547	4.793725809	3.54E-17	1.31E-15
CYP4A22	-6.45993191	6.756352396	3.61E-17	1.34E-15
MIP	-3.675440307	-1.262766041	3.71E-17	1.37E-15
LRCOL1	-5.225325735	2.152799074	3.72E-17	1.37E-15
ADRA1A	-6.082740534	3.825543685	3.82E-17	1.41E-15
DBN1	4.106689512	7.06216107	3.90E-17	1.43E-15
ZNF330	-1.588190762	4.63460679	4.13E-17	1.52E-15
PI4K2B	-1.982055796	4.554595575	4.24E-17	1.55E-15
DMKN	5.034719422	6.324704658	4.28E-17	1.57E-15
CYP26A1	-5.644493378	2.977714988	4.47E-17	1.63E-15
CPS1	-6.93668444	9.718524496	4.51E-17	1.65E-15
FMO4	-2.717347319	4.228743378	4.69E-17	1.71E-15
TBX3	-3.100005319	3.884084461	4.80E-17	1.75E-15
DBH-AS1	-3.566798491	3.129324313	5.26E-17	1.91E-15
ENTPD5	-3.091981774	7.215036196	5.50E-17	2.00E-15
LINC01485	-5.443666691	4.391933763	5.63E-17	2.04E-15
PXMP2	-3.28938663	5.578452767	5.67E-17	2.05E-15
TPRG1L	-1.848007588	6.068071363	5.94E-17	2.14E-15
GADD45B	-2.615083895	7.321338992	5.99E-17	2.16E-15
ACBD4	-2.063715865	5.670759726	6.30E-17	2.27E-15
EPHA10	7.260122604	3.78767675	6.37E-17	2.29E-15
ASCL1	-6.33458996	0.293021789	6.39E-17	2.29E-15
C8B	-5.528924074	7.77383268	6.66E-17	2.39E-15
LINC01428	-4.925293095	-2.355351935	6.72E-17	2.40E-15
ABHD6	-3.7322682	4.280061577	6.74E-17	2.41E-15
PRXL2A	-1.842731279	6.973669293	6.92E-17	2.47E-15
GPT2	-3.630394248	6.765503442	7.08E-17	2.52E-15
RETSAT	-1.971648233	7.049068251	7.51E-17	2.67E-15
SPX	-4.419125431	0.356220591	7.58E-17	2.69E-15
CYP2B6	-5.758622173	7.841775395	8.20E-17	2.91E-15
MNX1	7.540310362	1.911067088	8.25E-17	2.92E-15
RNF165	-3.782017359	1.081267633	8.26E-17	2.92E-15
CPT2	-2.146499185	5.860929662	8.58E-17	3.03E-15
HSBP1P2	-5.165724864	-2.994604514	8.70E-17	3.07E-15
HMGCR	-2.031590456	5.766929559	8.71E-17	3.07E-15
MAT1A	-5.833739402	9.510462985	8.80E-17	3.09E-15
SELENOO	-1.947802066	5.737270031	9.02E-17	3.17E-15
FOLH1B	-6.136849788	2.133055011	1.01E-16	3.53E-15
UHRF1	4.475343711	3.276970193	1.01E-16	3.53E-15
APOB	-4.730304543	11.26567115	1.02E-16	3.57E-15
CUX2	-4.780904949	4.393075469	1.04E-16	3.62E-15
RMND5A	-1.769396953	6.149388753	1.06E-16	3.69E-15
CCNB2	4.309746671	3.320560201	1.06E-16	3.70E-15
APOH	-5.804703075	11.21766519	1.06E-16	3.70E-15
SYPL2	-3.657139534	1.987190513	1.07E-16	3.70E-15
PLCD3	4.131965742	5.461779107	1.10E-16	3.80E-15
TMEM53	-2.190918934	4.393587717	1.18E-16	4.09E-15
SLC41A2	-2.278968817	6.003861433	1.20E-16	4.14E-15
PCK1	-6.408120633	9.704467378	1.24E-16	4.26E-15
CTBP2	2.727595926	5.770812804	1.25E-16	4.30E-15
SHBG	-5.705618764	4.832485912	1.35E-16	4.63E-15
KLF12	-2.157553721	4.280188221	1.42E-16	4.89E-15
GNG5P2	-4.235799323	-3.262086989	1.43E-16	4.91E-15
CYP2C8	-5.283228752	8.884189922	1.48E-16	5.06E-15
SERPINF2	-4.912637307	9.578848898	1.72E-16	5.86E-15
RNF125	-3.605255495	3.957388569	1.80E-16	6.15E-15
MIR621	-3.60261367	2.462705456	1.81E-16	6.15E-15
DHRS4L1	-3.191887717	-0.465789439	1.81E-16	6.16E-15
ABCC6P1	-3.443377806	3.275970316	1.82E-16	6.18E-15
AQP9	-5.708753744	7.674116408	2.00E-16	6.78E-15
PAH	-4.178461264	8.858890825	2.00E-16	6.78E-15
TAS2R60	-5.445714646	-3.494024396	2.00E-16	6.78E-15
PKMYT1	3.825517964	3.282919972	2.06E-16	6.95E-15
GAMT	-3.303737787	7.304432065	2.08E-16	7.03E-15
SERPINA1	-3.451088042	13.63942143	2.23E-16	7.50E-15
CYP2A7	-8.134813023	5.697327673	2.44E-16	8.19E-15
HYAL1	-2.957280659	6.338308605	2.44E-16	8.19E-15
NCAPH	3.818731717	3.092057018	2.51E-16	8.42E-15
AQP7P3	-5.16187178	-3.062330921	2.52E-16	8.45E-15
CXorf66	-5.373978469	-3.457304226	2.59E-16	8.66E-15
UPP2	-4.788268254	2.143654676	2.67E-16	8.92E-15
ECHDC2	-2.332377542	7.600949643	2.94E-16	9.79E-15
ARFGEF3	4.427046531	4.096539955	3.07E-16	1.02E-14
RXRA	-2.253835098	6.867548377	3.23E-16	1.07E-14
LINC01127	-5.151422048	1.820364728	3.38E-16	1.12E-14
ASPG	-5.952571969	5.407778453	3.38E-16	1.12E-14
SLC38A2	-2.225503372	8.255606044	3.40E-16	1.12E-14
SCRN1	3.60586987	6.26813132	3.45E-16	1.14E-14
OIT3	-5.361565026	4.573713804	3.49E-16	1.15E-14
MAIP1	-1.697228227	4.418273577	3.52E-16	1.16E-14
CROCC2	-4.180711081	-1.708932754	3.55E-16	1.17E-14
PZP	-6.299924704	5.097739077	3.56E-16	1.17E-14
PITPNM2-AS1	-5.227897404	-2.371693539	3.57E-16	1.17E-14
C3P1	-6.334101494	6.478313238	3.58E-16	1.17E-14
ZCCHC2	-1.841019789	4.659994561	3.71E-16	1.22E-14
RHEBP1	-4.032216859	-2.782163217	3.92E-16	1.28E-14
LINC02675	-4.272262858	-0.553783995	4.06E-16	1.33E-14
MT-ND4	-2.335243936	14.03893907	4.14E-16	1.35E-14
ADGRG1	3.694985749	7.619159051	4.24E-16	1.38E-14
CNTLN	-2.140712199	3.35945542	4.28E-16	1.39E-14
ANGPTL6	-4.433346409	2.776640423	4.30E-16	1.40E-14
UBTFL10	-5.13231844	-3.518885058	4.42E-16	1.43E-14
PAQR4	3.863208319	4.497873711	4.52E-16	1.46E-14
MTARC2	-2.390864253	6.448386503	4.62E-16	1.49E-14
SLC16A1	-2.898410144	4.935093849	4.69E-16	1.52E-14
TANGO6	-2.037892064	3.985099415	4.71E-16	1.52E-14
HSD17B10	-1.740138214	6.480857308	4.82E-16	1.55E-14
ACADL	-3.892740452	3.537767528	4.94E-16	1.59E-14
ORAI2	2.922494766	5.46269165	4.94E-16	1.59E-14
SPATS2	2.387220556	5.087571108	4.99E-16	1.60E-14
TMEM252	-4.794190428	-1.931633115	5.14E-16	1.65E-14
RAB3D	2.870152578	3.962972378	5.21E-16	1.67E-14
HAO2	-7.167569621	6.23538259	5.28E-16	1.69E-14
MMACHC	-2.126018824	4.410114326	5.33E-16	1.70E-14
PDK4	-3.854394943	7.43446787	5.42E-16	1.73E-14
ELL2	-2.928092038	6.347721596	5.47E-16	1.74E-14
FAM83A-AS1	-7.025626135	2.779264102	5.56E-16	1.77E-14
SMCO4	-1.865014229	4.764731955	5.87E-16	1.86E-14
CENPF	4.264741806	4.912013733	6.15E-16	1.95E-14
RHCE	-3.638528247	-0.814854548	6.23E-16	1.97E-14
PCSK6	-3.515990205	6.202165597	6.41E-16	2.03E-14
FANCI	2.786004667	4.205115584	6.44E-16	2.03E-14
TANC2	2.964197045	5.030539905	6.48E-16	2.04E-14
TP53RK-DT	-2.915558177	-1.776322121	6.71E-16	2.11E-14
NRG4	-2.593001039	-0.051050587	7.04E-16	2.21E-14
CALML3	-6.461190722	-0.706581619	7.14E-16	2.24E-14
NAT1	-2.094343058	2.601704964	7.15E-16	2.24E-14
TOP2A	4.24811996	5.1974014	7.51E-16	2.35E-14
CFH	-3.770144506	9.246913453	7.55E-16	2.36E-14
INAVA	5.235734294	5.216125938	7.89E-16	2.47E-14
B4GALNT4	6.411872942	5.364031319	8.20E-16	2.56E-14
SEC23A	-2.011335976	5.561378981	8.25E-16	2.57E-14
ALDH4A1	-3.39288023	7.602798645	8.53E-16	2.65E-14
SPECC1	3.876017612	5.273485454	8.59E-16	2.67E-14
AR	-4.234688468	5.857469091	8.75E-16	2.71E-14
NEK2	4.902363541	2.9000147	9.12E-16	2.83E-14
SLC4A3	6.556449241	5.493446461	9.38E-16	2.90E-14
PDXP	-2.839826979	0.599036683	9.40E-16	2.90E-14
CEP55	4.969342582	3.149265161	9.54E-16	2.94E-14
GLRX5	-1.652641533	5.514670924	9.86E-16	3.04E-14
PAPSS2	-2.875519604	5.620112744	9.90E-16	3.05E-14
ASNS	3.640511165	4.913500631	1.02E-15	3.14E-14
C11orf71	-1.901765899	3.252638295	1.03E-15	3.16E-14
USH1C	5.659173248	6.747105566	1.04E-15	3.19E-14
RFPL1	-5.457150517	-3.362302484	1.05E-15	3.22E-14
TSPAN15	4.203806653	7.001141779	1.12E-15	3.42E-14
PRC1	3.95721525	4.487591277	1.18E-15	3.60E-14
KIFC1	3.858438834	3.659203595	1.27E-15	3.87E-14
LINC00526	-2.306877585	2.132055438	1.28E-15	3.89E-14
LARP4	-1.688462663	5.881610937	1.30E-15	3.95E-14
SAR1B	-2.193626235	6.49535483	1.34E-15	4.08E-14
STAB2	-4.198374371	3.063017042	1.35E-15	4.11E-14
LINC00511	5.384103835	3.382021481	1.39E-15	4.22E-14
SLC25A25	-2.955086683	6.119157342	1.40E-15	4.24E-14
STARD4	-2.326465664	3.966123001	1.41E-15	4.26E-14
PPP2R1B	-2.34429622	5.604284307	1.43E-15	4.31E-14
CCDC112	2.643936167	2.852721543	1.44E-15	4.33E-14
SAT2	-2.066321627	6.771736727	1.44E-15	4.33E-14
PRG4	-5.374577305	6.979838156	1.49E-15	4.49E-14
BPHL	-2.29163363	5.357484914	1.52E-15	4.56E-14
GRIA3	-3.528659047	0.996971302	1.53E-15	4.60E-14
PALMD	-3.124328231	4.345986179	1.54E-15	4.61E-14
RND3	-2.601682967	6.269087075	1.68E-15	5.00E-14
CHRNA4	-6.622712355	3.607526891	1.68E-15	5.00E-14
CA5A	-5.974412585	3.011206542	1.68E-15	5.00E-14
GREM2	-6.221450908	3.118802754	1.74E-15	5.20E-14
ADH1A	-6.233751937	8.613317421	1.77E-15	5.26E-14
LINC00907	-3.820917795	-0.430082227	1.78E-15	5.30E-14
SYT7	-4.111094961	6.090641292	1.82E-15	5.41E-14
FBXW11P1	-3.026178867	-1.215004456	1.96E-15	5.80E-14
FBXO8	-1.723723152	4.321417018	1.97E-15	5.83E-14
ARMC6	-1.680944713	5.466497792	1.99E-15	5.89E-14
ETFA	-1.888768628	7.117989237	2.14E-15	6.31E-14
TRIM59	3.216176233	2.394851735	2.16E-15	6.38E-14
CECR2	-4.487475808	1.841060644	2.18E-15	6.43E-14
MT2P1	-4.082500623	0.58131697	2.24E-15	6.59E-14
PLGLB2	-4.507697579	1.481175948	2.32E-15	6.81E-14
UGT2B10	-7.194425668	7.581326724	2.34E-15	6.86E-14
ABCA10	-3.292793558	1.851772248	2.45E-15	7.20E-14
SLC17A2	-4.920544981	4.387517732	2.54E-15	7.43E-14
CRAT	-2.381476991	6.7674994	2.56E-15	7.50E-14
MFSD2A	-4.445718899	5.263720604	2.58E-15	7.55E-14
IGFBP4	-2.528599026	9.535249587	2.60E-15	7.58E-14
SDC2	-3.163906969	7.199794294	2.61E-15	7.60E-14
CDCA5	3.764507693	3.57711157	2.62E-15	7.62E-14
MYBL2	4.642230585	4.138848565	2.71E-15	7.88E-14
ITSN1	-1.961050113	4.814619197	2.72E-15	7.91E-14
RPS4XP5	-3.759150285	-3.20573087	2.74E-15	7.95E-14
FGG	-4.851945587	11.85316568	2.81E-15	8.15E-14
PCBD1	-2.025068892	6.892898202	2.83E-15	8.19E-14
GBA3	-5.656551198	5.764906971	2.91E-15	8.40E-14
SDS	-5.276656888	8.263008412	2.96E-15	8.53E-14
GPR182	-3.632537695	0.933379022	3.04E-15	8.77E-14
BUB1	4.280403639	3.058820249	3.09E-15	8.89E-14
CMBL	-3.798097928	6.935438928	3.11E-15	8.93E-14
DPYD	-2.734720959	5.452418166	3.15E-15	9.05E-14
C19orf12	-1.484265717	5.129022138	3.22E-15	9.23E-14
FOXM1	3.94839204	4.369305747	3.24E-15	9.27E-14
SS18L1	-1.747711254	4.618274819	3.30E-15	9.43E-14
RAB25	5.42700277	6.440335584	3.33E-15	9.52E-14
GOLGA6B	-4.095972172	-3.067183813	3.41E-15	9.72E-14
REEP6	-3.015051225	7.592672849	3.67E-15	1.05E-13
CYP2B7P	-5.076001853	5.044611673	3.76E-15	1.07E-13
MBL1P	-3.22115014	-0.370688531	3.77E-15	1.07E-13
AMBP	-4.721930252	11.6264141	3.82E-15	1.09E-13
FAM210B	-1.938427701	6.262787487	3.84E-15	1.09E-13
MTTP	-6.483697764	6.514053324	3.90E-15	1.11E-13
GYS2	-6.742943138	5.796391222	3.91E-15	1.11E-13
EPS8L3	7.413189488	5.825678256	4.17E-15	1.18E-13
EPS8L1	4.604282345	5.692365601	4.38E-15	1.24E-13
PDHB	-1.525176026	5.627362519	4.40E-15	1.24E-13
TCEA3	-2.631678331	6.36493174	4.48E-15	1.26E-13
HMGCS1	-2.567630595	7.020432325	4.53E-15	1.28E-13
RAB36	4.111334567	4.395785207	4.71E-15	1.32E-13
ITIH3	-5.065767974	9.127021463	4.73E-15	1.33E-13
F8	-2.388627028	3.667735229	5.17E-15	1.45E-13
FADS1	-3.051646647	6.79336867	5.27E-15	1.48E-13
UGT2B7	-5.324283947	8.406189777	5.50E-15	1.54E-13
UBE2C	4.595103347	3.614911912	5.55E-15	1.55E-13
CHPT1	-2.313750707	5.925767421	5.57E-15	1.55E-13
MDN1	-1.922299057	5.344956322	5.91E-15	1.64E-13
SLC22A1	-6.329130943	8.229880388	5.91E-15	1.64E-13
ECH1	-1.857634878	7.902956421	5.92E-15	1.65E-13
FLVCR2	-2.515664493	3.018549729	6.11E-15	1.70E-13
PLEKHN1	4.167792064	2.198163249	6.15E-15	1.71E-13
HAL	-5.348144341	6.286598825	6.24E-15	1.73E-13
HSD11B1	-4.290242584	7.48532071	6.28E-15	1.74E-13
GASK1A	-3.600499577	2.544802812	6.48E-15	1.79E-13
BOK	-2.214539842	6.115915801	6.49E-15	1.79E-13
RIPPLY1	-4.069974388	-0.716473616	6.69E-15	1.84E-13
OGFR-AS1	-2.46650861	-1.372749323	6.91E-15	1.90E-13
CYP4F3	-4.578553423	7.17029967	7.06E-15	1.94E-13
NMRK1	-1.765947207	4.655061925	7.14E-15	1.96E-13
HDAC7	2.543918947	6.884069573	7.29E-15	2.00E-13
MCM2	2.404302053	5.028964338	7.42E-15	2.03E-13
BAIAP2L2	4.762178591	5.664373096	7.59E-15	2.08E-13
SLC38A3	-4.840750012	7.885435634	7.76E-15	2.12E-13
PRR32	-5.982869269	-3.679463289	7.96E-15	2.18E-13
PLGLA	-6.693708863	1.86915565	8.23E-15	2.24E-13
CENPM	4.356946523	3.120959725	8.42E-15	2.30E-13
CES1	-5.354796904	9.805285697	8.86E-15	2.41E-13
BEX2	3.495403026	3.308168821	8.93E-15	2.43E-13
RDH11	-1.865537967	6.477335488	9.01E-15	2.45E-13
ETFBKMT	-1.98875963	2.35713439	9.19E-15	2.49E-13
FGB	-5.469639797	12.23673424	9.21E-15	2.50E-13
CBR1	-2.199130689	6.447809612	9.26E-15	2.51E-13
PMEPA1	4.992185011	8.231818874	9.28E-15	2.51E-13
MT-ND3	-2.264442742	11.07737617	9.30E-15	2.51E-13
UBB	-1.560709759	8.939859064	9.62E-15	2.60E-13
KIF2C	4.279161358	3.438770549	9.84E-15	2.65E-13
MLIP-AS1	-4.897314316	-3.630897688	9.87E-15	2.66E-13
SMIM19	-1.80986106	4.930815403	1.02E-14	2.75E-13
SPDYC	-4.531589119	0.085961736	1.03E-14	2.76E-13
MST1P2	-2.681356199	4.195804174	1.03E-14	2.77E-13
SLC28A1	-3.622582396	5.34422407	1.05E-14	2.81E-13
PEX11G	-2.259517045	3.04971174	1.13E-14	3.02E-13
CEBPD	-2.153445038	6.617896717	1.23E-14	3.28E-13
SLC52A3	5.346797151	4.124788803	1.23E-14	3.28E-13
TNFAIP8L1	-1.911740286	5.621286434	1.23E-14	3.28E-13
SCUBE1	-4.30346902	2.382666986	1.24E-14	3.29E-13
HRG	-6.221092513	10.52303905	1.26E-14	3.35E-13
ACOT6	-3.734287335	-2.399941841	1.26E-14	3.36E-13
PNPLA7	-2.013756824	4.283409855	1.27E-14	3.36E-13
SLITRK3	-7.089505821	2.342750453	1.29E-14	3.41E-13
SUCLG2P2	-2.729161214	-1.24707965	1.30E-14	3.44E-13
SHCBP1	4.286515792	2.598562393	1.31E-14	3.46E-13
MTCO3P12	-3.78422391	2.743162835	1.34E-14	3.54E-13
GUSB	-1.514378173	6.753738602	1.36E-14	3.58E-13
PEX3	-2.208175858	3.488463588	1.36E-14	3.59E-13
TEX30	-2.132760955	3.492067807	1.40E-14	3.69E-13
CPB2	-3.990468516	8.337818971	1.47E-14	3.86E-13
PFKFB1	-4.806734179	3.176742807	1.49E-14	3.92E-13
DPYS	-6.408209889	7.404241188	1.53E-14	4.02E-13
LINC01348	-5.001885429	3.906889122	1.54E-14	4.03E-13
CCNB1	3.209030507	4.120423543	1.55E-14	4.07E-13
NYNRIN	-2.633584315	4.216920802	1.56E-14	4.07E-13
CYP2E1	-6.14213057	10.72936373	1.56E-14	4.07E-13
NCAPG	4.201238901	2.969528723	1.59E-14	4.15E-13
CFHR3	-6.154672424	6.922175578	1.59E-14	4.15E-13
DIAPH3	4.344748755	1.973524145	1.60E-14	4.17E-13
MELK	4.248716014	2.677622696	1.63E-14	4.24E-13
FA2H	5.438506289	4.026213395	1.63E-14	4.24E-13
DMD	-2.878477665	5.101862627	1.70E-14	4.42E-13
DIPK1A	-2.442408751	3.655242471	1.72E-14	4.47E-13
ENPP5	3.464855608	3.905381665	1.83E-14	4.73E-13
SIPA1L3	2.276550672	6.075357432	1.83E-14	4.73E-13
TXNRD2	-1.71771704	5.496767712	1.85E-14	4.77E-13
TRO	-2.663251352	2.996856349	1.89E-14	4.89E-13
TUBB3	6.21952444	1.970466548	1.92E-14	4.96E-13
IQGAP3	4.772390458	4.473320482	1.97E-14	5.08E-13
CDNF	-2.202350398	1.364856702	2.02E-14	5.19E-13
PTP4A3	2.79488549	5.26122216	2.07E-14	5.33E-13
FXN	-2.035779522	3.523285775	2.08E-14	5.35E-13
ABHD1	-3.028795001	0.532293291	2.11E-14	5.42E-13
TFDP1P2	-4.723794397	-0.036109981	2.12E-14	5.43E-13
PCNX2	4.088681392	5.050203823	2.13E-14	5.44E-13
LINC01128	-1.927699626	2.911149155	2.13E-14	5.45E-13
NUGGC	-4.616519998	3.434050835	2.21E-14	5.64E-13
KIF18B	4.878805498	2.971771267	2.51E-14	6.42E-13
LINC02210	2.41567221	3.436254606	2.56E-14	6.51E-13
PRDX6	-1.697551322	8.418783355	2.57E-14	6.54E-13
JADE2	2.122331824	5.572100523	2.57E-14	6.54E-13
E2F1	3.630613346	4.061285314	2.57E-14	6.54E-13
NECAB2	-4.508033462	2.516461571	2.61E-14	6.63E-13
FTL	-2.331863036	11.69764923	2.69E-14	6.81E-13
MOGAT2	-6.688676521	5.244985684	2.74E-14	6.93E-13
C2	-4.050962864	7.489497928	2.88E-14	7.29E-13
N4BP3	3.760861293	2.870831151	2.93E-14	7.40E-13
MLXIPL	-3.50415576	6.870638257	2.95E-14	7.45E-13
ILDR1	3.580509564	3.536159789	3.05E-14	7.70E-13
SLC38A1	3.24779765	7.430576955	3.08E-14	7.76E-13
C8A	-5.609740544	7.633357892	3.17E-14	7.98E-13
FANCC	-1.904885296	4.731193359	3.18E-14	7.99E-13
PSAT1	-3.942628753	5.936949324	3.21E-14	8.05E-13
CFP	-3.484467983	3.291684727	3.21E-14	8.05E-13
KLC4	-1.897312474	6.203818357	3.47E-14	8.68E-13
BUB1B	4.135164763	2.884365989	3.51E-14	8.78E-13
PAFAH1B3	2.974406081	4.789295089	3.51E-14	8.78E-13
ALDH3A2	-1.892473655	7.751862854	3.59E-14	8.96E-13
PEX13	-1.418788456	5.132404814	3.75E-14	9.34E-13
ANLN	4.441249911	3.726659468	3.84E-14	9.56E-13
LRFN4	3.352923407	4.125225715	3.84E-14	9.56E-13
ACVR1C	-3.247239995	0.609993746	3.87E-14	9.63E-13
NAAA	-1.882933002	4.862622021	3.89E-14	9.66E-13
E2F8	4.08094101	1.200240234	3.96E-14	9.83E-13
SLC9B2	-3.459789671	4.5984317	3.99E-14	9.88E-13
BACE2	3.748669132	7.204652902	4.11E-14	1.02E-12
NLRP6	-3.281500377	1.191629156	4.16E-14	1.03E-12
CDH23	-3.166486451	2.90069106	4.31E-14	1.07E-12
GABBR1	3.179177199	5.625145682	4.32E-14	1.07E-12
DDR1	3.913582195	8.028620758	4.46E-14	1.10E-12
PROC	-4.052147221	7.466088635	4.56E-14	1.12E-12
MAMDC4	-2.859154617	4.883384695	4.64E-14	1.14E-12
ABCB11	-5.510204485	3.778280164	4.68E-14	1.15E-12
TFR2	-4.250375227	8.793113761	4.73E-14	1.16E-12
TGDS	-1.768677773	3.662758318	4.87E-14	1.19E-12
HAMP	-5.345396401	7.463571126	4.88E-14	1.20E-12
ELF4	2.784227025	4.717195186	4.92E-14	1.20E-12
ADIPOR2	-1.621827392	6.840694317	5.00E-14	1.22E-12
B3GNT3	4.84962787	6.318320427	5.30E-14	1.29E-12
PMPCA	-1.806418879	6.175337338	5.39E-14	1.32E-12
PUS10	-1.687432949	3.36870888	5.45E-14	1.33E-12
PHLDA3	3.033637675	6.086540757	5.62E-14	1.37E-12
RAD54L	4.811501441	1.933990053	5.84E-14	1.42E-12
YEATS2	1.826158825	4.974082106	5.85E-14	1.42E-12
MTND4P20	-4.237424453	3.795384347	5.96E-14	1.45E-12
RAP1GAP2	3.178702982	4.595664511	6.03E-14	1.46E-12
KIF23	3.85169842	3.153387048	6.09E-14	1.48E-12
EPM2A	-2.060250294	2.475169497	6.10E-14	1.48E-12
ADAMTS17	-3.438795354	1.960547755	6.12E-14	1.48E-12
TCTN2	3.206893083	4.744278215	6.44E-14	1.56E-12
CDK1	3.808607963	3.753525295	6.45E-14	1.56E-12
LGSN	-4.88682452	0.479644503	6.49E-14	1.56E-12
PHLDA1	-2.466842625	6.942950123	6.54E-14	1.57E-12
OXER1	-2.835690497	3.975499832	6.84E-14	1.65E-12
MASP1	-4.081095494	6.489096214	6.87E-14	1.65E-12
DNASE1L3	-4.383895493	4.559172782	6.90E-14	1.66E-12
PINK1	-2.167248328	5.036505515	6.91E-14	1.66E-12
FMC1	-2.165791796	2.926028682	7.38E-14	1.77E-12
COPZ2	-2.289807149	3.44588824	7.42E-14	1.78E-12
ITCH	-1.410529495	5.871794753	7.51E-14	1.80E-12
NIT2	-1.895014424	6.241022454	7.59E-14	1.81E-12
MMP14	2.943989048	8.171397986	7.66E-14	1.83E-12
RAP2C	-1.487607908	5.33997569	7.92E-14	1.89E-12
AOX1	-4.850665142	8.93899452	8.17E-14	1.95E-12
ABR	2.360866637	6.345816358	8.24E-14	1.96E-12
SLC39A10	2.292679509	4.455618647	8.24E-14	1.96E-12
MMP11	5.684701023	6.293899541	8.58E-14	2.04E-12
SLC25A52	-3.790226595	-3.662865395	8.75E-14	2.08E-12
ASF1B	3.64990566	3.489294879	9.03E-14	2.14E-12
LINC02028	-3.66349939	0.745795207	9.03E-14	2.14E-12
ALDOC	-2.809051546	5.067468805	9.11E-14	2.15E-12
SHFL	-1.803633617	5.697651507	9.48E-14	2.24E-12
CYP8B1	-6.641550661	7.952456378	9.59E-14	2.26E-12
FBXL19	1.965545147	4.423507176	9.70E-14	2.29E-12
GSTA1	-6.509763907	8.369634588	9.76E-14	2.30E-12
USP38	-1.668403978	4.996804967	9.87E-14	2.32E-12
MAFG-DT	3.800022191	2.067222789	1.00E-13	2.36E-12
NRBF2	-1.475519653	4.496370328	1.01E-13	2.38E-12
ANGPTL3	-5.751357965	7.668205145	1.02E-13	2.38E-12
ITIH5	5.942820176	8.865860361	1.05E-13	2.47E-12
PPP1R3G	-3.525405779	2.641991795	1.05E-13	2.47E-12
NCAPD2	2.101411973	5.587241219	1.06E-13	2.48E-12
AGMO	-3.989825344	5.124046101	1.08E-13	2.53E-12
GNPNAT1	-2.284784821	5.213482207	1.09E-13	2.54E-12
SEL1L3	3.372050815	7.581134034	1.12E-13	2.62E-12
VIPR1	-3.567135481	3.501316523	1.16E-13	2.69E-12
MT1CP	-4.850773943	-2.520646407	1.17E-13	2.72E-12
MOCS1	-2.173864776	4.735677185	1.17E-13	2.72E-12
ORM2	-4.950549855	8.935258201	1.17E-13	2.72E-12
CRLS1	-1.623527487	6.142490503	1.21E-13	2.81E-12
SRD5A1	-2.146743421	5.677923231	1.22E-13	2.84E-12
B4GALNT2	10.58511271	3.337220769	1.23E-13	2.86E-12
MARCO	-4.293164691	4.319415576	1.28E-13	2.96E-12
CHAF1B	3.123701979	3.311472028	1.28E-13	2.97E-12
FSCN2	4.406793884	0.516530993	1.30E-13	2.99E-12
GOLGA7B	4.433014565	4.810649472	1.30E-13	3.00E-12
C4BPA	-4.230420356	8.916292584	1.34E-13	3.08E-12
EI24	-1.604595369	7.270417942	1.34E-13	3.09E-12
NDUFA6-DT	-2.796371146	2.08946478	1.39E-13	3.19E-12
S100A11	3.736554154	8.56364277	1.41E-13	3.24E-12
OSBPL3	2.962206169	4.617028685	1.42E-13	3.26E-12
LINC02749	-3.714822013	-1.933774877	1.42E-13	3.27E-12
TMEM170B	-2.470163645	3.154632567	1.44E-13	3.29E-12
PER3	-2.653820676	4.239314342	1.48E-13	3.39E-12
MFSD10	2.787447608	6.703923014	1.50E-13	3.43E-12
SGK3	-1.742510911	2.964974187	1.51E-13	3.45E-12
HINT2	-1.855210737	5.265156281	1.53E-13	3.48E-12
CNIH1	-1.687051879	6.281045234	1.53E-13	3.49E-12
ASB4	-3.860427181	-0.266004565	1.53E-13	3.49E-12
MGAT5	2.996249589	6.281134361	1.55E-13	3.52E-12
CLEC4G	-5.806828602	3.96866353	1.55E-13	3.53E-12
TMED5	-1.756580946	6.357585163	1.58E-13	3.59E-12
ACSM2B	-5.343393542	7.235733563	1.59E-13	3.61E-12
COL6A6	-3.467745516	-0.445940175	1.59E-13	3.61E-12
TMC4	4.031813447	7.128810638	1.61E-13	3.65E-12
C12orf75	5.23072246	6.414438676	1.64E-13	3.70E-12
FTCD	-4.746381354	8.28223627	1.64E-13	3.71E-12
PKLR	-5.151503141	6.02537948	1.66E-13	3.76E-12
GCGR	-6.026932386	4.822238952	1.68E-13	3.78E-12
APOC1P1	-6.1288264	5.805752693	1.69E-13	3.81E-12
CHN2	-3.063093757	4.444296224	1.70E-13	3.83E-12
PLK1	4.107485771	3.699634448	1.72E-13	3.86E-12
BICC1	4.198020764	7.617312042	1.87E-13	4.20E-12
FAM81A	4.80667825	2.621356829	1.89E-13	4.24E-12
GK	-2.137221003	4.481618947	1.91E-13	4.28E-12
LRIG2-DT	-2.752780203	-1.222532473	1.94E-13	4.34E-12
PRKAG2	-1.7028296	4.567401907	1.98E-13	4.43E-12
ABCG5	-4.665495705	4.605313438	2.02E-13	4.51E-12
STYX	-1.610657799	4.714518762	2.02E-13	4.52E-12
GALK1	-2.219899894	5.664568458	2.03E-13	4.54E-12
LINC02027	-6.052237142	0.721542791	2.04E-13	4.56E-12
CES2	-3.170880606	7.977599201	2.06E-13	4.58E-12
C6orf132	3.917545923	4.72295186	2.06E-13	4.59E-12
SLC27A2	-4.070822603	6.789773394	2.09E-13	4.64E-12
COBLL1	-2.478006614	6.287539285	2.09E-13	4.65E-12
SLCO1B7	-4.620236486	-2.888764293	2.12E-13	4.70E-12
CDC20	4.573713846	3.885669864	2.13E-13	4.73E-12
HDGFL3	2.969984149	5.064138697	2.14E-13	4.73E-12
DLGAP5	4.309063998	2.340522075	2.14E-13	4.73E-12
FCN2	-6.346557162	3.801498104	2.20E-13	4.88E-12
ABCD3	-1.798965466	6.614675462	2.26E-13	4.99E-12
LINC01714	-4.157346364	-2.433551036	2.29E-13	5.06E-12
TMEM132A	6.445504838	7.257351313	2.33E-13	5.13E-12
PLEKHB1	4.160188795	5.913182425	2.34E-13	5.15E-12
MCM3	2.060705161	6.605215837	2.35E-13	5.17E-12
CROCCP2	-1.74925363	4.553237924	2.36E-13	5.20E-12
KIF18A	3.785646307	1.71140918	2.43E-13	5.34E-12
AKR1D1	-6.813140233	6.38725044	2.44E-13	5.35E-12
PLPP3	-2.44362117	6.946015698	2.46E-13	5.40E-12
LINC02275	-5.198386392	-1.509084659	2.56E-13	5.61E-12
VNN3	-3.97650226	2.813508107	2.57E-13	5.62E-12
APOF	-6.851659837	6.782245411	2.60E-13	5.68E-12
STIL	3.385619908	3.257698619	2.64E-13	5.76E-12
EXO1	4.018729855	2.204546693	2.69E-13	5.87E-12
LIFR	-2.792190325	4.721062221	2.71E-13	5.91E-12
TESMIN	4.263685684	3.383700983	2.72E-13	5.92E-12
ZNF431	2.412547325	3.522529924	2.72E-13	5.92E-12
C3orf52	4.281143513	3.214682041	2.83E-13	6.15E-12
KLF15	-3.153606422	5.467294731	3.05E-13	6.62E-12
ACSL5	-3.164131742	5.962163242	3.13E-13	6.80E-12
AIFM1	-1.928690798	6.239584522	3.20E-13	6.94E-12
ETNPPL	-6.602213687	5.112223805	3.21E-13	6.94E-12
PTPN14	3.250028106	5.599159673	3.21E-13	6.95E-12
VTN	-3.34033607	11.5826733	3.23E-13	6.99E-12
RAPGEF4	-2.958740882	3.8578772	3.33E-13	7.20E-12
RHOV	6.251393668	4.735077616	3.36E-13	7.25E-12
MT-CO1	-2.181011892	14.24110427	3.44E-13	7.43E-12
TFAP2A	6.636324123	4.471369258	3.58E-13	7.71E-12
TMEM61	5.596043562	1.082640099	3.61E-13	7.77E-12
ANKRD52	1.961640505	5.65012012	3.65E-13	7.86E-12
GLB1L2	3.467140973	3.122661605	3.67E-13	7.88E-12
MELTF	4.661999699	6.164832075	3.77E-13	8.09E-12
NT5DC1	-1.769739302	5.055068615	3.80E-13	8.15E-12
SULT1A1	-2.287526363	6.195240628	3.84E-13	8.23E-12
LILRB5	-3.50703328	2.529111086	3.84E-13	8.23E-12
AGXT2	-5.604065709	5.071789533	3.98E-13	8.51E-12
MTFR1	-1.421229537	4.67190726	4.01E-13	8.56E-12
FAM227A	4.907639093	2.068033081	4.02E-13	8.57E-12
ABCA5	-2.072037563	4.887398894	4.03E-13	8.60E-12
P2RX3	-3.596493276	-1.180168129	4.04E-13	8.60E-12
DENND5B	-1.858151724	4.22299536	4.14E-13	8.82E-12
FMO3	-4.895216639	7.990629663	4.33E-13	9.21E-12
SLC22A10	-6.273372912	4.577413801	4.36E-13	9.26E-12
LAMA5	2.486713088	8.158115837	4.37E-13	9.28E-12
TTC39C	-2.503510696	6.378154589	4.38E-13	9.29E-12
CCDC152	-2.940164833	3.137091396	4.42E-13	9.36E-12
C8orf82	-1.730491717	5.018202784	4.53E-13	9.60E-12
LDLRAD4-AS1	-4.404800207	-2.219015994	4.66E-13	9.85E-12
FOXN3	-1.636779775	5.341855983	4.76E-13	1.01E-11
GBP7	-5.8199056	4.392507562	4.77E-13	1.01E-11
TOLLIP	-1.540411492	6.762020546	4.79E-13	1.01E-11
SERPINA6	-3.194106855	7.944738181	4.91E-13	1.04E-11
ARNT2	4.128659865	5.122303474	5.07E-13	1.07E-11
ACTBP9	-3.176426541	-3.099153903	5.12E-13	1.08E-11
TMEM163	5.139579189	3.552977633	5.18E-13	1.09E-11
AGAP1-IT1	-3.134285066	-0.62284168	5.33E-13	1.12E-11
SLC13A3	-3.708173238	3.511150905	5.52E-13	1.16E-11
FABP1	-6.135636047	9.31366154	5.56E-13	1.17E-11
CROT	-1.771480093	4.618585813	5.57E-13	1.17E-11
CYTOR	2.681371495	4.146929443	5.69E-13	1.19E-11
NDRG2	-2.278086378	7.746532487	5.69E-13	1.19E-11
CCND2P1	-7.416893134	2.475039761	5.69E-13	1.19E-11
ABCC1	2.795027619	5.820792223	5.83E-13	1.22E-11
BMP10	-5.467146453	-1.365897299	5.88E-13	1.23E-11
CTSO	-1.531739319	6.022496466	6.01E-13	1.25E-11
EFHD1	-2.791264612	4.262599326	6.32E-13	1.32E-11
MTM1	-1.708999655	3.715584397	6.42E-13	1.34E-11
HMGN5	-2.246003942	2.388333512	6.47E-13	1.34E-11
BIRC5	4.052602272	4.059144881	6.47E-13	1.34E-11
CYP7A1	-6.872415645	3.763412331	6.52E-13	1.35E-11
ZNF142	1.743520631	4.565575649	6.54E-13	1.36E-11
LEPR	-3.330003058	5.915449543	6.79E-13	1.41E-11
CDC45	3.868291012	2.857426652	6.82E-13	1.41E-11
MCM10	3.679291525	1.889295955	6.89E-13	1.42E-11
ANKS6	1.996077217	4.292889537	7.03E-13	1.45E-11
SMARCA4	1.716605079	7.1294813	7.10E-13	1.47E-11
CFB	-2.837612348	7.73627494	7.11E-13	1.47E-11
PDSS2	-1.720353942	4.538397157	7.18E-13	1.48E-11
HPS5	-1.756928963	4.689919907	7.29E-13	1.50E-11
ASPHD1	5.163509196	4.824565385	7.30E-13	1.50E-11
MST1R	4.972395297	4.989882995	7.35E-13	1.51E-11
CYP2A6	-6.913183496	9.174321299	7.45E-13	1.53E-11
SINHCAF	2.237682753	5.236970631	7.47E-13	1.53E-11
MT1JP	-4.504594368	-1.103781812	7.58E-13	1.55E-11
GPLD1	-3.944575907	3.84769114	7.59E-13	1.55E-11
LINC00242	-2.634760188	0.318628686	7.68E-13	1.57E-11
ARPP21	-4.680936773	-1.302739275	8.10E-13	1.66E-11
RASEF	3.292169059	4.851507053	8.13E-13	1.66E-11
FAM9B	-4.012224733	-0.152052039	8.38E-13	1.71E-11
CDC6	3.400303095	3.5723649	8.45E-13	1.72E-11
CDR2L	3.443011618	5.422278556	8.68E-13	1.77E-11
LRRC3-DT	-3.635935185	-2.814043587	8.77E-13	1.78E-11
ERRFI1	-2.717858754	8.706737087	8.87E-13	1.80E-11
AKR1A1	-1.770218117	7.313116878	9.07E-13	1.84E-11
ALDH1A1	-3.178359713	8.664341354	9.23E-13	1.87E-11
VKORC1	-1.771028966	5.799666794	9.36E-13	1.90E-11
PRODH2	-5.434512084	5.58513495	9.48E-13	1.92E-11
MT1DP	-3.577576846	0.598752312	9.69E-13	1.96E-11
DAO	-5.967091617	5.215323026	9.76E-13	1.97E-11
TERB2	-5.417236961	-2.159773314	9.92E-13	2.01E-11
CYP2C18	-3.329353131	5.529913147	1.00E-12	2.03E-11
MT-CO2	-1.956069608	12.98201365	1.00E-12	2.03E-11
RNF130	-1.474243467	6.919798132	1.04E-12	2.09E-11
PIK3R1	-2.144109247	6.347771467	1.04E-12	2.10E-11
ELOA	-1.458810145	5.241449859	1.04E-12	2.10E-11
TCF19	2.727571989	3.949805558	1.05E-12	2.10E-11
ARMC9	2.781737541	3.594620873	1.05E-12	2.12E-11
PRH2	-3.202540103	-2.366920368	1.07E-12	2.15E-11
TESC	5.401777779	7.185944351	1.07E-12	2.15E-11
CDCP1	4.657758836	5.47934263	1.08E-12	2.16E-11
TTC39A	5.199197923	5.179913623	1.10E-12	2.20E-11
AOC4P	-3.986224773	1.627100059	1.10E-12	2.20E-11
KIF4A	3.835944447	3.080669016	1.14E-12	2.29E-11
MT-ND4L	-2.593087233	10.18796338	1.15E-12	2.30E-11
NQO2	-1.879080392	5.584118823	1.15E-12	2.30E-11
ELFN1	-3.341273824	3.838096799	1.16E-12	2.30E-11
FBLIM1	3.062693317	6.627715234	1.16E-12	2.31E-11
WNK3	-3.449227661	2.127040251	1.16E-12	2.31E-11
ID2	-2.014070491	7.712069097	1.16E-12	2.32E-11
RPP14	-1.457794496	4.032935505	1.17E-12	2.33E-11
PLXNA3	2.421135182	5.504411834	1.18E-12	2.34E-11
KLF10	-2.016116936	6.249074741	1.18E-12	2.34E-11
SAPCD2	3.665501543	2.587957746	1.19E-12	2.35E-11
CENPA	4.437350989	1.24760872	1.19E-12	2.36E-11
MRPS28	-1.487293394	3.842910539	1.21E-12	2.40E-11
HPX	-5.833432444	10.97247005	1.23E-12	2.42E-11
SEPSECS	-1.792509079	5.127766125	1.25E-12	2.48E-11
TPMT	-1.881676943	5.786487998	1.26E-12	2.48E-11
PLXNA1	2.369022394	5.571721812	1.28E-12	2.52E-11
SERPINA12	-4.308654545	-1.079924038	1.29E-12	2.54E-11
LINC01093	-7.256962397	3.463948882	1.32E-12	2.59E-11
KLHL15	-1.992982806	3.634454139	1.32E-12	2.60E-11
OSBP2	2.703454106	3.327000322	1.33E-12	2.61E-11
LINC01702	-5.737000849	1.660536944	1.33E-12	2.61E-11
MNX1-AS1	8.064949718	0.865216597	1.38E-12	2.71E-11
NCK2	2.451807178	6.401363933	1.40E-12	2.75E-11
DHRS12	-1.717499298	3.873635794	1.46E-12	2.85E-11
RCC2	1.790436263	6.705240722	1.48E-12	2.89E-11
CACNB2	-1.932541814	1.259712673	1.48E-12	2.89E-11
INHBC	-4.865367585	5.322320127	1.54E-12	3.00E-11
COQ10A	-2.040923732	3.361017676	1.57E-12	3.06E-11
VXN	-2.921167675	1.453185366	1.57E-12	3.06E-11
ZCCHC24	-1.995056202	5.110840071	1.57E-12	3.06E-11
ST14	2.83958893	7.42553255	1.61E-12	3.13E-11
STBD1	-2.105816581	3.568849167	1.67E-12	3.26E-11
SERPINA11	-6.097927441	7.077122239	1.70E-12	3.32E-11
LINC01151	-4.332838488	-2.265833785	1.73E-12	3.35E-11
SLC25A24	2.688155934	4.693130934	1.73E-12	3.36E-11
OVOL2	4.651203111	2.466002404	1.75E-12	3.39E-11
PRR36	5.836158143	4.20186784	1.76E-12	3.41E-11
SLC4A11	5.265710382	3.372296393	1.76E-12	3.41E-11
SPEG	4.91894818	5.103380562	1.79E-12	3.46E-11
FAM111B	3.51334747	2.543240665	1.84E-12	3.55E-11
TRIP13	3.61529063	2.88799003	1.88E-12	3.64E-11
CPNE7	5.795863823	4.653240134	1.89E-12	3.66E-11
S100A6	4.827268522	9.648605664	1.91E-12	3.69E-11
PACS1	2.128098629	6.903329827	1.91E-12	3.69E-11
KATNIP	1.577108311	4.604503994	1.96E-12	3.77E-11
HSPB9	-2.655171942	0.171075587	2.05E-12	3.94E-11
BHMT	-6.470431411	8.067501139	2.07E-12	3.97E-11
MPLKIP	-1.460905464	4.963222798	2.13E-12	4.09E-11
ABCA1	-2.728637094	5.869836064	2.15E-12	4.13E-11
FYB2	-3.954292935	3.05363143	2.21E-12	4.24E-11
CUEDC1	2.330144161	5.801011254	2.22E-12	4.25E-11
OR7E29P	-4.037944235	-2.761462606	2.25E-12	4.32E-11
LMNB2	2.273612162	5.709493318	2.27E-12	4.35E-11
CSRNP1	-2.225352545	5.507199852	2.28E-12	4.36E-11
UBE2T	3.470301297	2.962213883	2.31E-12	4.41E-11
TAPT1	-1.52647527	5.296973718	2.32E-12	4.42E-11
SNTB1	-2.403246687	6.337283945	2.32E-12	4.42E-11
SLC28A2	-2.924620291	-1.204527278	2.33E-12	4.43E-11
RBP4	-5.234626516	11.38872741	2.33E-12	4.45E-11
TEAD2	2.935979761	5.811404545	2.34E-12	4.46E-11
EHF	4.494546839	5.596001915	2.38E-12	4.52E-11
LIPG	-3.241613219	4.742739024	2.44E-12	4.63E-11
ACO1	-2.219731802	6.869398176	2.45E-12	4.65E-11
DENND6B	2.692021537	4.382610299	2.50E-12	4.74E-11
ST3GAL6	-3.113162058	4.737264101	2.55E-12	4.83E-11
RHEBP2	-3.289081393	-1.040929823	2.56E-12	4.85E-11
C4A	-3.213955947	6.994782924	2.64E-12	4.99E-11
ESPN	-3.010844597	5.548353971	2.65E-12	5.01E-11
C11orf80	2.558391871	3.90318221	2.67E-12	5.04E-11
SGPP2	5.288658609	4.931530933	2.81E-12	5.30E-11
NAGS	-3.765407707	3.77170538	2.81E-12	5.30E-11
IQANK1	4.755502911	3.828773993	2.82E-12	5.32E-11
GPR35	5.101982114	4.414029029	2.87E-12	5.40E-11
ZG16	-6.865264041	3.487430408	2.92E-12	5.49E-11
CTHRC1	4.905562114	4.52194495	2.92E-12	5.50E-11
COX6A2	-4.380019815	0.60527673	2.93E-12	5.50E-11
AOX2P	-3.434999751	-2.926514846	2.97E-12	5.56E-11
F2	-5.593083343	9.524315423	3.03E-12	5.67E-11
TMEM256	-1.793862688	4.942028346	3.07E-12	5.76E-11
EDNRB	-2.428731564	4.63112851	3.17E-12	5.93E-11
MPPED1	-5.480398765	2.895279649	3.20E-12	5.99E-11
LINC00337	-2.759562461	-1.753757206	3.20E-12	5.99E-11
SAA4	-5.688657372	6.411107281	3.25E-12	6.06E-11
ANXA3	3.797952629	5.647627121	3.26E-12	6.09E-11
MOCS2	-1.515603952	5.240238276	3.30E-12	6.15E-11
AHSG	-6.250794779	10.6719772	3.33E-12	6.21E-11
TRIM45	3.834828923	3.820130522	3.35E-12	6.24E-11
COL26A1	-3.242241746	1.779515079	3.36E-12	6.24E-11
SKA3	3.938038812	1.667324401	3.36E-12	6.25E-11
MLIP	-4.842548756	3.753652175	3.39E-12	6.29E-11
RHBDF2	2.693805104	6.152534914	3.41E-12	6.34E-11
THRB	-2.837536305	4.185519659	3.42E-12	6.34E-11
KCNE1	-3.128238404	-1.124886569	3.61E-12	6.68E-11
HSD17B6	-5.619896531	8.185320052	3.62E-12	6.70E-11
UPB1	-5.571066367	6.825770076	3.71E-12	6.86E-11
LIMK1	2.549097361	5.399391193	3.74E-12	6.91E-11
GOT2P2	-3.013731254	-1.894079364	3.75E-12	6.92E-11
NFE2L3	3.06789656	4.993353567	3.77E-12	6.96E-11
ZNF213	1.905778817	4.127564401	3.78E-12	6.98E-11
DERA	-1.6229186	5.32160359	3.86E-12	7.12E-11
ATP5F1AP3	-2.828194911	-2.185711576	3.87E-12	7.12E-11
LINC02418	-4.354647283	-2.944965385	3.92E-12	7.22E-11
LBX2-AS1	-1.736363234	4.259623133	3.96E-12	7.27E-11
AHCYP2	-3.422053905	-2.641303474	3.98E-12	7.31E-11
ADRA1B	-2.991310301	1.858390773	4.01E-12	7.36E-11
ASPA	-3.219798323	2.120276614	4.03E-12	7.39E-11
DDO	-2.178646578	2.796139594	4.09E-12	7.49E-11
SEC24B	-1.447205577	5.539295225	4.16E-12	7.61E-11
CASTOR3	2.679013797	3.995249741	4.25E-12	7.77E-11
NXNL2	4.490397703	-0.106414201	4.33E-12	7.92E-11
RHBDF1	2.456862948	5.680428791	4.37E-12	7.98E-11
TES	2.176855134	5.997723414	4.46E-12	8.14E-11
EBPL	-1.7778123	5.340573048	4.53E-12	8.25E-11
NAT8	-3.683294048	4.455607419	4.53E-12	8.26E-11
NPY6R	-4.268289074	-0.955989819	4.58E-12	8.34E-11
CMTM4	2.61950019	5.465709802	4.65E-12	8.46E-11
A1CF	-3.277743639	7.139322267	4.69E-12	8.53E-11
DGCR6L	-1.664425877	5.502917772	4.72E-12	8.57E-11
KIAA2012	-3.562118392	-1.714280707	4.72E-12	8.57E-11
UGT1A4	-6.491350521	4.78924636	4.73E-12	8.58E-11
TRIM55	-4.901673666	3.307013223	4.83E-12	8.75E-11
RNF24	2.29874733	4.26001367	5.00E-12	9.06E-11
ST6GAL1	-2.722575816	8.698939857	5.04E-12	9.11E-11
PERM1	3.457219863	1.165730445	5.05E-12	9.13E-11
SERPIND1	-5.495330146	8.71436081	5.06E-12	9.14E-11
GLYAT	-6.768443705	6.364711786	5.06E-12	9.14E-11
ADRB1	-3.942801781	-0.496343352	5.13E-12	9.25E-11
ITGA2	4.813510757	5.823111641	5.23E-12	9.44E-11
PFN1P3	-3.800612925	-3.176138852	5.28E-12	9.52E-11
FUCA1	-1.819309575	5.746948963	5.35E-12	9.64E-11
FAM155B	4.776919226	3.010494596	5.39E-12	9.68E-11
RAD51	3.301528217	2.138225834	5.39E-12	9.68E-11
SLC22A7	-5.865841516	7.378616216	5.40E-12	9.70E-11
STARD10	-2.22092963	7.630489291	5.45E-12	9.78E-11
FOXRED1	-1.575421466	5.123727856	5.47E-12	9.82E-11
RACGAP1	2.646023464	3.956580816	5.55E-12	9.95E-11
ABCB4	-4.667490176	5.739940983	5.74E-12	1.03E-10
IFT52	1.965096911	4.557503351	5.84E-12	1.04E-10
MCM6	1.850990281	5.008379282	5.89E-12	1.05E-10
CETP	-3.095613144	2.737372475	5.94E-12	1.06E-10
UAP1	-1.950279161	6.179763273	6.14E-12	1.10E-10
NTM	5.448872843	3.146384034	6.23E-12	1.11E-10
JAKMIP2-AS1	-4.446917676	-3.160651863	6.24E-12	1.11E-10
CEP89	2.033003309	4.930727121	6.36E-12	1.13E-10
MT-ATP8	-2.384867297	9.272512692	6.48E-12	1.15E-10
DLX4	5.657319206	1.007673003	6.54E-12	1.16E-10
SMLR1	-4.041037062	4.085935801	6.57E-12	1.17E-10
RABEPK	-1.598387708	4.277410803	6.77E-12	1.20E-10
PCYOX1	-1.595950132	7.030215989	6.89E-12	1.22E-10
SLC38A4	-5.971966563	7.852279771	6.89E-12	1.22E-10
COL18A1-AS2	-3.475115376	-3.408784298	6.97E-12	1.23E-10
LINC01847	-4.054680901	-3.52765189	7.00E-12	1.24E-10
ALDH1B1	-2.672463736	7.331184842	7.07E-12	1.25E-10
RUSC1	2.140170049	5.458572661	7.15E-12	1.26E-10
ABCC10	1.615004181	4.443564843	7.25E-12	1.28E-10
SLC51A	-3.543338514	4.553186558	7.25E-12	1.28E-10
KCTD17	3.011583654	4.778148581	7.32E-12	1.29E-10
OCEL1	-1.826933003	4.644447316	7.33E-12	1.29E-10
PIGS	1.925104204	5.648018794	7.37E-12	1.30E-10
SLC5A12	-5.055363662	1.383928735	7.48E-12	1.32E-10
ECHDC3	-3.416295871	5.63288789	7.59E-12	1.33E-10
G0S2	-3.53324078	5.725830592	7.66E-12	1.35E-10
PIP5K1C	1.460304554	5.48493653	7.72E-12	1.36E-10
C3	-2.431101478	13.05781606	7.80E-12	1.37E-10
FH	-1.898026749	6.927167112	7.97E-12	1.40E-10
ACSM5P1	-4.02474692	-1.630567357	7.98E-12	1.40E-10
C16orf87	-1.615690224	3.456195842	8.05E-12	1.41E-10
TCF3	1.888513058	6.210449126	8.06E-12	1.41E-10
SLC44A2	2.403141648	7.548293997	8.11E-12	1.42E-10
GLDC	-3.259259891	6.04332404	8.12E-12	1.42E-10
NOTUM	-4.207892391	3.072134099	8.15E-12	1.42E-10
CHD3	2.883812906	7.138112379	8.17E-12	1.43E-10
TCP10L2	-4.271484965	-3.525263209	8.18E-12	1.43E-10
PLIN4	-3.008270422	4.532728184	8.26E-12	1.44E-10
SMIM1	-2.148278246	1.089272674	8.38E-12	1.46E-10
LINC02428	-5.691612714	2.328904391	8.45E-12	1.47E-10
GPRIN2	4.395255649	3.551381208	8.60E-12	1.49E-10
CCL16	-5.725904153	4.868398702	8.68E-12	1.51E-10
LAMB3	3.97069895	7.854243119	8.70E-12	1.51E-10
CCDC74B	4.809653285	2.105886221	8.78E-12	1.52E-10
CCL23	-3.311597741	-0.607991801	8.88E-12	1.54E-10
PRKX	2.200216921	4.91759734	8.99E-12	1.56E-10
MISP	6.793410273	6.071758869	9.23E-12	1.60E-10
EIF5	-1.27892725	7.471087471	9.23E-12	1.60E-10
PDIA5	-1.6880538	5.888309891	9.24E-12	1.60E-10
TEAD4	2.607901524	3.984134857	9.97E-12	1.72E-10
CRMP1	2.857319007	4.93592611	1.01E-11	1.74E-10
ADAM9	2.763855971	6.96337945	1.04E-11	1.79E-10
PLXDC1	3.042679758	3.776408231	1.04E-11	1.79E-10
FBXL2	2.821815259	2.683878311	1.04E-11	1.79E-10
MT-CO3	-1.791444559	13.3137541	1.07E-11	1.84E-10
ADH4	-6.959342335	9.875084392	1.08E-11	1.86E-10
ITIH4-AS1	-3.379529107	-1.888584532	1.16E-11	1.99E-10
LINC01727	-4.875732098	-0.771586558	1.16E-11	1.99E-10
SOWAHB	-2.533448144	3.58106717	1.17E-11	2.01E-10
KAT2B	-2.205423458	4.840565433	1.19E-11	2.04E-10
PDGFA	3.042362533	5.750306723	1.20E-11	2.06E-10
C16orf96	-3.24382716	-1.623331036	1.23E-11	2.10E-10
GPSM1	2.384504392	4.310391188	1.25E-11	2.13E-10
MERTK	-2.063120542	3.287361151	1.25E-11	2.14E-10
BICD1	2.887075703	3.407800662	1.27E-11	2.17E-10
FAM222A-AS1	-3.369469569	-1.718927972	1.29E-11	2.20E-10
APCS	-3.071306002	9.16800118	1.29E-11	2.21E-10
KNOP1	1.707659963	4.117824921	1.30E-11	2.21E-10
MPP3	2.776482616	2.933333202	1.30E-11	2.22E-10
ARG1	-5.80119648	7.660710166	1.33E-11	2.26E-10
ELOVL7	4.331025917	5.632423099	1.34E-11	2.27E-10
NADK	-1.451656557	5.770405621	1.34E-11	2.28E-10
CPOX	-1.714622022	4.31609482	1.35E-11	2.29E-10
SLC13A5	-5.482621959	7.248991507	1.36E-11	2.31E-10
SEC24AP1	-4.108562941	-3.240535703	1.41E-11	2.39E-10
HOMER3	3.1009229	5.446012917	1.42E-11	2.41E-10
SHD	-4.781830538	1.298295136	1.43E-11	2.42E-10
PPP1R9A	2.871735546	4.493563488	1.44E-11	2.44E-10
CPN1	-4.534644621	4.609515764	1.45E-11	2.44E-10
CRPPA	-2.06037629	1.466324427	1.45E-11	2.46E-10
UGT2B27P	-5.452633254	1.420264826	1.46E-11	2.46E-10
SLCO1B3	-5.904231569	4.394568029	1.48E-11	2.49E-10
RGPD3	-3.073966438	-2.051998785	1.50E-11	2.53E-10
EZH2	2.357308771	3.465576322	1.52E-11	2.56E-10
KIAA1522	2.846467004	7.600549815	1.54E-11	2.59E-10
RORC	-2.726168656	5.955329715	1.54E-11	2.59E-10
DNAJB9	-1.75776853	5.788618368	1.54E-11	2.59E-10
FAM189B	2.078530421	5.339250058	1.57E-11	2.63E-10
SKA1	4.449400057	1.833601422	1.58E-11	2.65E-10
SPC25	3.62713569	1.445661271	1.58E-11	2.65E-10
LINC02037	-5.836517508	0.378849374	1.58E-11	2.65E-10
SLC37A1	1.986993735	4.620337666	1.59E-11	2.67E-10
RORA	-2.228763953	5.27513645	1.62E-11	2.71E-10
PIMREG	4.481105798	2.048120542	1.62E-11	2.71E-10
TICRR	3.894847572	1.556407141	1.62E-11	2.71E-10
EDEM1	-1.760444841	6.107974744	1.64E-11	2.74E-10
GLUD2	-2.354560915	1.730218151	1.68E-11	2.80E-10
SMARCA1	-2.025548649	5.790651451	1.68E-11	2.80E-10
SDHD	-1.802947998	6.359491418	1.69E-11	2.81E-10
AFM	-6.145061763	7.406382353	1.69E-11	2.81E-10
GRID2IP	4.158755462	0.644868967	1.69E-11	2.81E-10
SIGLEC11	-3.200959698	-0.018443876	1.69E-11	2.82E-10
KIF11	2.682059593	3.597435887	1.76E-11	2.93E-10
LINC01344	-3.763582735	-3.046529919	1.78E-11	2.96E-10
SLC17A8	-3.902193791	-2.246762357	1.79E-11	2.98E-10
BORCS7	-1.735426579	5.148265759	1.80E-11	2.99E-10
KIF20A	3.819730249	3.236610297	1.81E-11	3.01E-10
GSTA2	-6.683301131	6.011142853	1.82E-11	3.02E-10
GPC5	-3.398798268	-1.281106564	1.83E-11	3.02E-10
HM13-AS1	-2.889310626	-2.045646857	1.91E-11	3.16E-10
SOX9	3.148809405	6.92685231	2.00E-11	3.30E-10
MYO1B	-1.908581308	7.875332556	2.00E-11	3.30E-10
CLU	-2.328530867	11.61005333	2.01E-11	3.33E-10
PRAMEF30P	-6.748667973	-2.911909875	2.05E-11	3.38E-10
SELENBP1	-3.113418723	6.976271967	2.07E-11	3.42E-10
RRM2	3.398405729	4.297718053	2.10E-11	3.46E-10
C14orf180	-4.371960599	-0.657922273	2.11E-11	3.47E-10
MOGAT3	-3.926743057	1.959649488	2.14E-11	3.52E-10
ACOT4	-2.39508681	2.77086054	2.14E-11	3.52E-10
KIAA2013	-1.419652027	5.913835774	2.14E-11	3.52E-10
MDFI	4.383843754	4.415063265	2.15E-11	3.53E-10
SLC4A1	-4.213091578	-2.057261816	2.22E-11	3.64E-10
RNF157-AS1	4.427828657	1.109664032	2.23E-11	3.66E-10
ORC1	3.52068633	2.290342935	2.24E-11	3.66E-10
GINS1	2.713102413	2.967730697	2.26E-11	3.70E-10
TRIP10	2.165441677	5.956866895	2.27E-11	3.72E-10
LNP1	-2.025845219	1.59870153	2.30E-11	3.75E-10
LAD1	3.037127155	8.482126583	2.30E-11	3.76E-10
SLC10A1	-5.985105024	6.718923446	2.31E-11	3.77E-10
SH3PXD2B	2.67471388	5.32151482	2.36E-11	3.86E-10
P3H4	2.435107534	4.910326998	2.39E-11	3.90E-10
SFXN3	2.578909035	6.086804075	2.43E-11	3.95E-10
TDO2	-4.705823718	7.806423865	2.46E-11	4.01E-10
ALDH1L1-AS2	-3.843791568	-0.601570647	2.52E-11	4.09E-10
RMDN3	-1.25169116	5.476593572	2.52E-11	4.09E-10
PPP4R2	-1.50300505	5.529835727	2.53E-11	4.11E-10
KCTD9P4	-3.709908325	-0.755405359	2.53E-11	4.11E-10
LINC02388	-3.522652441	-2.154220704	2.56E-11	4.16E-10
ZDHHC1	2.891578394	5.099312653	2.60E-11	4.21E-10
NR1H3	-1.522158864	5.457722247	2.60E-11	4.21E-10
HHLA3	-1.964341342	2.329411419	2.60E-11	4.21E-10
PRSS22	4.789012495	4.959633068	2.66E-11	4.30E-10
LHX2	-2.662371923	0.720563853	2.70E-11	4.37E-10
LMAN1	-1.706154733	7.541574005	2.71E-11	4.38E-10
LOXL1-AS1	3.667808851	2.146520501	2.72E-11	4.39E-10
LINC02671	-4.108335059	-2.874992928	2.80E-11	4.51E-10
SEC62	-1.344907015	7.187108225	2.81E-11	4.53E-10
HBD	-4.730939504	-2.862043658	2.82E-11	4.54E-10
ARSF	-4.599335062	0.188583661	2.84E-11	4.57E-10
ALLC	-2.864160345	-1.758345018	2.86E-11	4.59E-10
GULP1	4.675814626	4.809241687	2.91E-11	4.67E-10
FGF14-AS2	-2.095070831	1.009069842	2.95E-11	4.73E-10
CYP2U1-AS1	-3.038953372	-2.749259585	2.96E-11	4.75E-10
CNBP	-1.299577313	7.883958079	2.98E-11	4.78E-10
CCDC9B	3.045618124	6.069467945	2.99E-11	4.79E-10
TST	-2.217859403	7.717744689	3.03E-11	4.85E-10
LINC02894	4.836195434	0.877947655	3.03E-11	4.85E-10
OXNAD1	-1.656611482	3.533617787	3.04E-11	4.86E-10
UNC119B	2.250164645	4.840451083	3.04E-11	4.86E-10
PCOLCE	-1.885478402	5.732224455	3.04E-11	4.86E-10
CEP43	-1.589558349	3.890521311	3.10E-11	4.96E-10
KRT19	5.541754634	8.873043593	3.14E-11	5.00E-10
TROAP	4.044844189	3.178100473	3.20E-11	5.10E-10
ATP1B3	2.404832053	5.851049146	3.22E-11	5.13E-10
PCLAF	3.006210408	3.556015684	3.22E-11	5.13E-10
GPR162	-2.14729581	1.515481282	3.24E-11	5.15E-10
XDH	-3.347415838	6.016669843	3.30E-11	5.25E-10
PSMC3IP	2.583355831	1.748419151	3.32E-11	5.27E-10
SERPINA10	-4.389508923	7.115038267	3.32E-11	5.27E-10
MTHFD2L	-1.744239113	3.541925098	3.37E-11	5.35E-10
CHMP3	1.589928265	6.079682923	3.39E-11	5.38E-10
MIR146B	-5.415943664	-3.508050775	3.42E-11	5.42E-10
DCDC2	4.75051797	7.93988534	3.49E-11	5.53E-10
NPTXR	3.194405876	4.416164261	3.50E-11	5.53E-10
SRC	2.135232578	6.229212343	3.50E-11	5.54E-10
SAMD5	-2.959050837	3.341262164	3.51E-11	5.55E-10
PDLIM7	2.78536122	6.068311563	3.56E-11	5.62E-10
SLC25A10	-2.268338093	5.244445287	3.56E-11	5.62E-10
MTMR4	-1.418990294	5.637832412	3.57E-11	5.62E-10
F10	-2.910862197	6.380777413	3.57E-11	5.62E-10
BDKRB1	4.370777443	1.241770276	3.60E-11	5.67E-10
SLC52A2	2.029926568	5.490063601	3.63E-11	5.72E-10
FRRS1	-2.679524853	3.302375823	3.65E-11	5.75E-10
FAM99B	-6.100697238	1.374477637	3.69E-11	5.79E-10
AACS	2.143303885	5.240103634	3.69E-11	5.79E-10
DBNDD2	3.01029481	1.996368598	3.71E-11	5.82E-10
NNMT	-3.090085836	8.885653336	3.72E-11	5.83E-10
RAI1	1.993829804	5.655925797	3.74E-11	5.85E-10
MYD88	-1.428416262	5.668045282	3.74E-11	5.85E-10
CCNE1	3.560679097	2.412526041	3.74E-11	5.85E-10
MYOF	3.556318377	6.798253559	3.77E-11	5.90E-10
CACNB3	3.504498729	4.293999968	3.87E-11	6.05E-10
MRPL32	-1.194775294	5.139889093	3.88E-11	6.07E-10
QPRT	-2.939942126	6.761733668	3.89E-11	6.07E-10
CD4	-2.252547662	6.144578718	3.91E-11	6.09E-10
SLC35F3	5.920141418	2.304538559	4.06E-11	6.34E-10
TNFAIP6	6.299386931	3.626029417	4.07E-11	6.34E-10
CTSV	4.670963854	1.728776601	4.12E-11	6.41E-10
NRIP1	-1.707904425	4.725941094	4.26E-11	6.62E-10
GRAMD1B	3.846687043	5.571186464	4.28E-11	6.65E-10
NEK11	2.630812443	2.98852836	4.33E-11	6.73E-10
FASN	-2.170525112	8.034491791	4.39E-11	6.82E-10
IFT140	2.063429733	4.933654391	4.45E-11	6.91E-10
LAMA5-AS1	-3.067592895	1.129299228	4.51E-11	7.00E-10
FUT4	2.454241516	4.741393313	4.54E-11	7.03E-10
LINC00261	-3.294377621	6.849180132	4.57E-11	7.08E-10
RGS17	4.712846989	2.179237303	4.58E-11	7.09E-10
DEPDC1	4.518964355	2.066908681	4.59E-11	7.10E-10
PYCR1	3.047978756	4.755233698	4.71E-11	7.28E-10
RMI2	2.837644475	3.101997927	4.75E-11	7.34E-10
DUSP14	-1.906845093	3.995178688	4.78E-11	7.38E-10
CDCA8	3.493428216	3.071028128	4.81E-11	7.42E-10
C6	-4.251719236	8.186889948	4.85E-11	7.48E-10
KLF11	-1.829865899	5.030578082	4.86E-11	7.49E-10
UBASH3B	4.126715865	5.404496984	4.87E-11	7.50E-10
UGT2A3P7	-4.204570165	-3.512857961	4.87E-11	7.50E-10
ABCC2	-3.757438916	6.197125618	4.95E-11	7.62E-10
TMSB10	2.926980015	10.32471016	4.99E-11	7.67E-10
SLC44A3-AS1	3.942039901	2.416229755	5.00E-11	7.68E-10
CDCA2	3.996993678	1.537884547	5.02E-11	7.70E-10
GNAZ	3.610547722	3.288764283	5.08E-11	7.80E-10
DCAF16	1.71702444	4.960728918	5.09E-11	7.80E-10
MT1L	-3.135901397	2.744417937	5.12E-11	7.84E-10
PDE4A	2.226388837	4.980133709	5.16E-11	7.90E-10
VWA8	-1.626670043	5.108650423	5.22E-11	7.99E-10
TAX1BP3	2.51439842	5.376521384	5.23E-11	8.00E-10
MBOAT2	2.773338043	3.924792483	5.25E-11	8.03E-10
TBC1D16	2.093134918	5.807462907	5.30E-11	8.09E-10
NDRG3	1.828364514	5.565284192	5.30E-11	8.09E-10
CKAP2L	3.726511102	2.420846343	5.31E-11	8.10E-10
CCDC177	-4.81141997	-1.962229031	5.33E-11	8.12E-10
FAM241B	2.424843723	3.229009328	5.45E-11	8.30E-10
UCK2	2.117486	5.258099396	5.49E-11	8.36E-10
SPATA17	5.002465335	1.723563913	5.49E-11	8.36E-10
UGT3A1	-5.386721261	4.450931717	5.55E-11	8.44E-10
DNMT3A	1.729152311	5.234829527	5.56E-11	8.45E-10
COL22A1	6.455262122	3.471253843	5.60E-11	8.50E-10
RBM3	1.67641673	7.710243578	5.64E-11	8.56E-10
FLNA	2.66476028	9.93174177	5.65E-11	8.57E-10
ARHGEF10	2.246259821	4.389662265	5.66E-11	8.57E-10
AURKB	3.936922144	2.893084866	5.68E-11	8.60E-10
CCDC74A	3.879432643	3.544228578	5.68E-11	8.60E-10
GAS2	-2.970967761	3.180078884	5.81E-11	8.78E-10
RNF144B	-2.003599315	4.153706038	5.81E-11	8.79E-10
OTC	-5.414385183	5.823907723	5.89E-11	8.89E-10
LPCAT4	2.676077563	4.857435001	5.96E-11	8.98E-10
TLDC2	4.10246153	3.662623626	5.96E-11	8.98E-10
HES4	2.709821212	3.569615804	6.13E-11	9.24E-10
HNF4A	-2.368494538	7.14401625	6.16E-11	9.28E-10
LYZL1	-4.193784123	-3.547314657	6.20E-11	9.34E-10
GSTO1	-1.945684298	7.245981575	6.28E-11	9.45E-10
BBOX1	-3.350299002	4.874337353	6.36E-11	9.57E-10
LINC00941	5.959503041	2.209742899	6.38E-11	9.59E-10
GYG2	-2.661522794	3.865516598	6.43E-11	9.66E-10
FANCD2	2.428983717	3.184851738	6.52E-11	9.78E-10
SLC22A25	-5.630358921	2.658731084	6.63E-11	9.94E-10
BCAN	5.480433434	2.472704734	6.65E-11	9.97E-10
GLS	2.034698024	6.313820483	6.77E-11	1.01E-09
PDE11A	-3.038802804	2.803005985	6.78E-11	1.01E-09
DBI	-1.616892098	7.262020019	6.84E-11	1.02E-09
PKD1L3	-2.543025145	-1.985975068	6.94E-11	1.04E-09
OBSCN	3.854027349	5.699182985	7.06E-11	1.05E-09
HPR	-5.759020497	6.630980359	7.06E-11	1.05E-09
VNN1	-2.973414241	7.231428771	7.07E-11	1.06E-09
MTMR2	1.774638412	4.683321423	7.11E-11	1.06E-09
CMTM6	-1.757607828	6.583402684	7.33E-11	1.09E-09
SUMO4	-2.727340982	-2.395025978	7.37E-11	1.10E-09
RAVER2	2.570873255	4.531721761	7.39E-11	1.10E-09
SRGAP1	2.87464563	4.878002704	7.45E-11	1.11E-09
HMGN4	1.620856868	5.326098346	7.62E-11	1.13E-09
AVPR1A	-4.7556472	4.558289143	7.76E-11	1.15E-09
LINC01482	-3.21302252	-1.167105611	7.85E-11	1.17E-09
COL5A3	-2.599642018	4.73255424	7.90E-11	1.17E-09
OXSM	-1.527701251	3.277215287	7.93E-11	1.18E-09
SLC6A8	3.509520348	5.471283259	7.96E-11	1.18E-09
BICDL2	4.532430134	4.768849066	7.97E-11	1.18E-09
KIAA1841	2.402856768	2.878184828	8.01E-11	1.19E-09
CTBS	-1.598957334	4.831971474	8.15E-11	1.21E-09
NAMPT	-2.151319385	7.315129414	8.27E-11	1.22E-09
FOXO1	-2.030684896	5.355836766	8.28E-11	1.22E-09
PYGL	-2.942195516	6.397680507	8.29E-11	1.22E-09
SRPRA	-1.395965562	7.547762471	8.34E-11	1.23E-09
CLPB	-1.706698599	3.87914577	8.40E-11	1.24E-09
PLEKHG2	2.411566711	5.372932423	8.50E-11	1.25E-09
NIPSNAP1	-1.810345811	7.408986924	8.62E-11	1.27E-09
WNT7B	5.413486153	4.661349341	8.63E-11	1.27E-09
C4orf3	-1.37678154	6.402443735	8.74E-11	1.29E-09
CYB561	1.949901252	6.470323321	8.76E-11	1.29E-09
ATP1B2	-2.289650385	1.820322369	8.77E-11	1.29E-09
TMC3-AS1	-2.718574856	-1.078330483	8.80E-11	1.29E-09
SCML1	-2.110372078	3.920380955	8.81E-11	1.29E-09
RBMS2	2.169500654	5.485792777	8.81E-11	1.29E-09
GAPDHP23	-3.638074601	-3.573828303	8.95E-11	1.31E-09
ATF5	-3.740636338	8.876987567	9.02E-11	1.32E-09
CYP2C58P	-3.990067461	-3.25868394	9.06E-11	1.33E-09
NCEH1	3.121291062	5.924934736	9.07E-11	1.33E-09
SNHG1	2.069930824	5.252115581	9.16E-11	1.34E-09
ZNF680	-1.564446743	3.383756243	9.17E-11	1.34E-09
NQO1	4.845928873	6.682550978	9.19E-11	1.34E-09
GTSE1	3.847748351	2.662383832	9.28E-11	1.35E-09
MELTF-AS1	3.344530089	1.413068922	9.38E-11	1.37E-09
NRSN1	8.524982008	-0.295673302	9.56E-11	1.39E-09
DNAH7	3.628103165	1.565361524	9.78E-11	1.42E-09
C2orf50	5.140421792	-0.755208703	9.93E-11	1.45E-09
THRB-AS1	-2.786748612	-1.238339268	1.00E-10	1.46E-09
PWWP2B	2.225423309	5.02317182	1.04E-10	1.51E-09
DPPA4	-3.881926684	-1.449208364	1.04E-10	1.51E-09
XRCC2	3.173123981	1.862894456	1.04E-10	1.51E-09
PPP1R14C	7.588037393	3.651140667	1.04E-10	1.51E-09
SLC25A33	-2.114681901	2.963218687	1.05E-10	1.52E-09
CTXN1	6.042810115	2.985690154	1.06E-10	1.53E-09
INS-IGF2	-6.851255023	1.806358437	1.08E-10	1.56E-09
SOX4	2.913195591	7.137265548	1.09E-10	1.58E-09
SLC2A4RG	-1.619757217	6.576474851	1.10E-10	1.60E-09
JAGN1	-1.265341733	5.13715221	1.11E-10	1.61E-09
SFN	4.944513139	5.364660803	1.12E-10	1.62E-09
CYB561D1	2.269261183	3.452608309	1.12E-10	1.62E-09
NUF2	4.40446829	2.670974135	1.13E-10	1.63E-09
ZSWIM4	2.414709422	4.888627866	1.15E-10	1.65E-09
ZMYND12	-2.500830082	1.098208515	1.20E-10	1.73E-09
GMNN	3.310384849	6.457976054	1.23E-10	1.77E-09
RMND1	-1.443203411	4.190908502	1.23E-10	1.77E-09
RIBC2	3.834580091	0.997268069	1.24E-10	1.79E-09
CP	-4.121890103	9.151135389	1.24E-10	1.79E-09
SCTR	6.276356048	7.020348621	1.25E-10	1.79E-09
GRPEL1	-1.478872816	5.33011263	1.26E-10	1.81E-09
PNMA1	2.095028865	4.940096122	1.28E-10	1.83E-09
C9	-6.293709347	8.73905151	1.28E-10	1.83E-09
XKR6	3.296628776	0.816947108	1.28E-10	1.83E-09
GLIS2	2.712301429	5.334971299	1.30E-10	1.87E-09
GIT1	1.711880274	5.873508838	1.31E-10	1.88E-09
TLCD3A	2.633336637	4.082899309	1.32E-10	1.89E-09
ASIP	-2.665479744	-2.053009869	1.33E-10	1.90E-09
DDAH1	-1.871791696	6.626315829	1.34E-10	1.91E-09
RNF123	-1.349401111	4.725011113	1.35E-10	1.93E-09
PTK7	3.634611512	5.672153077	1.36E-10	1.94E-09
MMP7	6.53890586	7.912231954	1.37E-10	1.96E-09
EPAS1	-1.708374997	7.596367846	1.39E-10	1.98E-09
MPST	-1.793113647	7.582820836	1.44E-10	2.05E-09
IL13RA1	-1.31456417	7.131555274	1.46E-10	2.07E-09
TACO1	-1.571679893	4.978700853	1.47E-10	2.09E-09
JRK	2.152351336	4.032375834	1.48E-10	2.10E-09
SAA2-SAA4	-5.452035463	4.465231502	1.49E-10	2.11E-09
NCS1	2.667596621	4.761689496	1.51E-10	2.14E-09
ZNF532	2.531793669	5.328217425	1.51E-10	2.14E-09
LINC02499	-5.760019065	2.308052515	1.55E-10	2.20E-09
ENPP3	-4.090124857	0.63773868	1.56E-10	2.21E-09
ENTPD3-AS1	-1.892698512	1.627917379	1.57E-10	2.23E-09
PLA2G12B	-5.264690687	3.762943645	1.59E-10	2.26E-09
GLRX	-2.194833118	4.940858407	1.65E-10	2.34E-09
RNF44	1.584396763	6.014118315	1.68E-10	2.38E-09
TRIM11	1.794621569	5.144361286	1.69E-10	2.39E-09
PIWIL4	3.607681752	3.777403421	1.71E-10	2.42E-09
TBILA	4.793394744	1.313676073	1.76E-10	2.48E-09
UGT1A1	-5.387576611	5.159473031	1.78E-10	2.52E-09
CHRD	-2.59651086	4.733726255	1.80E-10	2.54E-09
MBL2	-5.973179907	6.004061146	1.80E-10	2.54E-09
CDC25C	4.237028918	1.484306112	1.80E-10	2.54E-09
WNT9A	3.605914053	3.101990494	1.81E-10	2.55E-09
MPZL1	1.9919763	7.172979641	1.81E-10	2.55E-09
ITIH2	-3.505842972	10.13761054	1.82E-10	2.56E-09
PTTG1	3.818842045	3.601635165	1.83E-10	2.57E-09
STEAP4	-3.251005284	4.264582704	1.83E-10	2.57E-09
DAB1	-3.375796871	1.864088337	1.83E-10	2.57E-09
LINC02482	-2.740829762	0.000739219	1.83E-10	2.57E-09
PGRMC2	-1.400125455	6.405819204	1.84E-10	2.58E-09
CD177	7.574342863	0.343158403	1.88E-10	2.63E-09
AMN	-3.389876415	5.431825873	1.89E-10	2.65E-09
PYGB	2.466497275	7.588815211	1.90E-10	2.66E-09
ARRDC4	-2.316008357	4.54888125	1.92E-10	2.69E-09
INPP5J	3.423463296	1.900792935	1.93E-10	2.69E-09
ATG2A	-1.203947041	5.789071034	1.95E-10	2.73E-09
CYP3A4	-6.01004068	9.332658525	1.97E-10	2.75E-09
CCNA2	3.208822617	3.137669967	1.98E-10	2.76E-09
UBBP4	-1.60554562	2.369084526	2.01E-10	2.81E-09
MTND2P28	-2.035126498	7.545394439	2.02E-10	2.82E-09
APOC4-APOC2	-4.365515095	2.281558164	2.03E-10	2.82E-09
CFAP221	3.591286483	4.245076926	2.03E-10	2.83E-09
PCCA	-1.682229984	5.716810742	2.04E-10	2.84E-09
LINC02259	-2.911618621	-2.997939279	2.05E-10	2.85E-09
PNRC1	-1.726693034	6.930801045	2.07E-10	2.88E-09
NECTIN4	7.194655428	5.343257509	2.07E-10	2.88E-09
COX18	-1.320446283	4.227010647	2.08E-10	2.89E-09
MACIR	3.775494924	3.896919816	2.10E-10	2.91E-09
SEC14L3	-4.503251286	0.225910937	2.10E-10	2.91E-09
SLCO1B1	-5.297522733	6.526965402	2.11E-10	2.92E-09
EIF3KP2	-5.667322892	-3.303756583	2.14E-10	2.96E-09
OAF	-2.563552697	7.555244749	2.15E-10	2.97E-09
ASS1P1	-3.003386288	-0.422285433	2.16E-10	2.99E-09
IQCD	3.500448515	1.495993001	2.17E-10	3.00E-09
MRPL57	-1.287690498	5.258779716	2.19E-10	3.02E-09
KLC3	4.824970476	2.79120166	2.19E-10	3.02E-09
MANEA	-1.986140548	4.106719324	2.23E-10	3.07E-09
ABCA9	-3.101969734	2.591913281	2.24E-10	3.09E-09
MRPL39	-1.412334531	3.995840084	2.28E-10	3.15E-09
FHDC1	3.920313417	2.592455562	2.30E-10	3.16E-09
PDK2	-1.463442278	4.907608572	2.33E-10	3.20E-09
CDCA7	4.995550885	2.84243058	2.33E-10	3.21E-09
H2BC20P	2.934223957	3.596045671	2.38E-10	3.27E-09
DAND5	5.959779986	-0.454559817	2.40E-10	3.30E-09
TLCD5	2.702287987	3.144766074	2.41E-10	3.31E-09
MAPK15	4.994602156	3.615318954	2.42E-10	3.32E-09
HCN4	5.680012165	1.162145643	2.46E-10	3.37E-09
HES2	4.888534872	1.02283746	2.46E-10	3.37E-09
LINC02073	-3.351103268	-1.447737625	2.46E-10	3.37E-09
GGACT	-1.975577905	3.054636135	2.47E-10	3.39E-09
PLAAT2	-3.745170817	0.392098336	2.48E-10	3.40E-09
ACOT12	-5.855047977	4.751874232	2.49E-10	3.40E-09
AP1M2	5.027510489	5.319328855	2.49E-10	3.41E-09
PID1	-2.373825353	5.208309358	2.52E-10	3.44E-09
FBXO40	-3.929884179	-3.421286044	2.52E-10	3.44E-09
KCNF1	5.081371235	2.003439258	2.53E-10	3.46E-09
CTNND2	4.29175485	5.63172119	2.55E-10	3.47E-09
ORM1	-4.623586445	11.13661207	2.59E-10	3.53E-09
NRSN2	2.6430811	5.119547656	2.65E-10	3.62E-09
GCNT3	6.09219812	4.845804542	2.66E-10	3.63E-09
ZNF320	2.559596308	4.431781805	2.67E-10	3.64E-09
ALDOB	-5.355699988	11.75564689	2.76E-10	3.76E-09
ASAH2	-2.152706713	0.455690107	2.77E-10	3.77E-09
PRR18	-3.299512076	2.061975608	2.85E-10	3.87E-09
ALDH1L1-AS1	-3.957769017	-3.184076335	2.89E-10	3.93E-09
SYT13	6.164744121	6.982025882	2.94E-10	3.98E-09
CFHR5	-5.997157609	5.222179081	2.94E-10	3.98E-09
SHPK	-1.798243074	2.719240781	2.95E-10	4.00E-09
TNNT1	7.602717118	4.161821658	2.96E-10	4.01E-09
NCOA4	-1.506262362	7.804786754	2.98E-10	4.03E-09
LYPD6B	6.247392374	5.684210203	3.00E-10	4.06E-09
CYP4F22	-3.937732191	2.692824025	3.00E-10	4.06E-09
SLC2A2	-5.198185419	7.944566903	3.03E-10	4.09E-09
FAM99A	-6.604259729	4.378965622	3.09E-10	4.18E-09
GOT2P3	-2.850274483	-2.841386732	3.13E-10	4.22E-09
AP4M1	1.882093845	4.351761023	3.14E-10	4.23E-09
HID1	3.078824682	5.950713256	3.17E-10	4.28E-09
PEG3	-2.754902011	1.640704376	3.19E-10	4.30E-09
STRADB	-1.71353504	5.380550697	3.26E-10	4.39E-09
EPN3	5.713311625	3.628844569	3.32E-10	4.46E-09
MSI2	1.762883683	6.124911336	3.32E-10	4.47E-09
TMPRSS9	-2.420339423	1.347222105	3.42E-10	4.59E-09
FGGY	-1.989830858	4.812772117	3.55E-10	4.76E-09
SCARB1	-2.363081031	7.3474522	3.58E-10	4.80E-09
TMEM70	-1.363439865	4.215097739	3.61E-10	4.84E-09
CAPG	2.901225248	6.134673485	3.63E-10	4.86E-09
TUT7	-1.637757327	5.256663433	3.69E-10	4.95E-09
ADGRD1	-2.31265781	2.50180644	3.70E-10	4.95E-09
SLC34A2	5.382712065	7.080673666	3.73E-10	5.00E-09
ANXA2	2.421003157	9.589395113	3.78E-10	5.05E-09
IGSF23	-3.436340208	2.059353984	3.78E-10	5.06E-09
IFNAR1	-1.27268502	6.44238912	3.84E-10	5.13E-09
USP12	-1.529179695	4.965243899	3.86E-10	5.15E-09
ZYG11B	-1.398439547	5.323131661	3.88E-10	5.18E-09
LOXL4	3.863573161	6.372315998	3.90E-10	5.20E-09
CENPE	3.274057896	2.459195894	3.93E-10	5.23E-09
NDC80	3.429164814	2.511122841	3.95E-10	5.26E-09
HJURP	3.792712651	2.873766415	3.96E-10	5.27E-09
SMIM22	6.459326792	4.935437399	3.97E-10	5.29E-09
SPP1	6.754127738	11.52365918	3.99E-10	5.31E-09
ACYP2	-1.524290996	3.507522459	4.00E-10	5.31E-09
LINC01277	-2.410103367	-1.753867429	4.00E-10	5.32E-09
GADD45A	-2.216155434	6.141775758	4.01E-10	5.32E-09
TCOF1	1.591889661	5.911518486	4.04E-10	5.37E-09
PRELID3A	3.605716203	1.454398887	4.05E-10	5.38E-09
CASC15	4.273644078	2.405778443	4.07E-10	5.39E-09
SPTLC3	-2.456716151	4.008566795	4.10E-10	5.43E-09
HAO1	-5.838480702	7.088458035	4.12E-10	5.45E-09
PPIF	-1.898959487	6.872560739	4.14E-10	5.48E-09
SIRT5	-1.307503598	4.932074039	4.15E-10	5.50E-09
ZWINT	2.713185975	4.128986344	4.18E-10	5.53E-09
ADRA2C	4.131376081	4.140150297	4.19E-10	5.53E-09
GBE1	-2.188923752	5.786287332	4.20E-10	5.54E-09
RAB11B-AS1	-2.082132422	2.82650338	4.22E-10	5.57E-09
LINC02289	-2.699338254	-1.388707929	4.24E-10	5.60E-09
BMP8B	3.262337006	3.342259929	4.30E-10	5.67E-09
ABCC4	2.813240799	5.113688077	4.33E-10	5.71E-09
CHRM2	-5.094394321	-1.142682414	4.37E-10	5.76E-09
SH3BGRL2	-2.003949773	5.514778464	4.40E-10	5.79E-09
ZFP62	1.664525294	4.653385187	4.41E-10	5.80E-09
DNAAF4	4.030377868	0.350936023	4.44E-10	5.84E-09
CHEK1	2.287363357	3.539621743	4.46E-10	5.86E-09
LINC02447	-2.185488185	-1.126648239	4.47E-10	5.87E-09
CLDN4	4.61553155	7.513794489	4.54E-10	5.96E-09
SLC45A4	2.779702004	4.272955409	4.59E-10	6.02E-09
CNN3-DT	-2.16411301	2.566559969	4.61E-10	6.04E-09
CCDC191	2.166754427	3.26414626	4.67E-10	6.11E-09
STK11IP	1.553458213	4.623030347	4.72E-10	6.18E-09
COQ5	-1.262158657	4.90515404	4.76E-10	6.23E-09
CFHR1	-5.361680761	7.266529457	4.79E-10	6.27E-09
FAXC	5.657179188	1.843330933	4.85E-10	6.34E-09
SERPINA7	-4.537134016	6.507809436	4.92E-10	6.43E-09
CENPL	2.300821284	2.135183837	4.97E-10	6.49E-09
NADK2-AS1	-2.946136377	-1.283185478	5.00E-10	6.52E-09
LLGL1	1.841392617	4.30831782	5.01E-10	6.54E-09
HAGHL	4.185086443	3.449267255	5.02E-10	6.54E-09
NUSAP1	2.344266452	4.644737455	5.02E-10	6.54E-09
SRCAP	1.338354108	7.118170364	5.02E-10	6.54E-09
SOAT2	-3.311646704	0.36972431	5.03E-10	6.54E-09
PPP1R13L	2.911921297	6.165642539	5.15E-10	6.71E-09
CDADC1	-1.466821526	2.947627247	5.20E-10	6.76E-09
CPTP	-1.685270036	5.521443235	5.22E-10	6.78E-09
LINC02156	-4.113377262	-3.30381137	5.24E-10	6.81E-09
CASP2	1.559459532	5.071737972	5.28E-10	6.86E-09
APOA1	-6.094449617	12.30310088	5.31E-10	6.89E-09
COLEC11	-2.168882723	5.330638957	5.32E-10	6.90E-09
TSPAN9	-1.564896417	6.26055659	5.32E-10	6.90E-09
HELLS	2.597068108	3.241406341	5.33E-10	6.90E-09
LINC01121	5.418768355	-0.162390939	5.37E-10	6.95E-09
PROSER3	2.007979219	3.42314503	5.37E-10	6.95E-09
OTX1	4.354977549	1.837307981	5.40E-10	6.98E-09
DUSP4	3.46646057	4.757724676	5.47E-10	7.08E-09
SAA1	-4.983954547	9.040912829	5.51E-10	7.12E-09
PVT1	3.36665531	3.144849631	5.67E-10	7.32E-09
GSTA7P	-4.351703706	-0.850101738	5.75E-10	7.42E-09
GALP	-4.627656973	-3.018525261	5.86E-10	7.56E-09
KNTC1	2.023425142	4.18554039	5.92E-10	7.63E-09
EXPH5	-2.092424018	3.09889988	5.93E-10	7.63E-09
FTOP1	-2.494805025	0.302410974	5.94E-10	7.65E-09
TAGLN2	2.002558175	9.59724717	5.97E-10	7.69E-09
TPD52L1	-2.281221615	4.423777867	6.04E-10	7.76E-09
MTCL1	4.019377157	5.936396901	6.04E-10	7.77E-09
CLEC4M	-5.723062215	2.605465938	6.08E-10	7.81E-09
LIPC	-3.550555983	6.650106683	6.09E-10	7.82E-09
TMC5	6.239733858	5.305905118	6.23E-10	7.99E-09
GRIN2A	5.921314018	2.737517769	6.25E-10	8.01E-09
RAB26	-3.027241209	3.592314533	6.30E-10	8.08E-09
H19	-3.808980523	6.94790562	6.32E-10	8.10E-09
ARHGAP27	1.805069983	5.152055825	6.34E-10	8.12E-09
LECT2	-6.152588764	5.691103526	6.37E-10	8.15E-09
RPGRIP1L	2.160819338	2.877356801	6.49E-10	8.30E-09
CENPI	2.979196355	1.087950684	6.52E-10	8.33E-09
ARHGEF38	4.284883492	3.185230677	6.64E-10	8.48E-09
NFIA	-1.96141083	5.789381246	6.72E-10	8.59E-09
FITM1	-3.384967806	1.282287919	6.73E-10	8.59E-09
TRNP1	2.906394451	5.27723778	6.82E-10	8.70E-09
C15orf39	2.185848576	5.53464689	6.90E-10	8.79E-09
ARHGEF10L	-1.479699398	6.387358725	6.92E-10	8.82E-09
ANKRD46	-1.612397497	4.528436284	6.94E-10	8.84E-09
MEAK7	1.803219896	3.87289617	6.98E-10	8.89E-09
KRBA1	2.218511071	3.528364552	7.00E-10	8.91E-09
CERS5	1.498579693	5.125523913	7.05E-10	8.96E-09
MTFR1L	-1.400033427	5.385631102	7.07E-10	8.98E-09
PCGF2	1.781130763	4.824229852	7.09E-10	9.01E-09
ZNF646	1.318855226	4.483560374	7.14E-10	9.06E-09
KRT17P8	-5.180456493	1.22483791	7.15E-10	9.07E-09
ACAD8	-1.254122446	4.648289096	7.15E-10	9.07E-09
AFAP1-AS1	8.629184892	5.362895487	7.20E-10	9.13E-09
TLR4	-1.976564062	3.129981892	7.24E-10	9.18E-09
IGFBP3	-2.532877858	8.009245985	7.44E-10	9.42E-09
TOR4A	2.264978197	5.198693509	7.52E-10	9.51E-09
MICU3	-2.407039916	2.069886407	7.61E-10	9.63E-09
LINC01370	-5.884756802	1.158022965	7.70E-10	9.73E-09
FN3K	-1.800593018	5.614986325	7.73E-10	9.76E-09
ITGA3	4.397395121	7.488842766	7.88E-10	9.95E-09
B4GALT1-AS1	-2.296328268	0.547894846	7.89E-10	9.96E-09
LGALS3	2.880164637	7.045840725	7.92E-10	9.98E-09
RIMKLA	3.941777244	2.180150068	7.92E-10	9.98E-09
CD5L	-5.503958292	4.122178142	7.94E-10	1.00E-08
CA14	-2.150067488	1.294227915	8.00E-10	1.01E-08
TTK	3.550893769	1.789704198	8.18E-10	1.03E-08
ORC6	3.051766116	1.99328412	8.22E-10	1.03E-08
LINC02266	-4.74039412	-1.759225361	8.28E-10	1.04E-08
DHFR	-1.75392236	4.014274889	8.47E-10	1.06E-08
PNPLA8	-1.433669532	4.808837469	8.50E-10	1.07E-08
GPSM2	2.274879744	3.304222339	8.52E-10	1.07E-08
SLCO1B3-SLCO1B7	-4.876303228	-2.20642328	8.73E-10	1.10E-08
SFI1	1.760710649	4.90861485	8.89E-10	1.12E-08
RHNO1	1.838314991	4.321786793	8.94E-10	1.12E-08
GMNC	-4.600643346	0.214104673	9.03E-10	1.13E-08
FGL1	-3.913689781	9.157967475	9.04E-10	1.13E-08
EGILA	-2.615983606	-1.330528858	9.21E-10	1.15E-08
MRPL19	-1.234824645	5.202780022	9.32E-10	1.17E-08
HUNK	3.96146259	4.93587096	9.32E-10	1.17E-08
MFGE8	2.156215562	5.893983485	9.39E-10	1.17E-08
CYP1A2	-6.787370024	7.325187873	9.45E-10	1.18E-08
ZG16B	5.366962079	3.827123349	9.60E-10	1.20E-08
TTLL2	-3.345044106	-0.711366912	9.62E-10	1.20E-08
PDGFD	3.56543547	6.412808185	9.66E-10	1.20E-08
E2F2	3.132693859	1.364104831	9.70E-10	1.21E-08
NR0B2	-3.164763154	6.154209119	9.78E-10	1.22E-08
TFPI	-2.760499336	6.937062559	9.83E-10	1.22E-08
KRT23	7.130806132	7.587175369	9.84E-10	1.22E-08
IRS1	-1.885800954	5.291556555	9.94E-10	1.24E-08
TPBG	3.0554342	4.280738672	9.98E-10	1.24E-08
KLB	-4.10827649	4.360268357	1.00E-09	1.24E-08
WDR54	2.499930559	3.716890338	1.02E-09	1.26E-08
CISD3	-1.579049172	5.881752705	1.03E-09	1.28E-08
CMAS	-1.309535937	5.241407583	1.07E-09	1.32E-08
CSNK1E	1.623759904	6.674421733	1.07E-09	1.33E-08
RNF185	-1.129484133	5.363249949	1.08E-09	1.34E-08
THRSP	-6.177217866	5.810709904	1.09E-09	1.35E-08
MOB3B	2.460962694	4.711121362	1.09E-09	1.35E-08
ZNF711	2.523128931	2.480763914	1.09E-09	1.35E-08
CSGALNACT1	3.563369061	6.109344072	1.10E-09	1.36E-08
TMEM184B	1.716095261	6.104262038	1.11E-09	1.37E-08
AMHR2	-3.221998015	-2.043720601	1.11E-09	1.37E-08
SPRING1	2.606328553	5.870443229	1.11E-09	1.37E-08
KRT80	4.620607145	6.517182313	1.11E-09	1.37E-08
PPM1A	-1.269497318	5.872704695	1.11E-09	1.37E-08
MRPL34	-1.472913531	5.731665351	1.12E-09	1.39E-08
TUSC8	-4.387513823	0.099779919	1.13E-09	1.40E-08
FAXDC2	-2.169087721	6.682150934	1.14E-09	1.41E-08
SCTR-AS1	5.719254602	4.5422596	1.14E-09	1.41E-08
HKDC1	4.002922848	6.766213903	1.15E-09	1.42E-08
COL25A1	-2.850902632	-0.810331204	1.16E-09	1.42E-08
CHAF1A	1.759953642	4.298709745	1.19E-09	1.46E-08
ZNF296	3.388964764	1.400937644	1.19E-09	1.46E-08
PRKAG2-AS1	-2.228856175	1.384213404	1.20E-09	1.47E-08
WDHD1	2.345432001	2.701992433	1.21E-09	1.48E-08
NPTX1	6.75094719	2.236182118	1.24E-09	1.53E-08
SLC43A1	-2.261002091	6.31734889	1.25E-09	1.53E-08
ZADH2	-1.311612178	5.159011581	1.26E-09	1.54E-08
CCDC78	3.926668531	2.486516376	1.27E-09	1.55E-08
ADGRF4	10.63109226	1.746293437	1.27E-09	1.55E-08
AFAP1	2.496977461	4.872698499	1.29E-09	1.57E-08
TMEM125	4.327703792	4.132700118	1.29E-09	1.58E-08
LINC02708	-5.619377754	-1.164833253	1.31E-09	1.60E-08
BCAS4	3.325841333	3.796455573	1.31E-09	1.60E-08
MRTFA	1.585558386	5.84166043	1.33E-09	1.62E-08
ZNF185	3.073475342	4.650878381	1.34E-09	1.63E-08
TMEM164	1.846713706	4.289078618	1.35E-09	1.64E-08
TFAP2A-AS1	4.661197174	-0.176208203	1.36E-09	1.65E-08
TEDC2	3.000461115	2.307026377	1.36E-09	1.66E-08
PRR15L	4.103537079	5.030505492	1.37E-09	1.66E-08
USP30	-1.480809433	4.157670648	1.37E-09	1.67E-08
LMTK3	3.524674219	2.887277778	1.37E-09	1.67E-08
ZNF512	1.633386556	4.895347223	1.37E-09	1.67E-08
ATP13A2	1.784507749	4.871032828	1.38E-09	1.67E-08
WNK2	4.252129027	7.130224117	1.38E-09	1.67E-08
ASS1P9	-3.469335838	-3.637448713	1.39E-09	1.68E-08
CYTH2	1.755503624	6.563410831	1.41E-09	1.71E-08
SLC35A3	-1.441326351	4.982431482	1.41E-09	1.71E-08
PUS3	-1.277392039	3.90818634	1.41E-09	1.71E-08
LINC00342	2.48388918	3.437024233	1.45E-09	1.76E-08
LINC02716	-2.654009599	0.263594477	1.45E-09	1.76E-08
H6PD	-1.706317964	6.727383879	1.47E-09	1.78E-08
MCIDAS	7.894465804	-0.883826838	1.47E-09	1.78E-08
BCYRN1	3.665526034	0.965544291	1.49E-09	1.79E-08
GAS5	2.270271518	7.457107332	1.50E-09	1.81E-08
PAQR5	3.865008725	5.77360024	1.51E-09	1.82E-08
SULT1A2	-2.272825093	3.518085822	1.51E-09	1.83E-08
SIK2	-1.439690324	6.074762688	1.52E-09	1.83E-08
RUNDC3B	-3.156211063	2.40005075	1.52E-09	1.83E-08
PI15	5.195944251	0.81793791	1.52E-09	1.83E-08
HORMAD2	-4.578148711	-0.997709594	1.53E-09	1.84E-08
TPM4	2.274015288	8.681973092	1.55E-09	1.86E-08
F9	-6.62091324	7.740919295	1.55E-09	1.87E-08
CD58	2.361444149	4.695494634	1.57E-09	1.89E-08
PSORS1C2	5.876839421	-1.199493628	1.58E-09	1.89E-08
PTHLH	5.737587184	4.307593574	1.58E-09	1.89E-08
TRIM65	1.58355713	4.666505218	1.58E-09	1.90E-08
GOT1	-2.149289484	7.847582118	1.60E-09	1.92E-08
MACC1	3.802930619	4.55124721	1.61E-09	1.93E-08
CEBPA	-2.918039595	5.486515539	1.62E-09	1.94E-08
BCKDK	-1.283290875	6.106986109	1.62E-09	1.94E-08
SOCS7	1.921946306	3.944512052	1.63E-09	1.95E-08
MRPL16	-1.275430593	5.20255769	1.65E-09	1.97E-08
PCYT2	-1.893271109	6.375048994	1.68E-09	2.00E-08
DNAJC10	1.698726808	6.935682941	1.69E-09	2.02E-08
LINC02298	3.358588618	1.525349782	1.69E-09	2.02E-08
SRRM3	5.570503972	3.77216355	1.72E-09	2.05E-08
C1orf116	4.501406265	5.759968624	1.76E-09	2.10E-08
TMEM51	2.891586853	4.790060963	1.76E-09	2.10E-08
APOA2	-5.364254186	11.24723517	1.76E-09	2.10E-08
UNC5A	6.2726361	3.068068079	1.80E-09	2.14E-08
CLDN7	3.018466035	7.16227902	1.83E-09	2.18E-08
DNAL4	1.778036861	4.726714647	1.84E-09	2.19E-08
ALDOA	2.315154728	9.629362656	1.86E-09	2.22E-08
COLCA2	3.542245628	2.518588028	1.88E-09	2.24E-08
NKILA	4.888565172	2.436455983	1.88E-09	2.24E-08
CDH24	2.648716627	2.691992588	1.89E-09	2.24E-08
SHMT2	-1.554385923	7.430897097	1.89E-09	2.25E-08
AP3M2	2.109963583	4.416232448	1.89E-09	2.25E-08
C11orf49	1.871286749	4.582780889	1.95E-09	2.31E-08
SLC7A1	2.988444042	5.341034155	1.97E-09	2.34E-08
SPATA12	4.620911776	-0.859420755	1.98E-09	2.34E-08
JAG1	2.53033509	7.227069617	1.99E-09	2.36E-08
ZNF275	-1.248690373	4.732244805	2.00E-09	2.37E-08
MTMR10	-1.341165386	4.902250178	2.03E-09	2.41E-08
INSIG1-DT	-2.041537472	0.756178811	2.04E-09	2.41E-08
C11orf54	-1.861616625	6.514857013	2.14E-09	2.53E-08
L2HGDH	-1.858767168	3.172770696	2.20E-09	2.60E-08
NOL4	-4.295350349	-0.114162861	2.23E-09	2.64E-08
DTX3	2.308643046	4.881501005	2.24E-09	2.65E-08
EHBP1	-1.433325576	5.663076379	2.27E-09	2.68E-08
C2orf15	3.163823874	1.964097346	2.32E-09	2.73E-08
GRIP1	3.574517965	1.328897736	2.32E-09	2.74E-08
UGT2B4	-4.668515992	8.3323789	2.34E-09	2.76E-08
[truncated: 6,641 more rows]
