# Supplementary material for: Identification and Validation of Novel Biomarkers and Potential Targeted Drugs in Cholangiocarcinoma: Bioinformatics, Virtual Screening, and Biological Evaluation
Source: J Microbiol Biotechnol. 2022 Sep 13;32(10):1262–74. doi: 10.4014/jmb.2207.07037 (PMC9668091; doi:10.4014/jmb.2207.07037)
Supplement: Supplementary file 1 [file jmb-32-10-1262-supple.zip › JMB22-07037 Supple files/JMB22-07037_SUP_0_4.xlsx]

## Sheet: Sheet1
GSE26566	GSE45001	TCGA-CHOL
CPB1	CYP2A7	USH2A
CELA2B	AGXT	KCNN2
PLA2G1B	GLS2	RCL1
CPA1	CYP2A13	AADAT
CELA2A	CYP2A7P2	SC5D
PNLIPRP2	CYP2G1P	LCAT
AC092979.1	GCGR	GCDH
CELA3A	SPP2	MSMO1
CEL	RTP3	ALAS1
CPA2	GLYAT	ACADSB
AQP8	SPRYD4	CAT
MAG	GSTA1	ADI1
PNLIPRP1	GSTA2	GLUD1
CLPS	ZG16	PEMT
PRSS2	APOA1-AS	ACAA1
SERPINI2	GYS2	PCK2
BUB1B	SPX	HMGCL
BUB1B-PAK6	DMGDH	DCXR
PRSS1	APOA1	KDM8
PAK6	ADH4	DHODH
ZNF331	AP002026.1	ASS1P2
TIMM10	AP001636.3	SORD
STIMATE-MUSTN1	GLYATL1	ACOT2
AL513217.1	AHSG	MEP1B
LMOD1	HGFAC	DYNLT5
P2RX1	ADH1B	MTHFD1
ATP1A2	PLGLB1	FBP1
AC006254.1	PLGLB2	ABCG2
MUSTN1	HRG	GLYCTK
REG3G	ALDOB	DHRS1
AL590556.3	GSTA5	ESR1
CTRC	APOM	MMUT
CELA3B	AC068631.1	SLC25A13
SOX18	FABP1	KHK
KCNMB1	APOC4	QDPR
AC002550.1	AC092042.3	SLC25A20
KNOP1	KRBOX1	DNAJC25
AMYP1	SLC38A4	CFL2
MYOZ1	OTC	FXYD1
PRSS3	CYB5A	CYP2D7
UBE2R2-AS1	ALB	CYP27A1
XPNPEP1	RBP4	AGL
FGD6	PON3	PANK1
AC106791.1	FETUB	MST1
MYOT	EPHX2	ADAMTS13
PNLIP	ADH1C	TLCD4
KCNIP1	ADH1A	KMO
AC040162.1	AC099329.2	INSIG1
MPZ	ACKR2	SUCLG2
SNAI1	CYP8B1	GSTZ1
CASQ2	SLC22A1	ETFRF1
DUSP26	FBXL21P	CPS1-IT1
TCEAL2	LECT2	SLC16A2
FAM107A	HAO1	PHYH
TOP1MT	APOC3	DHTKD1
ADAMTS1	FFAR4	HADH
TOP3A	BHMT	CD302
AC087457.1	MASP2	EBP
ACTC1	SLC38A3	SOD1
AC008728.1	TF	CTH
LINC01561	ACADSB	SLCO2B1
SST	CYP2B7P	GRHPR
ENTPD6	CYP4F3	CDC37L1
ECRG4	BHMT2	MT1X
MASTL	ITIH4	TRIB1
ITGA8	ASS1	TENM1
CTBP1	ANGPTL3	SLC46A3
MYOC	AFM	MFAP3L
MYOCOS	HNF4A	SARDH
ARHGEF35	AC020907.2	LINC02362
ADAMTS8	FXYD1	ISOC1
POLR2F	AMDHD1	HAGH
CAPG	LINC00261	RMDN2
MT3	AC097104.1	TIGD2
FHL1	CYP2D7	AIG1
GHRL	TTR	ALDH6A1
GHRLOS	AC008537.1	SLC27A5
HEY2	HAMP	CD14
DAXX	F11	KCNJ8
PEX6	F11-AS1	TCAIM
PRMT9	HSD17B13	LINC01863
EMX2	G6PC	ABCA6
MLANA	PRODH2	ALDH5A1
MTOR	LDHD	RCAN1
ANGPTL7	C8A	ELAVL4-AS1
ZNF414	SERPINC1	ACOX1
NR4A2	SHBG	LINC01818
PGM5	ACOT12	N4BP2L1
MMP11	PGLYRP2	SPRYD4
OSBPL3	F13B	LINC01780
AC005154.5	LGI4	ALDH2
GGCT	AC104459.1	IVD
CNN1	GBP7	SEC14L2
SOX10	EHHADH	TMEM220
GFRA3	EHHADH-AS1	VWCE
AC020907.5	RGPD1	ABCA8
DCT	RGPD2	ACOX2
SOX17	APOC4-APOC2	SHMT1
FSIP2-AS1	AP003057.1	ACSL1
CLEC1A	ABCG5	ACAT2
DTX2	AC083902.1	ETFDH
DTX2P1	MTTP	GPHN
CDCA8	A1BG	HIBADH
DNAAF5	HAO2	DEPDC7
SLC35F1	SLC25A47	HSDL2
KLF4	SELENBP1	RASGEF1B
AL157838.1	GATM	ECHS1
ZNF217	HAL	BCKDHB
LAMC2	ACSM2B	LINC02153
KCNA5	AC061708.1	GCH1
KIF11	SLC2A2	SORD2P
AOC3	AL109933.5	PCDH9-AS2
FHL5	PLG	DHRS4
HJURP	AOX1	DCXR-DT
CDT1	SRD5A2	RIDA
MIR22HG	CYP4F2	SLC25A42
ZC3HAV1	ITIH1	ATP11C
TBRG4	GBP2	RANBP3L
RASL12	AGXT2	HAO2-IT1
CENPF	TUBB3	ANG
DACT3	UGT2B7	TPPP2
RNF122	C9	CRYL1
BUB1	PROZ	NADK2
NUSAP1	KNG1	XPNPEP2
CST2	ADAMTS13	SLC2A9
NCAPG	CYP2D6	HDAC6
C3orf70	ADH6	NR1I3
RBPJL	ABCG8	NR1I2
MAL2	AC092143.1	PLIN1
MAL2-AS1	CYP2E1	TPRG1-AS1
GRASP	TNFAIP6	CYP4F2
AP003071.3	MAT1A	ITIH1
MRGPRF	ASPG	IL17RC
FSIP2	ANGPTL8	SCP2
CENPM	DLGAP5	GLYATL3
DPP3	UGT2B10	ACADM
CENPL	CDO1	LINC01767
NAP1L5	APOF	SLC7A2
SIGLEC10	PON1	LINC02754
AMY2A	PCAT7	FUOM
CEP85L	LINC01711	SRD5A2
HRC	BCHE	ERLIN1
AP000487.1	LINC01322	FOLH1
PPFIA1	RGPD3	SOX5
PI16	MASP1	PRPF38AP1
WFDC1	CCL16	MPDZ
CTDP1	HPX	NSUN6
LYPLA2	MLXIPL	IQGAP2
AGRN	ABAT	DBH
AL645608.5	CYP2B6	LINC01625
KANK3	ARG1	ACAD11
SRF	FTCD	TM7SF2
AC006059.5	SULT2A1	METTL7A
ZBTB47	CES1P1	PGRMC1
XKR4	AC008014.1	ETNK2
LINC01504	AKR1C4	EPB41L4B
ZFAND5	C3P1	GCLC
CSRP1	CES1	PPP1R1A
TOP2A	ALOX15P1	ADHFE1
PLN	C17orf100	HAAO
LYVE1	SLC13A5	SLC35D1
MRVI1-AS1	DOCK6	ASPDH
AC073130.3	F9	MAN1A1
SCARA5	CD5L	FAM151A
GPM6B	DOCK7	HIBCH
NIBAN1	LIPC	C1R
AC024940.6	ALDH8A1	ABAT
SINHCAF	AP001267.3	ACSS2
TES	ABCB4	LINC02637
MMRN1	DAO	CYP4V2
SOX8	GLYCTK	SPINT1
CUZD1	GLYCTK-AS1	LY6E-DT
SCGB3A1	LINGO4	ETS2
CTRL	ANG	PHYHD1
LINS1	DCXR	TSKU
RAB9B	CYP2C9	BTD
PAFAH1B3	CPS1	SORL1
NEXN	SARDH	GATM
ZFAND3	FIGNL1	PEBP1
KIAA2026	MED23	HSD17B4
CKAP5	SAA4	MSRA
LDAH	SMLR1	APOE
KIF20A	ABCB11	PLIN2
FABP4	TTC36	ACOT1
MARVELD3	CYP2C19	SPACA7
AC092757.2	PAH	CYB5A
CCNB2	ACSM5P1	TRIM80P
KCNT1	AC002094.3	DGAT2
KCNK17	VTN	EPHX1
FNDC1	CYP1A2	UGT2A1
REG1A	AMBP	CTNNA3
ORC1	CFHR4	GADD45G
UBE2T	NAT8B	AK3
AC083870.1	MAOA	BCHE
CALD1	EPHX1	A2M
SCRG1	APOB	MPC1
CDH19	DIAPH3	RGN
CFD	AC137056.1	CYP2J2
AC002451.1	ACSM5	ENO3
PDK4	APOA2	SUOX
MTURN	TFCP2L1	PDE3B
ADGRL3	CDKN3	TKFC
ADGRL3-AS1	CHEK1	ACACB
CLDN4	UPB1	GOT2
DPT	F2	KLKB1
AC011504.1	SLC27A5	ACADS
ZNF536	CFHR1	CPED1
FOXF1	FMO5	AGMAT
CRY2	CYP4F12	TUBE1
ID3	AC111000.4	GLS2
PLEK2	UGT2B11	SLC16A13
RXRG	TNNT1	SLC39A8
CAVIN2	MT1E	ARID3C
KCNMB4	F10	PRSS16
CCNB1	GAMT	ACAA2
AP000757.1	FAM99A	SFXN1
FXYD6	FAM99B	PTGR1
ZC3H3	PROC	EHHADH
TPX2	NR1I3	GNE
SLC25A43	GPT2	MTHFS
TTC9C	AR	RDH5
XIAP	CYP4A11	MRO
CRYAB	SLC39A5	SLC34A1
METTL27	SLC1A2	ALDH9A1
C17orf53	HSD17B6	ZNF385B
SMG9	TOMM40L	GNMT
AP1S1	FCN2	GLTPD2
TRAIP	ITIH3	XYLB
DLGAP5	GC	SLC47A1
MRTFA	LINC01554	CYP2C9
CDCA5	SERPINA7	AQP11
HIST1H2BG	RDH16	ALDH1L1
LCORL	AKR7L	UGT2B24P
CCDC74A	MST1	ACSM5
CKAP2L	MBL2	XAGE3
NT5DC4	SERPINA4	CYP2D6
FAM81A	HABP2	ACAT1
NCEH1	AC009879.3	ASS1
FAM83H	ADHFE1	SLC6A13
AC010230.1	LINC01146	DHRS3
SLC24A4	NPW	UNC93A
IGFBP6	CPNE7	MIR135A1
MAL	PRAP1	SLC6A12
ABCD1	HJV	SERPING1
U52111.1	MELK	C1S
AC079584.2	CTH	SCD
ARHGAP15	ALDH1L1	VSNL1
CXorf38	ALDH1L1-AS1	MT-ND6
AL353586.1	BMPER	GCK
CCDC3	FGA	TSLP
HSPB2	ACACB	SMOC1
DSG2	ALDH1A1	TRPC5
DSG2-AS1	C4BPA	SELENOP
C2orf27A	CCL15-CCL14	EPHX2
JAM2	H19	IL27
TLCD1	DKK1	ZFAND5
MTFP1	AC091117.1	ZFP1
ANKDD1A	SORD2P	CCDC196
AL034405.1	SERPINA5	NAT2
UTP14A	UGT2B15	MYRIP
PRRT1	HJURP	KLHL6-AS1
PDE2A	CYP21A2	CBS
PCLAF	CYP2J2	ITPR2
SBSPON	C5	PIGV
NR2C2AP	GREM2	ENPEP
ASH1L	ATP1B2	F11
AC005037.1	SLCO1B1	HEPACAM
FAM126B	CPB2	TTPAL
ASF1B	NRL	CMTM8
AGAP10P	RGN	ACOT13
AGAP14P	AGMAT	IQCE
AGAP4	HP	PBLD
AGAP6	HPR	ARL4AP3
AGAP7P	TXNL4B	MIR4290HG
TIMM23B-AGAP6	GPX3	PGM1
DBNDD1	AP001273.2	SHF
SHC4	C11orf54	POR
ADAMTS4	C6	HSD17B8
NATD1	ALDH5A1	TMEM192
PER1	GFRA1	ECI2
SOX4	APOA5	AFMID
FOSB	SARM1	APOM
RABGGTA	TM4SF5	DNMT3L
TAGLN2	PCK1	RBP5
KRT18P31	RIDA	ESRP1
KAZALD1	MEX3A	GCAT
ACVRL1	AKR1D1	RNF152
RIPK2	ABCA8	NTF3
AC018816.1	SLC7A2	PCTP
ITPR1	CFHR2	DECR1
TMUB2	UBE2T	PSORS1C1
SPATS2	MT1F	DMGDH
EMCN	DIO1	MTARC1
CDK7	CCDC152	MT2A
RALGAPB	SELENOP	LDHD
SMC6	TTPA	RPL17P11
PDZRN4	C7	CNDP1
AC002398.2	PALMD	SH2D3A
HSPB6	TENM1	CISH
BAX	AC006262.1	UROC1
BAK1	CENPM	DHCR7
CCNA2	CPB2-AS1	LINC02766
TYMS	NAT2	RNASE4
LPL	HULC	DHRS4L2
CTSV	APOC2	ABCC6
GBA	KHK	LRRC28
GBAP1	CDT1	SERPINA4
RPS28	CPN2	PPARA
AC093866.1	FAM78B	CFI
SSBP2	GPIHBP1	ACY1
TNFRSF21	AC092802.1	C16orf70
PMP2	TLCD4	FNDC5
COL9A1	CYP2A7P1	DDT
CNKSR1	SERPINA10	HACL1
AL355987.1	GAS2	FAHD2A
GADD45B	APOC1	APOC4
MESTIT1	REEP6	CYP39A1
NR4A1	PCYT1A	LINC00399
PTBP3	SLC51A	SLC30A1
SQSTM1	LPA	MIR1915HG
ADAM8	ORM2	RTL4
AL021026.1	PLIN5	PAIP2B
FMO2	DNAJC16	OSGIN1
BOLA2	NR1I2	MT1G
BOLA2B	LINC01348	PPP1R3B
LCN6	CYP27A1	SDHB
AC112211.1	SORD	MLYCD
TMPO	TRIP13	LRRC1
REM1	A1CF	GGCX
KRT80	AZGP1	MT1E
LINC00592	FGG	MT1H
KLHL30	TMEM132A	NOCT
LGI4	FGB	PECR
HES5	DEPDC7	APOC1
ACTG2	TAF1D	CDA
THBD	AP003037.1	MYEF2
DES	PGA3	DNAJC16
UBALD2	PGA4	ENHO
TNFAIP8L3	ALDH2	SPATA41
MT1E	NEU4	GPR146
NIM1K	GNMT	LRRC3
TGFA	AC010197.2	ECM2
AC104532.1	OGDHL	ADK
VMAC	MND1	LINC01831
MCM4	FOXF2	COLEC10
AC002066.1	RANBP3L	AKR1C8P
AC073130.2	PAIP2B	AKR1C4
AC027237.3	AC092134.1	PKM
PAQR5	NUDT7	AMDHD1
FAT1	MMP11	ST7
GARS	C3	GCHFR
TMEM87B	CLEC1B	TCP10L
BTG2	AL583836.1	COX6B1P4
EFHC2	AHNAK2	APOL5
SLC50A1	TGFB2	ADRA2B
CEP55	ETNPPL	BDH1
THRAP3	KIF23	MGMT
B3GNTL1	AC092142.1	LINC01554
AC018616.1	HSD17B2	CLPX
APOD	FGL1	SLC31A1
WNT10A	ARMC9	BOK-AS1
TRIO	PCK2	LRRC37A7P
PDIA2	TAT	MT1XP1
MFAP4	TAT-AS1	AZGP1
BRI3	AL355499.2	ABHD14B
SGO2	AC025627.1	IDI1
ACKR1	CYP4A22	UGT1A2P
CDCA2	CYP4A22-AS1	MT-ND5
TTYH3	FAT1	SMIM14
CDCP1	ANGPTL6	SLC6A1
PRRG2	SHFL	FDX1
RCC1	VDR	LAMC2
FANCI	HAAO	MMAB
POLG	NAT8	SLC25A15
ANKRD9	CEP55	IGFBP2
ELMO3	ORM1	MT1M
UFD1	AC244100.2	DBT
JUP	CCL14	MSRB1
CSE1L	PDZRN4	G6PC1
DENND2D	CLEC12A	CDC14B
IGSF3	CPN1	LYVE1
ADAM10	PANK1	MASP2
KIAA0753	ALDH4A1	PEPD
AMY1C	SHMT1	LINC02160
SASH1	BAHCC1	IGFALS
MAMDC2	FGD6	AKR1C5P
SMC5-AS1	PHYH	MAN1C1
AMY2B	AL354919.2	TTC38
KLC2	CXCL12	TTPA
CNRIP1	SLC25A15	FCN3
DIS3	CD36	FGA
ACACB	AL645922.1	IDO2
E2F3	CYP7A1	MACO1
PRPF6	USH2A	CYP2A7P1
AVL9	NOP9	TTC36
THOC6	METTL7A	PLGLB1
AC027319.1	NR0B2	GSTA12P
PLIN3	POSTN	LINC01744
TBCCD1	SLC17A4	LPAR2
USP29	RDH5	UGP2
MTA3	AL591895.1	PEX11A
CLDN7	CLEC4G	C1orf115
RRM2	PLGLA	FERMT2
ASPA	MARC1	SEZ6L2
PARS2	ANLN	RNU1-75P
LINC02840	AC002451.1	PCP4L1
VIP	PDK4	OXT
GJA4	MYOF	LEAP2
ATF2	LRATD1	FADS2
TMEM88	CDK1	SLC39A14
DNASE1L3	IL33	AMT
PLAC9	BCKDHB	IGSF3
SH2D3C	AC068989.1	FCGRT
ZWILCH	ANXA10	SLC25A18
SNCA	HTRA3	MTATP6P1
KDF1	C2orf72	GPD1
ADGRG7	NUGGC	AVPI1
PTPN6	KIFC1	ADORA2BP1
ADGRB3	AGT	SOGA1
CADM3-AS1	FAM83A	PLPP2
ST14	FAM83A-AS1	LINC01146
EGFL7	HGD	ITIH4
ADAMDEC1	CFHR3	MT-ND1
MCAM	CRHBP	CYP3A43
CRTAP	ADI1	MT1F
EFHD1	NUDC	CPEB3
AC020558.6	AC003991.1	MIR99AHG
APBB3	STEAP4	ERG28
HYAL4	CDCA2	ABHD15
AC244100.2	AL109811.3	TM6SF2
CCL14	CENPA	TMEM176B
TEDC2	UROC1	PON3
NECTIN4	GPAM	SLC66A2
VEZT	PKM	STK39
GUF1	LCAT	F12
MYL9	TCEA3	ADGRA3
CPED1	CA12	MKI67
RGMA	GTSE1	LYRM1
IL17D	PMEPA1	HGFAC
CDK2	CAT	PXDC1
IL6	CCL19	ADH5
FITM1	TPM1	CYP4F11
GPX3	CRIP3	FTCDNL1
FAM181B	SLC22A7	CYP4F12
RIN3	AC068533.4	ABCC9
RAD51AP1	ASL	BNIP3
ABCA8	FBXO32	ACSS3
ZBED4	SLC25A18	FAM13A
CLEC3B	SLC6A12	MGST2
EXOSC7	TFR2	HSP90B2P
PPP1R13L	IVD	HNF4A-AS1
MLST8	AC006254.1	PLPBP
GEN1	MUSTN1	TBX15
ZNF688	NTM	CNGA1
L3MBTL1	CFH	GC
ERP27	GFRA2	PROS1
BICDL1	FYB2	HS1BP3-IT1
CNTN2	PLA2G12B	C4B
AKAP12	CDCA5	LONP2
STXBP2	UBE2C	AASS
ITGA4	AADAC	SPINT2
PDE3A	AADACL2-AS1	ALDH8A1
SKA3	GPR39	FMO5
BCL6B	LYPD1	NDST3
KDM5C	P4HA2	MT-CYB
NTF3	AL359893.1	ITPR3
CDC20	BAAT	GPT
DM1-AS	AC007785.1	POF1B
DMPK	C4A	GLT1D1
CCDC6	C4A-AS1	NUDT7
KLF9	C4B	SLC16A10
ADAM9	C4B-AS1	GOLGA6A
PHLPP2	AGTR1	SEPTIN4
RDH16	KCNK17	IDH1
ANGPT1	SLC22A9	GCSH
CDK1	CKAP2L	RDH16
TRMT2B	NT5DC4	FOXN4
UNC93B1	SLC27A2	PROZ
IRS4	AC008750.4	TDRD15
GALNT15	ETFB	KDSR-DT
CHRD	NADK2	CYP17A1
HEYL	UGT2B4	BAAT
SLC37A3	ITIH2	RHOB
KIF14	EIF1B-AS1	RARRES2
LINC00689	MYRIP	ALDH7A1
VIPR2	MARC2	SFXN5
TTK	RAB26	HIGD1A
ACYP1	FAM189B	CD24
IRX2	SLC47A1	NKIRAS1
AP001596.1	GINS1	PNPO
CYYR1	CFB	HPGD
CYYR1-AS1	NSUN6	CRHBP
AL596223.2	HYAL1	SLFN13
HKDC1	ASPA	SLC26A1
AURKA	SPATA22	PCCB
WDR34	GLT1D1	ADH1B
ID4	LINC02716	PGLYRP2
MYH11	AL731733.1	GHR
NDE1	AC011498.4	F11-AS1
AC009630.3	LRG1	GPAM
GPAT4	AL163636.1	CSAD
AURKB	AL163636.2	MCEE
IL11RA	RNASE4	ORMDL3
PRR11	CDC45	MGST1
REEP1	SLITRK6	MT-ATP6
RAD54L	ITGA2	SLC9A3R2
AC004241.1	PWWP3B	ABCA3
NFE2L3	PGM5	NCAM2
ZDHHC12	AQP9	KLC2
GBP3	NXPH4	SERPINF1
C2orf69	TLCD4-RWDD3	ITGB4
RAB3B	ACAA1	TTR
MYH10	DLEC1	STIMATE
SMTN	CDCA8	GXYLT1P6
TAS2R16	CCBE1	ADH6
PKM	AL035416.1	MT1A
GET4	FGGY	LINC00570
ITM2A	GNAO1	ALB
NGF	HLF	LARP1B
NGF-AS1	AC242426.2	PON1
SMC2	CYP4F8	FAH
PLPP7	PDLIM7	TMEM82
ANLN	SLC4A3	AQP7P1
HK2	CBFA2T3	CHAD
MEDAG	GPT	STARD5
TEX26-AS1	AC133644.3	NUDT6
GPATCH2	C1orf115	PTMS
RASEF	SLC12A8	COL18A1
REEP3	EPB41L4B	EXOC3L4
TICAM1	TDRD10	EPCAM
SRD5A2	CGREF1	SHLD2P1
KLF2	MLIP	ZPLD2P
ADIRF	IGFL2	NPW
ADIRF-AS1	LPAL2	GALT
AL136982.7	S100A3	CYP2A13
SLC25A25-AS1	CHRD	ENPP1
RAI1	PEBP1	DCAF11
GTF3C1	LEAP2	FETUB
TP53	SAA2-SAA4	NIPAL1
AL031681.2	P4HA2-AS1	MT-ND2
PTH1R	CMTM4	PPID
FAM167A	CFP	ARL4D
FAM167A-AS1	AF201337.1	DDC
MEX3D	ENHO	HSD17B14
ANKRD35	KIF4A	BDH2
GPER1	AGMO	EVA1A
NAALAD2	APCS	METTL7B
HPS1	ASS1P11	AQP7P2
STIL	NEK2	CLIP2
PRSS22	CTSV	GLYATL1
DIXDC1	CDH3	MTSS1
MMP19	HOGA1	LINC01816
HEPACAM	AL450992.1	DLG3
HEPN1	S100A11	CD36
OR5K2	HIST1H2AE	HLF
FGF4	CENPF	MIR4435-2HG
SMCO3	MMUT	GPER1
ST3GAL3	C4BPB	NARS2
DCD	KRT17P1	ANO9
UCK2	KRT17P2	MMAA
ID1	KRT17P6	PEX14
COL21A1	DHTKD1	CDO1
LRRC45	NTRK3	DDI2
DOK3	NDRG2	AK4
KIF4A	CDHR5	BHMT2
LTBP4	TMEM176B	ELOVL6
LAMB3	PDE3A	LIN7C
ZEB2	NOX4	LSS
POP1	FANCI	CYP2C19
HNRNPA2B1	POLG	BANF1P2
ACSL1	AKAP7	HEY2
CASK-AS1	F7	LINC02453
ABHD1	BUB1	CDHR5
AC010422.3	TNXB	MAPK13
MAN2B1	CES1P2	PC
CRIP3	HBD	CLYBL
BEST1	CAPG	TMEM176A
FTH1	KRT17	LPAL2
CCDC186	SLC6A19	GPRIN1
PTTG1	MMP14	ASGR1
COX7A1	HBA2	MTND6P4
SPARCL1	GHR	ACY3
RELB	SERPING1	CYP4A11
AL713868.1	COL1A1	CLEC1B
SLC35F3	CCNB1	RHPN1
GPRIN2	TMEM88	SFXN2
SGPP2	HELLS	HSD17B13
AC244453.1	BUB1B	MME
AC246680.1	BUB1B-PAK6	SPINT1-AS1
SGCG	PAK6	ALAD
NCAM2	AC026461.1	PFKP
LRRC41	MT1X	SHLD2P3
BORA	ZWINT	PRDX3
HIST2H2AC	DBN1	MFSD6
AL049829.2	MT1H	LRP1
MYC	ATIC	ADRB2
GPR132	OIT3	SMUG1P1
ZHX3	C9orf147	C3orf85
CLDN5	HSDL2	MAGI2-AS3
PTK7	SLC17A2	HPD
NSD3	ASAH2B	PLP2
AC092115.3	SLC6A1	IDNK
NOB1	CLU	PIPOX
ENOSF1	CST1	TMBIM6
C12orf49	CUX2	GCKR
ATOH8	PI16	AMD1P4
AC093512.2	SH3BGRL2	SLC23A2
FLYWCH1	BBC3	ASL
FBXL16	PPP1R13L	RD3L
AC015802.6	DHODH	LY6E
ST6GALNAC2	PTTG1	LRG1
PDE10A	IDO2	CCDC38
TUFT1	CLEC10A	CDT1
SYT11	CACNB3	TMED3
PYCARD	CERCAM	SIGMAR1
MOCS1	EXOC3L4	CES3
ACKR3	TYMS	BMPER
KCTD12	PFKP	C1RL
AP002762.2	PPARA	TMEM220-AS1
UBASH3B	SSTR1	DHRS4-AS1
BMS1P11	PODNL1	HCN3
BMS1P15	SCGN	LINC01018
BMS1P8	COLEC10	APMAP
BMS1P9	METTL7B	DTL
FAM83C	HPCA	ZDHHC13
PRRT2	DPY19L2P1	CDC42BPG
CDKN3	DPY19L2P2	H2AW
HOXA4	S100A11P1	IGFBP1
ZNF552	S100A11P2	THNSL1
DCUN1D3	COL4A1	HGF
LINC00910	GADD45G	GALM
GPC5	AC002094.1	A1BG
PLK4	SLC43A1	GGH
RCL1	QPRT	SLC1A2
TGS1	ABCC2	ECT2
ZNF586	TTC39C	CYP4A22
AC020909.3	PKMYT1	MIP
EMC10	HEPACAM	LRCOL1
CCM2L	HEPN1	ADRA1A
CORO2B	ASPM	DBN1
KANK4	ADAMTS14	ZNF330
NPAS1	MAST2	PI4K2B
TNFSF8	TDO2	DMKN
RPL4	ARSE	CYP26A1
POLQ	FAXDC2	CPS1
C2orf15	C8G	FMO4
AL133268.1	AC091799.1	TBX3
CMAHP	AC091057.6	DBH-AS1
MRVI1	AC123768.5	ENTPD5
DCXR	ARHGAP11A	LINC01485
NDEL1	ARHGAP11B	PXMP2
TYR	HRC	TPRG1L
SH2D3A	HIST1H2BN	GADD45B
AC004034.1	KDELR3	ACBD4
NFIL3	AC023024.1	EPHA10
AC009119.1	NPTX1	ASCL1
CDH13	ACADS	C8B
PBK	AL162231.2	LINC01428
TLL1	AC087721.2	ABHD6
DUSP7	OIP5-AS1	PRXL2A
SORBS1	BACH2	GPT2
ATG4D	KIF14	RETSAT
JPH2	C5orf46	SPX
KCNMA1	PTGR1	CYP2B6
SLC27A5	OIP5	MNX1
AC020907.2	ABCA5	RNF165
FXYD1	ATF7IP2	CPT2
LACRT	AC131944.1	HSBP1P2
TROAP	SPP1	HMGCR
C5orf22	LIFR	MAT1A
PCNX2	ACY1	SELENOO
GLB1L	S100A4	FOLH1B
MT1F	COMP	UHRF1
AL691442.1	AL035670.1	APOB
EFNA4	CYP39A1	CUX2
C10orf82	HIST1H2BF	RMND5A
AC016738.1	HIST1H2BG	CCNB2
NPAS2	SLC22A10	APOH
MKI67	PRELID3A	SYPL2
CDC25C	KLB	PLCD3
TPM2	MIR1915HG	TMEM53
AC106820.5	NRGN	SLC41A2
CCNF	AC079594.2	PCK1
PBX4	AASS	CTBP2
OGN	IL6R	SHBG
MGMT	FAM214B	KLF12
TYW5	FOXM1	GNG5P2
DTL	AC106798.1	CYP2C8
AC068724.1	BMX	SERPINF2
AC068724.3	HPN	RNF125
TMEM62	ALDH1A2	MIR621
AL590560.2	STIMATE-MUSTN1	DHRS4L1
TRIP13	SEMA4F	ABCC6P1
KCNA4	AL121845.3	AQP9
RFTN2	AC112206.2	PAH
TMEM100	HIST1H2BI	TAS2R60
PLA2G2A	SLC37A4	PKMYT1
ITGA2	CLEC3B	GAMT
IRF6	AC087632.2	SERPINA1
CHGA	PCLAF	CYP2A7
AC007750.1	CREB3L3	HYAL1
FAP	ALDH3A2	NCAPH
RHAG	MKI67	AQP7P3
CNP	PHLDA3	CXorf66
KRT19	ACMSD	UPP2
OXTR	CCNT2-AS1	ECHDC2
PIK3R3	SLC22A15	ARFGEF3
FRZB	TOP2A	RXRA
SOBP	CP	LINC01127
ARMCX4	HPS3	ASPG
AC073323.1	ADAM12	SLC38A2
IQUB	MMD	SCRN1
ACOX2	CLEC4M	OIT3
MCM10	LINC01018	MAIP1
SKA1	DBH	CROCC2
IL23A	ACAA2	PZP
ATP11C	KIAA1549	PITPNM2-AS1
ZNF606	TMEM213	C3P1
PPL	RIPK2	ZCCHC2
SUN1	AKR1C8P	RHEBP1
CD70	PCSK6	LINC02675
FES	CLYBL	MT-ND4
SAA2	LGSN	ADGRG1
SAA2-SAA4	ATP2C1	CNTLN
GNG11	MT1M	ANGPTL6
ZNF10	AC090772.3	UBTFL10
C1QTNF6	CABYR	PAQR4
Z82188.2	MPPED1	MTARC2
FXYD6-FXYD2	AQP7	SLC16A1
STK39	CDCP1	TANGO6
PTPN14	KRT6B	HSD17B10
CADM2	C3orf80	ACADL
PMP22	SCN7A	ORAI2
PTGFRN	GAS2L3	SPATS2
PIGG	ARSEP1	TMEM252
LRRC61	GLUD1P2	RAB3D
FEN1	E2F7	HAO2
MAPK13	AC011452.1	MMACHC
AC087721.2	ATF5	PDK4
OIP5	AL359922.1	ELL2
SLC6A6	CDC37L1	FAM83A-AS1
RPL15	AC079145.1	SMCO4
C1QTNF7	MATN3	CENPF
PIK3CB	C10orf55	RHCE
NOTUM	PLAU	PCSK6
AC020909.1	CDC20B	FANCI
POLD1	GPX8	TANC2
MLYCD	INHBA	TP53RK-DT
TMPRSS11D	AL031963.1	NRG4
NKAIN2	BPHL	CALML3
RNF217-AS1	POR	NAT1
DDR1	PIK3R1	TOP2A
RXRA	ABCC6	CFH
ALDOA	ACAT1	INAVA
AC021733.2	AMT	B4GALNT4
CCN3	AC025580.1	SEC23A
MAD2L1	C15orf48	ALDH4A1
DAAM2	EHD1	SPECC1
LCAT	BX927359.1	AR
MPDU1	C14orf180	NEK2
AL159978.1	PRC1	SLC4A3
WASF3	CDKN2B	PDXP
FOXM1	CDKN2B-AS1	CEP55
IL33	LRRC69	GLRX5
CACNG7	C3orf85	PAPSS2
BX284613.2	NMUR1	ASNS
EPAS1	ARSI	C11orf71
KCNN2	CDH19	USH1C
AC097515.1	TCAIM	RFPL1
LDB2	LINC02136	TSPAN15
PTX3	TST	PRC1
STRA6	HPGD	KIFC1
EID1	RAB42	LINC00526
PARPBP	TWIST1	LARP4
PMCH	SLC6A16	SAR1B
DPP6	AC025265.1	STAB2
ABCC8	STAB2	LINC00511
NUDT21	FOSB	SLC25A25
TSPYL2	FMO3	STARD4
ZNF205	ZGPAT	PPP2R1B
ZNF213-AS1	MCM4	CCDC112
S100A14	TMEM186	SAT2
PDZD4	RIBC2	PRG4
KDELR1	ITGA11	BPHL
CSPG4	AP002762.2	GRIA3
MCM3	UBASH3B	PALMD
CRYAA	CFI	RND3
CRYAA2	CYP3A7	CHRNA4
RPRD2	CYP3A7-CYP3A51P	CA5A
HMMR	SEMA3C	GREM2
HMMR-AS1	FAM9B	ADH1A
NKAIN3	CLRN3	LINC00907
PEX3	AC024581.1	SYT7
MIR99AHG	C2CD4A	FBXW11P1
AC025265.1	GNE	FBXO8
STAB2	MME	ARMC6
SAPCD2	STRA6	ETFA
SAA1	SLC7A11	TRIM59
NDC1	SLC7A11-AS1	CECR2
AC009630.2	AC126283.2	MT2P1
GINS4	STIL	PLGLB2
CBL	CYP4F11	UGT2B10
HHAT	LINC01488	ABCA10
CNOT9	IPO9-AS1	SLC17A2
SRPX	CCDC74B	CRAT
CAB39L	AC005828.3	MFSD2A
AC100786.2	TANC2	IGFBP4
ERO1B	ADGRG1	SDC2
KDM8	UGT1A1	CDCA5
AC241377.2	UGT1A10	MYBL2
AC243772.3	UGT1A3	ITSN1
LINC00869	UGT1A4	RPS4XP5
LINC01145	UGT1A5	FGG
LINC02591	UGT1A6	PCBD1
CLDND1	UGT1A7	GBA3
RGS2	UGT1A8	SDS
NAT2	UGT1A9	GPR182
BCL2L1	MT1B	BUB1
RCC2	CENPW	CMBL
RCC2-AS1	STARD10	DPYD
AC027097.1	OSBPL3	C19orf12
AC027097.2	KNL1	FOXM1
ATP8B1	TTC39A	SS18L1
AC005703.3	MBL1P	RAB25
MLLT11	TMEM176A	GOLGA6B
ASPHD1	HIST1H2BJ	REEP6
KCTD13	KCTD1	CYP2B7P
CPE	PID1	MBL1P
VGLL3	C2	AMBP
TSPAN7	MEX3B	FAM210B
R3HDM4	AC079328.2	MTTP
RGS7BP	PIF1	GYS2
ZBTB16	GRB14	EPS8L3
GNMT	ATP7B	EPS8L1
MT1DP	GLUD1	PDHB
FAM98B	LAMA1	TCEA3
NRXN1	CENPU	HMGCS1
PCDHB4	FUOM	RAB36
SCAMP4	CHST4	ITIH3
AC130304.1	MNX1	F8
COL1A1	RAI14	FADS1
TMEM259	CENPK	UGT2B7
CENPU	AZGP1P1	UBE2C
ARRDC1	PAQR4	CHPT1
TK1	COL16A1	MDN1
ALDH1A2	PRTFDC1	SLC22A1
SAMD3	LAMC2	ECH1
FAM222B	IL18R1	FLVCR2
ASAP1	AKIP1	PLEKHN1
ZNF416	SERPINA1	HAL
LRG1	LOXL2	HSD11B1
TEX26	AC016738.1	GASK1A
SIK1	NPAS2	BOK
SIK1B	GCH1	RIPPLY1
CEMIP	HIST1H2BC	OGFR-AS1
HSD17B6	TTN	CYP4F3
SPINT1	TTN-AS1	NMRK1
SNHG28	AC004702.1	HDAC7
NRIP2	SPECC1	MCM2
RBP2	AL606760.2	BAIAP2L2
NFRKB	CPT2	SLC38A3
SPRY2	ERO1A	PRR32
KDM5B	CYP3A5	PLGLA
SMC1A	TMEFF1	CENPM
ZNF367	HSD17B4	CES1
LDB3	GLUD2	BEX2
TMEM8A	AL451164.2	RDH11
AC048382.5	AFP	ETFBKMT
ZSCAN2	IGFBP1	FGB
AC099850.2	STAG2	CBR1
JUN	GOT1	PMEPA1
RSPO3	COBLL1	MT-ND3
CTSF	MT1L	UBB
TGFB2	AL358613.3	KIF2C
C7	CYP26A1	MLIP-AS1
SCARA3	EDNRB	SMIM19
FABP1	CAPN3	SPDYC
ARHGEF18	NSD2	MST1P2
RTL4	SLC6A13	SLC28A1
EHMT1	PTPRU	PEX11G
C7orf50	LAMB3	CEBPD
MIF-AS1	SOX4	SLC52A3
HIST2H4B	FOXA2	TNFAIP8L1
ZMAT3	CCNJL	SCUBE1
LSM4	TEDC2	HRG
INMT	CYP2C18	ACOT6
INMT-MINDY4	GPSM2	PNPLA7
PRSS27	SSUH2	SLITRK3
DSP	SMIM1	SUCLG2P2
TMEM156	AC002398.2	SHCBP1
BRAF	HSPB6	MTCO3P12
AC003681.1	AC106782.4	GUSB
LIFR	SLC25A42	PEX3
VASP	SLC26A2	TEX30
ARHGAP27	GJB3	CPB2
ACTA2	TMEM44	PFKFB1
ACTA2-AS1	ANXA2P1	DPYS
DBN1	ENO3	LINC01348
BATF2	DPF3	CCNB1
SLC22A1	EIF5	NYNRIN
LGALS9	HPN-AS1	CYP2E1
TNFRSF12A	SLC25A20	NCAPG
LCOR	COL10A1	CFHR3
PHETA1	AC092143.2	DIAPH3
ADHFE1	TMEM86B	MELK
SLC12A6	GLTPD2	FA2H
CERS6	PLA2G5	DMD
CERS6-AS1	IDNK	DIPK1A
JAK2	PBLD	ENPP5
SLIT2	MATN2	SIPA1L3
CASP6	ARMH1	TXNRD2
HIST2H2BE	MYO19	TRO
ADRB2	AC006504.7	TUBB3
CIDEB	MPC1	IQGAP3
OTOS	CALB2	CDNF
EPB41L4B	PGM5P4	PTP4A3
AL121753.1	LINC01116	FXN
ADORA2B	SPOCK1	ABHD1
AL109811.3	ADRA2A	TFDP1P2
GLDN	PPEF1	PCNX2
MT1H	OPHN1	LINC01128
HSD11B1L	HIST1H2AI	NUGGC
GPR4	ABHD1	KIF18B
LINC00272	RAB3B	LINC02210
MEF2C	PSAT1	PRDX6
MEF2C-AS2	ZMAT1	JADE2
UNC5B	TSPO2	E2F1
TCEANC2	RAD51AP1	NECAB2
PRR7	SLC25A33	FTL
CD3G	C12orf49	MOGAT2
GTF2IRD1	ARHGEF26	C2
AL133481.1	COL5A1	N4BP3
ZCCHC24	CST6	MLXIPL
SOX15	SCARA5	ILDR1
AIF1L	DEFA1	SLC38A1
CST1	DEFA1B	C8A
TMEM189	DEFA3	FANCC
ZFP36	STK39	PSAT1
ARSA	LBP	CFP
EFS	SPTBN5	KLC4
ANG	ARNTL2	BUB1B
CYP2U1	ARNTL2-AS1	PAFAH1B3
MAMSTR	BX470102.1	ALDH3A2
LILRA6	S100A6	PEX13
KIF24	ABHD17C	ANLN
SLC38A7	NUAK1	LRFN4
AL356534.1	GSTZ1	ACVR1C
RCAN3	ENOSF1	NAAA
PTGIS	NTRK2	E2F8
NKIRAS1	FAM241B	SLC9B2
CLEC14A	CST2	BACE2
TIE1	PFKFB1	NLRP6
HAUS8	AC069366.1	CDH23
AL157935.2	KSR1	GABBR1
ST6GALNAC6	FAM229B	DDR1
PLP1	CHRNA3	PROC
TIMP4	CHRNA5	MAMDC4
ARL4C	TPPP2	ABCB11
AC009554.1	ACSL1	TFR2
AC009554.2	CIDEB	TGDS
VPS13C	NR5A2	HAMP
S1PR1	NCEH1	ELF4
STARD8	WDYHV1	ADIPOR2
HAMP	KIF24	B3GNT3
LMTK2	IGFBP2	PMPCA
DOCK3	HDAC6	PUS10
CPXM2	ADRB2	PHLDA3
EGR2	LIMK1	RAD54L
USP20	DUXAP8	YEATS2
SAA4	PCDH7	MTND4P20
GPIHBP1	MORN4	RAP1GAP2
ACTL10	KIF26B	KIF23
FAAP24	INMT	EPM2A
PRKAR1B	ALAS1	ADAMTS17
CBX7	MME-AS1	TCTN2
SYN2	OLFML2B	CDK1
GATA2	SCARB1	LGSN
TIPARP	SAC3D1	PHLDA1
ZSCAN16-AS1	AL356488.2	OXER1
CRYBB2	SMYD3	MASP1
CRYBB2P1	PNPLA3	DNASE1L3
SUMF2	CYP4V2	PINK1
CCDC138	KLKB1	FMC1
PKMYT1	MTHFS	COPZ2
MEOX2	TAF12	ITCH
UST	PACS2	NIT2
AC092666.1	DDA1	MMP14
GPRACR	RFC4	RAP2C
SLC30A6	COL13A1	AOX1
NR1D2	AC008982.1	ABR
SPEG	ECH1	SLC39A10
PAK1	ACSS3	MMP11
FCN1	KRT14	SLC25A52
GRK6	PTGDR	ASF1B
PRR7-AS1	ZNF697	LINC02028
TMEM182	PDZK1	ALDOC
FZD4	PDZK1P1	SHFL
AL163636.2	AL713999.1	CYP8B1
RNASE4	SMPX	FBXL19
HSPBP1	SFRP4	GSTA1
USP12	CBX1P2	USP38
HPCAL1	EME1	MAFG-DT
FERMT1	LRRC59	NRBF2
GHR	FGF1	ANGPTL3
TESMIN	HOMER2	ITIH5
GATD1	SLC17A3	PPP1R3G
KL	SLC9A3R2	NCAPD2
IGSF22	TMEM44-AS1	AGMO
TMEM86A	PAQR9	GNPNAT1
ARFGEF2	PAQR9-AS1	SEL1L3
AC009432.2	TREM2	VIPR1
MCTP2	AC068993.1	MT1CP
CNNM4	RRM2	MOCS1
PC	C6orf201	ORM2
AC137056.1	ECI2	CRLS1
ACSM5	RAB17	SRD5A1
ACSM5P1	DIO2	B4GALNT2
DOCK5	RNFT2	MARCO
TGFBR1	ALDH1B1	CHAF1B
CCDC50	TENT5A	FSCN2
AC068051.1	IQCE	GOLGA7B
AC107884.1	ETFDH	C4BPA
HGFAC	IBSP	EI24
CAV1	GJA4	NDUFA6-DT
WT1	ABCB1	S100A11
AC091607.2	ATOH8	OSBPL3
OVOL2	LINC01619	LINC02749
CHAF1A	FBLN1	TMEM170B
VSTM2L	MELTF	PER3
CHFR	STK36	MFSD10
TIMP3	IGF1	SGK3
ERO1A	LINC02456	HINT2
KNTC1	HSD17B8	CNIH1
SYNPO2	HIST1H2AC	ASB4
POLD4	PAFAH1B3	MGAT5
SMYD5	SLC17A1	CLEC4G
LOXL4	LINC00626	TMED5
AC009630.1	DUXAP9	ACSM2B
KRT8	SLC25A27	COL6A6
CXCL8	GAL3ST4	TMC4
AC011446.1	AC008011.2	C12orf75
NACC1	PTHLH	FTCD
RIMS3	WNT2	PKLR
EEF1A2	CAPN2	GCGR
SLC25A15	CCL15	APOC1P1
AC011452.1	MMP12	CHN2
HPS3	KRT16P6	PLK1
DNMT3L	AC025178.1	BICC1
FP565260.4	PDZD2	FAM81A
AL049747.1	NDUFA6-DT	GK
NEK4	PCDHB2	LRIG2-DT
TMEM35A	TMEM144	PRKAG2
HEMK1	AC084866.1	ABCG5
PRIMPOL	MPST	STYX
CAPS2	CHST3	GALK1
AP002518.2	ECHDC2	LINC02027
F12	WDHD1	CES2
IGSF8	AP4M1	C6orf132
PKP3	VSIG2	SLC27A2
SERPINA10	CENPO	COBLL1
CMTM5	PSMC3IP	SLCO1B7
FGD5	RBP5	CDC20
FGD5-AS1	ISOC1	HDGFL3
STAP2	SFRP5	DLGAP5
CDO1	CHDH	FCN2
SGK1	ECHS1	ABCD3
NTRK2	AP002518.2	LINC01714
SOX7	RNF112	TMEM132A
AC068831.7	LINC02608	PLEKHB1
SMDT1	IGHA2	MCM3
ABHD6	AC009570.2	CROCCP2
RNF44	JCHAIN	KIF18A
NES	FMNL2	AKR1D1
ATP5MD	TSPAN15	PLPP3
MREG	MMP7	LINC02275
RHBDD3	BACE2	VNN3
USH1G	AL096870.8	APOF
JAM3	DHRS1	STIL
PERP	COLGALT1	EXO1
OXT	EOGT	LIFR
MYOZ3	N4BP2L1	TESMIN
RCE1	SHD	ZNF431
NPY	AIG1	C3orf52
CADM3	SEPHS2	KLF15
CORO2A	ELOVL6	ACSL5
CFHR3	GOLM1	AIFM1
AL592166.1	WNT6	ETNPPL
KIF2C	SPDL1	PTPN14
WIPF2	EDARADD	VTN
MMRN2	ENO1P1	RAPGEF4
KIAA0319L	LIN7A	RHOV
GUCY1A2	ADCY3	MT-CO1
DGKQ	CBR3	TFAP2A
HOXB9	CBR3-AS1	TMEM61
KLF15	SAPCD2	ANKRD52
ATP1A1	LARP6	GLB1L2
ATP1A1-AS1	SPSB3	MELTF
PHYHD1	AC025188.1	NT5DC1
B4GALT5	SHC1	SULT1A1
MRC2	AL121845.2	LILRB5
CDH5	LIME1	AGXT2
GARNL3	PHYHD1	MTFR1
TMEM51	AP006587.6	FAM227A
MISP	AL365203.2	ABCA5
ASMT	EXTL1	P2RX3
GPR157	KRT17P3	DENND5B
MMP24	PTGFRN	FMO3
SELP	MTX2	SLC22A10
AC011479.4	GREM1	LAMA5
TRAF2	AL445524.1	TTC39C
HS6ST2	INTS8	CCDC152
TCEAL7	CCDC34	C8orf82
HOXA5	AL358075.4	LDLRAD4-AS1
APOA5	PIK3R3	FOXN3
PLIN1	RASL11A	GBP7
NRGN	LINC01117	TOLLIP
ADAP1	AC025569.1	SERPINA6
DLL1	PTPRB	ARNT2
PLPP2	DNAH1	ACTBP9
DNPH1	UHRF1	TMEM163
TENM3-AS1	PTH1R	AGAP1-IT1
HOMER3	ORMDL3	SLC13A3
CELF2-AS1	AC004888.1	FABP1
AC231759.2	KCND2	CROT
AC239585.2	CD276	CYTOR
MELK	E2F3	NDRG2
GFRA2	ZNF469	CCND2P1
MFSD2A	AC009779.3	ABCC1
TMEM147	GALNT10	BMP10
COX18	RHOV	CTSO
IL1R2	ZSCAN20	EFHD1
TFAP2C	TCP10L	MTM1
CKAP2	FNDC1	HMGN5
COMP	AC012254.4	BIRC5
FLNC-AS1	PLP2	CYP7A1
AC020916.1	MEX3D	ZNF142
ZSWIM4	AGRP	LEPR
ZNF740	FAM171B	CDC45
RHOB	AC007750.1	MCM10
ZNF566	GPR20	ANKS6
F11-AS1	RHOB	SMARCA4
CSNK1D	FAM149A	CFB
SLC16A3	TRIM46	PDSS2
CFHR1	LONRF3	HPS5
FAM91A1	ST6GAL1	ASPHD1
RASD1	TP53I3	MST1R
AC074143.1	ABLIM3	CYP2A6
FBXL8	AC012613.1	SINHCAF
APOF	AC012613.2	MT1JP
DGUOK	STAT4	GPLD1
MINAR1	MELTF-AS1	LINC00242
MYLK-AS1	AP002433.2	ARPP21
ELN	GFOD1	RASEF
ELN-AS1	UBAP1L	FAM9B
RPS6KA1	GABBR1	CDC6
AL139232.1	DUXAP10	CDR2L
WDR24	TLCD5	LRRC3-DT
AL139317.5	FRMD5	ERRFI1
FERMT2	PDZK1IP1	AKR1A1
ELF3	PROS1	ALDH1A1
AMDHD2	ACADM	VKORC1
GINS2	ACADVL	PRODH2
AC010185.1	INSIG1	MT1DP
KCNJ8	TPM4	DAO
MSRB3	MPZL1	TERB2
GPR137B	NR1H4	CYP2C18
TET2	BBOX1	MT-CO2
KAT2B	MED10	RNF130
OSR1	RGS7BP	PIK3R1
FAM99A	HIST1H2BM	ELOA
SLC16A2	GASK1A	TCF19
TP53I11	JAM2	ARMC9
AP1S2	SMCO2	PRH2
CCL16	NRG1	TESC
GMIP	LINC02580	CDCP1
TMEM139	AC097641.1	TTC39A
YWHAZ	SSTR2	AOC4P
SLA2	FAM155B	KIF4A
CYBA	SIK2	MT-ND4L
SCGN	GPER1	NQO2
AC005786.3	APOE	ELFN1
MFSD12	AF196969.1	FBLIM1
CDS1	EBP	WNK3
UNC5A	GAPDHP14	ID2
LIN9	HIBCH	RPP14
SMYD2	SFXN3	PLXNA3
PCK1	HELLPAR	KLF10
EPCAM	MCU	SAPCD2
MLLT1	PLP1	CENPA
SP6	AC007285.1	MRPS28
ZBTB4	FKBP14	HPX
HAPLN4	ITGA3	SEPSECS
RUNX2	PLCXD3	TPMT
FAM117B	LIPE-AS1	PLXNA1
ITIH4	RCAN2	SERPINA12
ADCY4	SMIM14	LINC01093
MT1G	UGDH-AS1	KLHL15
SLC25A18	GATA4	OSBP2
GSTA4	BHLHE41	LINC01702
MMP14	CDKN2A-DT	MNX1-AS1
ASPM	CAMSAP2	NCK2
INAVA	NFASC	DHRS12
NAP1L3	SPRY4-AS1	RCC2
AC109460.2	AC093916.1	CACNB2
NFATC2IP	UBE2Z	INHBC
LAMA3	OGN	COQ10A
HIST1H3E	CEP89	VXN
HSPA12B	FCN1	ZCCHC24
CBLL1	C12orf75	ST14
EVC2	UCK2	STBD1
GSTA5	MBOAT2	SERPINA11
DENND10P1	AC112253.1	LINC01151
Z82195.2	NFE2L3	SLC25A24
UGT2B10	CCNE1	OVOL2
GGNBP1	SH3PXD2B	PRR36
SLC6A14	CRNDE	SLC4A11
BOC	CYB561	SPEG
SDCBP2	FOLH1	FAM111B
SEZ6L2	PRAG1	TRIP13
PPP2R2C	AC004593.3	CPNE7
AP003031.1	CHN2	S100A6
DGAT2	ARL9	PACS1
KLHL21	S100A16	KATNIP
IFNA14	PLAC8	HSPB9
OLR1	NPM3	BHMT
CES5A	EGR1	MPLKIP
C1QTNF4	LMNB2	ABCA1
CCN1	MTMR11	FYB2
CFAP61	GALM	CUEDC1
H6PD	TMTC1	OR7E29P
SERP2	AMPD1	LMNB2
AC091534.1	CCN5	CSRNP1
EDNRB	KCNK15-AS1	UBE2T
ZNF473	NRP2	TAPT1
PALM	PTK7	SNTB1
CES1	TGFBR1	SLC28A2
CES1P2	GCAT	RBP4
WASHC2A	EVA1A	TEAD2
WASHC2C	CAPRIN2	EHF
ABALON	SEMA3F	LIPG
C6	AP1S1	ACO1
HAO1	BLNK	DENND6B
AL035685.1	PDPN	ST3GAL6
KCNB1	MAN1A1	RHEBP2
FANCC	AL137009.1	C4A
GAS1	CCNE2	ESPN
CIP2A	GAPDH	C11orf80
ITGA11	A2M	SGPP2
ZNF165	RASAL2	NAGS
AC092718.2	SHE	IQANK1
CENPN	AL731567.1	GPR35
G6PC	ALOX5	ZG16
USP19	AC020907.4	CTHRC1
VIT	GRAMD1A	COX6A2
SAMD10	TRIM65	AOX2P
ADAT3	AL807752.7	F2
LCN9	PTGDS	TMEM256
SLC22A18AS	ART4	EDNRB
QDPR	TRPV1	MPPED1
SORCS1	FGFR2	LINC00337
MAGEH1	UGT2B29P	SAA4
SYNRG	AC010719.1	ANXA3
ZNF605	ABHD6	MOCS2
AC023593.1	TRPV6	AHSG
MCM2	AFAP1	TRIM45
CUX1	AFAP1-AS1	COL26A1
CA4	MEMO1	SKA3
TTR	MEMO1P1	MLIP
KHDC3L	XPOT	RHBDF2
MLXIPL	UMAD1	THRB
ADGRG5	ANXA2P3	KCNE1
CSRP3-AS1	AP006216.3	HSD17B6
E2F8	APOA4	UPB1
ETNPPL	LEMD1-AS1	LIMK1
SULT2A1	NAGS	GOT2P2
TAT	HMGCL	NFE2L3
TAT-AS1	CKLF	ZNF213
CA5A	CKLF-CMTM1	DERA
EMP1	FERMT1	ATP5F1AP3
CBX4	SULF1	LINC02418
KMO	DDTL	LBX2-AS1
PPY	ABCC6P1	AHCYP2
SIX4	SUCLG2	ADRA1B
RBP4	VDAC1P6	ASPA
FAM229B	NECTIN4	DDO
LHFPL6	HIST2H2BA	SEC24B
ITIH1	PADI2	CASTOR3
RGCC	C15orf65	NXNL2
GPX5	DNAAF4	RHBDF1
SERPIND1	EPDR1	TES
ATF5	MTCO3P12	EBPL
CHPF	TMEM179	NAT8
FBLN5	UBALD2	NPY6R
FAM241B	CPS1-IT1	CMTM4
AL136988.1	MIR17HG	A1CF
GALNT2	SLC30A6	DGCR6L
PRG4	MLLT3	KIAA2012
WDR66	LINC02532	UGT1A4
NXPE3	MDFI	TRIM55
KRT7	NABP2	RNF24
EPHX2	RHBDL2	ST6GAL1
CHRNG	GJB1	PERM1
RASGRP2	S100A2	SERPIND1
AC008852.1	HSD11B1	GLYAT
RAB3C	TCL1A	ADRB1
GIMAP1	HIST1H2BE	ITGA2
ARMC7	HNF1A	PFN1P3
AC024588.1	ADIRF	FUCA1
MYO10	ADIRF-AS1	FAM155B
RARA-AS1	AL136982.7	RAD51
ETFDH	MXRA8	SLC22A7
KCNG4	SDS	STARD10
TFCP2L1	GAPDHP76	FOXRED1
MAT1A	ANKRD22	RACGAP1
MFSD9	LIPM	ABCB4
AC005746.2	SLC25A10	IFT52
BCAS3	CORO2A	MCM6
SLC38A11	ADAMTS12	CETP
CAPN10	FAH	UAP1
ALKAL2	AC093512.2	NTM
OAF	ALDOA	JAKMIP2-AS1
SLC6A16	SPTLC3	CEP89
DZIP1	AC098614.3	MT-ATP8
GPC3	SOCS2	DLX4
PEG3	RERGL	SMLR1
AGBL1	EBPL	RABEPK
AGBL1-AS1	HBG1	PCYOX1
MRS2	SLC39A6	SLC38A4
NRARP	MTHFD1	COL18A1-AS2
RBM24	SLC36A1	LINC01847
PFKP	TEAD2	ALDH1B1
AC010457.1	MAPK13	RUSC1
AC098848.1	PRDM16-DT	ABCC10
RAB27B	SLC9A7P1	SLC51A
PDE1B	AC023593.1	KCTD17
PPP1R1A	MCM2	OCEL1
RND3	PLPBP	PIGS
HIBCH	ATG9B	SLC5A12
AMMECR1	NOS3	ECHDC3
AHSG	ALDH6A1	G0S2
HPX	MBNL3	PIP5K1C
MLH3	PLD5	C3
PROZ	RCL1	FH
STAT1	AL158064.1	ACSM5P1
H2AFX	SPEG	C16orf87
FANK1	SNX7	TCF3
ELMOD2	AC034139.1	SLC44A2
AP001282.1	FAM47E-STBD1	GLDC
PYROXD1	STBD1	NOTUM
MUC1	AL121988.1	CHD3
ENPP1	OAF	TCP10L2
CYP2C8	C1R	PLIN4
PPEF1	PTTG2	SMIM1
ZNF385D	IFIT2	LINC02428
MMP17	ZFHX4	GPRIN2
MARK1	TRIM6	CCL16
INKA1	TGFBR3	LAMB3
TGFBR3	HIST1H3B	CCDC74B
FAM171B	EPHA10	CCL23
AHSP	SGK2	PRKX
SELENBP1	SLC5A1	MISP
FOXB2	CRMP1	EIF5
UPB1	COL4A2	PDIA5
AL163636.1	TRIM59	TEAD4
GAS2L2	SEMA3G	CRMP1
PDZD8	IL17RB	ADAM9
CCN4	ZBTB41	PLXDC1
MT1A	TUBBP6	FBXL2
ATAD2	MTCO1P12	MT-CO3
RAPGEF3	SLC25A24	ADH4
CCDC152	AVPR1A	ITIH4-AS1
SELENOP	EEF1AKMT4	LINC01727
NCF2	EEF1AKMT4-ECE2	SOWAHB
AL451164.2	ANKIB1	KAT2B
FAH	TMEM189	PDGFA
GPD1L	PCNA	C16orf96
WDR76	AL591242.1	GPSM1
IFNG	CDKL5	MERTK
AQP9	SCML4	BICD1
OPCML	AL049839.2	FAM222A-AS1
SNX5	PDE2A	APCS
SERPINB1	OR2I1P	KNOP1
AC020659.2	UBD	MPP3
MAPKBP1	CALU	ARG1
INSIG1	SPNS3	ELOVL7
NMRK2	SLED1	NADK
AL513327.2	FOLH1B	CPOX
TCEAL4	RARRES2	SLC13A5
APOC3	AC139491.7	SEC24AP1
PLEKHJ1	FAM153A	HOMER3
HUNK	FAM153B	SHD
PLA2G7	MSANTD3-TMEFF1	PPP1R9A
ZCCHC12	ASNS	CPN1
SLC4A11	DHRS3	CRPPA
LMO2	HIST1H2BD	UGT2B27P
NRXN2	DDR1	SLCO1B3
SLC10A1	AL512662.2	RGPD3
CNOT3	IL2RA	EZH2
AC072028.1	FOXQ1	KIAA1522
PLS1	FCRL1	RORC
TSPAN18	TUFT1	DNAJB9
ITPKA	MLX	FAM189B
BEX5	RHNO1	SKA1
AOX1	NME1	SPC25
MEAK7	CORIN	LINC02037
SLC17A2	CHPT1	SLC37A1
USP9Y	VCAN	RORA
SYTL3	VCAN-AS1	PIMREG
ECE1	MTSS1	TICRR
FOS	CCNB2P1	EDEM1
SPPL2B	AMY1A	GLUD2
SHB	AMY1B	SMARCA1
AP001636.3	AMY1C	SDHD
GLYATL1	PML	AFM
ZBED6CL	SPINT1	GRID2IP
AP003501.1	PI3	SIGLEC11
ROBO4	MSRA	KIF11
LRRN4CL	CAPN5	LINC01344
TENT5B	SLC6A8	SLC17A8
ECHS1	RHPN1	BORCS7
FIBCD1	RAB38	KIF20A
ZNF627	AL691442.1	GSTA2
SLC27A2	EFNA4	GPC5
ZNF669	BICD1	HM13-AS1
SLCO1B1	AL162458.1	SOX9
ANKRD22	DHRS4	MYO1B
RHOJ	BRIP1	CLU
EPHX1	KCND3	PRAMEF30P
PRELID3B	CYP7B1	SELENBP1
HIST1H2AG	PACC1	RRM2
ATP6V1C1	DBET	C14orf180
PIMREG	U85056.1	MOGAT3
ARHGEF37	EGFL6	ACOT4
DEPDC7	NF2	KIAA2013
PGA5	UNCX	MDFI
OMD	AC015922.3	SLC4A1
LPAR1	FDX1	RNF157-AS1
AC083902.1	MT2A	ORC1
MTTP	RDH12	GINS1
CUX2	BMP1	TRIP10
NAA40	RXRA	LNP1
RECQL5	CD302	LAD1
IGF2BP3	S100A12	SLC10A1
CENPE	C1QTNF1	SH3PXD2B
ZFP42	TUBBP9	P3H4
C8B	PPP1R14C	SFXN3
GABRD	OSBPL10	TDO2
F2RL1	KDM5B	ALDH1L1-AS2
MATN2	PHLDA2	RMDN3
AKR1C4	ITGA7	PPP4R2
CAPN15	CD58	KCTD9P4
AC125611.4	FAM151A	LINC02388
PRPH	HAGH	ZDHHC1
NFATC4	CD209	NR1H3
ABI3BP	RETREG1	HHLA3
EHHADH	FOS	PRSS22
EHHADH-AS1	ZDHHC24	LHX2
ZFX	NUSAP1	LMAN1
LPAR2	AL096711.2	LOXL1-AS1
AC015849.1	KIAA0408	LINC02671
CCL5	FGFR1	SEC62
TEX11	SFXN2	HBD
TDO2	AC027796.3	ARSF
FGD4	SHPK	ALLC
ECT2	TIMD4	GULP1
MAP3K6	ZNF532	FGF14-AS2
MAATS1	ULBP1	CYP2U1-AS1
B3GNT3	FCRL2	CNBP
CLIC4	SPINK1	CCDC9B
TCAF1P1	CHRDL1	TST
AMHR2	TRAM1	LINC02894
AC005785.1	MISP	OXNAD1
AKAP8L	ZDHHC11	UNC119B
F2	COL1A2	PCOLCE
TLE3	MICAL2	CEP43
LRIG1	CA2	KRT19
AZGP1	ZNF239	TROAP
P4HTM	HADH	ATP1B3
KIF5A	GAPDHP1	PCLAF
DTYMK	AQP3	GPR162
ATP1B2	LINC01358	XDH
CENPK	LEMD1	PSMC3IP
PARM1	AC008914.1	SERPINA10
SEMA3B	MEAK7	MTHFD2L
DDIAS	EPB41L5	CHMP3
NLGN2	CTTN	MIR146B
AZIN2	PYGB	DCDC2
LINC00337	ABCC6P2	NPTXR
DLGAP4-AS1	SMG9	SRC
GJC2	AC111152.2	SAMD5
NFKB2	ISG15	PDLIM7
CYTL1	HIBADH	SLC25A10
SELENOK	CRY2	MTMR4
AC012184.2	AC002550.1	F10
AC012184.3	KNOP1	BDKRB1
DDX19B	SLC66A2	SLC52A2
C8A	DENND2C	FRRS1
C1GALT1	APC	FAM99B
SLC25A47	PPP2R1B	AACS
TSTA3	AC125232.2	DBNDD2
MICAL2	TLCD3A	NNMT
ARL14	PHBP3	RAI1
MARCO	BCL2L1	MYD88
DBH	AL138759.1	CCNE1
AC104794.5	AC007161.3	MYOF
KLF11	JUND	CACNB3
TF	AC009084.1	MRPL32
F9	AC009084.3	QPRT
ANXA2	CES2	CD4
FFAR4	CCNO	SLC35F3
CEP192	LINC01485	TNFAIP6
PPP1R12B	CCN6	CTSV
BTN2A2	TUBE1	NRIP1
OIT3	GPAT3	GRAMD1B
MDM4	KLF4	NEK11
CES4A	AP001029.2	FASN
AC012636.1	LRRC3	IFT140
THBS4	KLRG1	LAMA5-AS1
SERPINB5	CEACAM20	FUT4
KRT222	A2M-AS1	LINC00261
CRISPLD2	TEX29	RGS17
PDXP	KREMEN2	DEPDC1
CNFN	PRKDC	PYCR1
SLC2A8	AC008691.1	RMI2
LMNTD2	TSPAN7	DUSP14
CXCL2	PLXNA1	CDCA8
P3H4	FAM222B	C6
AMDHD1	AC119674.2	KLF11
CEP131	PLPP3	UBASH3B
IL21R-AS1	TRIM6-TRIM34	UGT2A3P7
GCNT1	SGO2	ABCC2
AC022217.3	RASGEF1B	TMSB10
DUSP1	FHOD3	SLC44A3-AS1
FOXO1	ARL6IP6	CDCA2
RSPO1	HIST1H2BH	GNAZ
SFN	PDE3B	DCAF16
FAIM2	ETV1	MT1L
AL035670.1	ALDH7A1	PDE4A
CYP39A1	ZFYVE26	VWA8
USF1	AP1S3	TAX1BP3
LINC01973	DNAH14	MBOAT2
AC010336.1	ELFN2	TBC1D16
LRRC8E	FP325335.1	NDRG3
FETUB	MYO1E	CKAP2L
TRIM65	SMS	CCDC177
AL139288.1	SERPINF1	FAM241B
TRIM17	ERCC1	UCK2
PECAM1	JPT1	SPATA17
BLM	AC098934.2	UGT3A1
UCN3	FAM169A	DNMT3A
AC073342.1	HRAS	COL22A1
EBI3	DHRS4L2	RBM3
PGBD1	CYB561D1	FLNA
PSMB8-AS1	SNRPD1	ARHGEF10
TAP1	MIA2	AURKB
CTNND1	CBX3P3	CCDC74A
MINK1	SLC7A1	GAS2
UNC93A	LRIG3	RNF144B
UGT2B7	ENAH	OTC
RPL30	AC011446.1	LPCAT4
APOM	NACC1	TLDC2
SPATS2L	SNX24	HES4
C3P1	BCLAF3	HNF4A
AP002026.1	PLXNA3	LYZL1
ADH6	GMPS	GSTO1
IMMP2L	ZNF281	BBOX1
JPT2	GPM6B	LINC00941
HIPK3	SLC2A1	GYG2
MFSD6	MZT1	FANCD2
CALHM2	VSX1	SLC22A25
MYEOV	AL157388.1	BCAN
BOLA2-SMG1P6	F2RL2	GLS
PCOLCE2	TMSB15A	PDE11A
FNDC5	TMEM185B	DBI
PRSS21	MGAT4C	PKD1L3
LHX6	DEFB109F	OBSCN
LRRC4C	SAA2	HPR
MST1R	C1QTNF6	VNN1
KIAA0040	Z82188.2	MTMR2
HOXA2	TRIM2	CMTM6
LRRC37A11P	LAMC1	SUMO4
GCGR	TLDC2	RAVER2
MEX3B	RIMKLA	SRGAP1
CYP1A2	ABCC1	HMGN4
MPC1	ACOT11	AVPR1A
GIMAP8	SCN1A-AS1	LINC01482
CCDC74B	SCN9A	COL5A3
KHDRBS3	PPIC	OXSM
TUBB2B	RHEB	SLC6A8
MALSU1	CDCA7	BICDL2
UAP1	SLC28A1	KIAA1841
LY6D	HMGA2	CTBS
LRFN4	TMEM132D	NAMPT
APOC2	TMEM132D-AS1	FOXO1
LIG1	VSNL1	PYGL
AC011479.1	HIST1H2AA	SRPRA
LMBRD2	TPGS2	CLPB
AC004702.1	SC5D	PLEKHG2
SPECC1	ZNF761	NIPSNAP1
CAVIN1	AC005324.3	WNT7B
AL358333.3	TRIM16L	C4orf3
GNG2	DCBLD2	CYB561
TCEAL1	S1PR1	ATP1B2
SLC22A15	AC011479.1	TMC3-AS1
AC010197.2	AC011479.4	SCML1
CD93	STC2	RBMS2
FZD10	SVEP1	GAPDHP23
DLX1	PLEK2	ATF5
HSPB7	KLF9	CYP2C58P
SMAD9	TCP1	NCEH1
ACOT12	FST	SNHG1
ADH1B	AC010542.3	ZNF680
ASPHD2	CCL21	NQO1
MTHFD1	DSN1	GTSE1
RBP5	KNTC1	MELTF-AS1
NEK11	ZEB1-AS1	NRSN1
GSTA2	MGMT	DNAH7
GPR37L1	MVK	C2orf50
PITPNM1	SORL1	THRB-AS1
RNPEPL1	SEMA3D	PWWP2B
FADS3	TDG	DPPA4
C1orf116	MOCS1	XRCC2
HAO2	GAPDHP35	PPP1R14C
ARHGAP10	TMEM97	SLC25A33
KNG1	PPIAP66	CTXN1
DCAF17	HIST2H3PS2	INS-IGF2
CKMT1A	CMTM3	SOX4
GPT2	GJA1	SLC2A4RG
HIST1H2BC	SERPINH1	JAGN1
FZD3	RGP1	SFN
TPR	PPIAP80	CYB561D1
KRT24	CA14	NUF2
ABAT	NTF3	ZSWIM4
THRSP	PPIAL4E	ZMYND12
PTGER1	PPIAL4F	GMNN
RNF112	JADE2	RMND1
CNDP1	BOLA3P3	RIBC2
ACAT1	HIST2H2AB	CP
AP002433.2	SLC30A10	SCTR
CLCN4	EDIL3	GRPEL1
EBF3	GOLGA2P5	PNMA1
SLC9A9	PLCG2	C9
AL445183.1	CERS4	XKR6
PODN	AC244517.2	GLIS2
CYP2C9	TMEM79	GIT1
EIF1B-AS1	AC010230.1	TLCD3A
MYRIP	KCNN2	ASIP
AC111000.4	KCTD15	DDAH1
UGT2B11	LEF1-AS1	RNF123
ANXA8L1	MAGI1	PTK7
CNNM1	DPP3	MMP7
GMPR	C18orf54	EPAS1
MFHAS1	GATA2	MPST
OR2I1P	FBLN5	IL13RA1
UBD	SMC4	TACO1
HCG17	AC005786.3	JRK
HLA-L	MFSD12	SAA2-SAA4
CXCL12	SLC22A4	NCS1
SERPINC1	GAS2L1P2	ZNF532
CPEB3	FAM153CP	LINC02499
RPL14	ACTB	ENPP3
MAN1C1	GOLT1A	ENTPD3-AS1
RASGRP1	PACSIN1	PLA2G12B
AFM	DYNC2LI1	GLRX
CTHRC1	DEPDC1	RNF44
GFAP	SAMHD1	TRIM11
WWC1	TMEM100	PIWIL4
FGA	ITPR2	TBILA
CYP4A22	ABCC9	UGT1A1
STIMATE	RAB34	CHRD
CPS1	IL11RA	MBL2
MCM6	FCN3	CDC25C
ZSCAN18	C4orf48	WNT9A
SERPINF2	NGRN	MPZL1
AC004080.6	IFT88	ITIH2
BCHE	ENO2	PTTG1
LINC01322	KRT17P4	STEAP4
LILRA1	KRT17P7	DAB1
AC073508.2	HAS3	LINC02482
LZTS3	ABHD12	PGRMC2
SCN4B	DSTNP2	CD177
HIST1H4H	AC253536.7	AMN
MUC20	DDT	PYGB
TMEM63B	QDPR	ARRDC4
HPR	HCN2	INPP5J
AL672142.1	FRMD6	ATG2A
A2M	DCTN5	CYP3A4
A2M-AS1	TBX3	CCNA2
NOL9	AC091874.1	UBBP4
CDKN1C	CEACAM7	MTND2P28
METTL7A	ACSL5	APOC4-APOC2
KIAA1522	ZBTB16	CFAP221
	TMEM59L	PCCA
	DNAJB13	LINC02259
	SERPINE2	PNRC1
	ZFP36	NECTIN4
	FAM20A	COX18
	AL512598.2	MACIR
	ENKUR	SEC14L3
	THNSL1	SLCO1B1
	PPIAP26	EIF3KP2
	RBKS	OAF
	EVC	ASS1P1
	CMPK2	IQCD
	LTC4S	MRPL57
	CEP41	KLC3
	HOXB6	MANEA
	BAX	ABCA9
	BLACAT1	MRPL39
	PPIAL4A	FHDC1
	PKD2L1	PDK2
	BMS1P17	CDCA7
	BMS1P22	H2BC20P
	GAPDHP61	DAND5
	TNRC18	TLCD5
	AMACR	MAPK15
	CCDC112	HCN4
	AC069499.1	HES2
	SELENOO	LINC02073
	AC078883.1	GGACT
	ITGA6	PLAAT2
	MDK	ACOT12
	PCDHB3	AP1M2
	AC069257.3	PID1
	MAGED4	FBXO40
	MAGED4B	KCNF1
	CTSC	CTNND2
	VCL	ORM1
	PCCA	NRSN2
	CD300LF	GCNT3
	GMNN	ZNF320
	FDCSP	ALDOB
	IER3	ASAH2
	SIPA1L3	PRR18
	AC024940.6	ALDH1L1-AS1
	SPIB	SYT13
	AC244517.8	CFHR5
	PCDHB8	SHPK
	RORA	TNNT1
	RORA-AS1	NCOA4
	CRYM	LYPD6B
	SATB1	CYP4F22
	ZNF738	SLC2A2
	GAPDHP23	FAM99A
	PPP2R3A	GOT2P3
	AL031777.3	AP4M1
	CEP112	HID1
	MYO7A	PEG3
	ZBED4	STRADB
	GAPDHP33	EPN3
	OTX1	MSI2
	BCL11A	TMPRSS9
	MFAP2	FGGY
	AC107884.1	SCARB1
	OLFML1	TMEM70
	C1S	CAPG
	KDM1B	TUT7
	MAF	ADGRD1
	LYNX1	SLC34A2
	LYNX1-SLURP2	ANXA2
	ITFG2	IGSF23
	CLIC1	IFNAR1
	GDA	USP12
	AC087623.3	ZYG11B
	LETM2	LOXL4
	OSCP1	CENPE
	AP000426.1	NDC80
	NCALD	HJURP
	CD19	SMIM22
	GMPPA	SPP1
	AC010655.2	ACYP2
	AC010655.4	LINC01277
	HILPDA	GADD45A
	LNPK	TCOF1
	MICU3	PRELID3A
	IQCA1	CASC15
	RAD1	SPTLC3
	FGFR3	HAO1
	MYLK2	PPIF
	NCK1-DT	SIRT5
	SLC35G2	ZWINT
	B3GNT5	ADRA2C
	MCF2L2	GBE1
	GCHFR	RAB11B-AS1
	ATP1A2	LINC02289
	ROR1	BMP8B
	SLC16A2	ABCC4
	WDR60	CHRM2
	PLEKHN1	SH3BGRL2
	SSH1	ZFP62
	AC093884.1	DNAAF4
	PTPRO	CHEK1
	LYPD5	LINC02447
		CLDN4
		SLC45A4
		CNN3-DT
		CCDC191
		STK11IP
		COQ5
		CFHR1
		FAXC
		SERPINA7
		CENPL
		NADK2-AS1
		LLGL1
		HAGHL
		NUSAP1
		SRCAP
		SOAT2
		PPP1R13L
		CDADC1
		CPTP
		LINC02156
		CASP2
		APOA1
		COLEC11
		TSPAN9
		HELLS
		LINC01121
		PROSER3
		OTX1
		DUSP4
		SAA1
		PVT1
		GSTA7P
		GALP
		KNTC1
		EXPH5
		FTOP1
		TAGLN2
		TPD52L1
		MTCL1
		CLEC4M
		LIPC
		TMC5
		GRIN2A
		RAB26
		H19
		ARHGAP27
		LECT2
		RPGRIP1L
		CENPI
		ARHGEF38
		NFIA
		FITM1
		TRNP1
		C15orf39
		ARHGEF10L
		ANKRD46
		MEAK7
		KRBA1
		CERS5
		MTFR1L
		PCGF2
		ZNF646
		KRT17P8
		ACAD8
		AFAP1-AS1
		TLR4
		IGFBP3
		TOR4A
		MICU3
		LINC01370
		FN3K
		ITGA3
		B4GALT1-AS1
		LGALS3
		RIMKLA
		CD5L
		CA14
		TTK
		ORC6
		LINC02266
		DHFR
		PNPLA8
		GPSM2
		SLCO1B3-SLCO1B7
		SFI1
		RHNO1
		GMNC
		FGL1
		EGILA
		MRPL19
		HUNK
		MFGE8
		CYP1A2
		ZG16B
		TTLL2
		PDGFD
		E2F2
		NR0B2
		TFPI
		KRT23
		IRS1
		TPBG
		KLB
		WDR54
		CISD3
		CMAS
		CSNK1E
		RNF185
		THRSP
		MOB3B
		ZNF711
		CSGALNACT1
		TMEM184B
		AMHR2
		SPRING1
		KRT80
		PPM1A
		MRPL34
		TUSC8
		FAXDC2
		SCTR-AS1
		HKDC1
		COL25A1
		CHAF1A
		ZNF296
		PRKAG2-AS1
		WDHD1
		NPTX1
		SLC43A1
		ZADH2
		CCDC78
		ADGRF4
		AFAP1
		TMEM125
		LINC02708
		BCAS4
		MRTFA
		ZNF185
		TMEM164
		TFAP2A-AS1
		TEDC2
		PRR15L
		USP30
		LMTK3
		ZNF512
		ATP13A2
		WNK2
		ASS1P9
		CYTH2
		SLC35A3
		PUS3
		LINC00342
		LINC02716
		H6PD
		MCIDAS
		BCYRN1
		GAS5
		PAQR5
		SULT1A2
		SIK2
		RUNDC3B
		PI15
		HORMAD2
		TPM4
		F9
		CD58
		PSORS1C2
		PTHLH
		TRIM65
		GOT1
		MACC1
		CEBPA
		BCKDK
		SOCS7
		MRPL16
		PCYT2
		DNAJC10
		LINC02298
		SRRM3
		C1orf116
		TMEM51
		APOA2
		UNC5A
		CLDN7
		DNAL4
		ALDOA
		COLCA2
		NKILA
		CDH24
		SHMT2
		AP3M2
		C11orf49
		SLC7A1
		SPATA12
		JAG1
		ZNF275
		MTMR10
		INSIG1-DT
		C11orf54
		L2HGDH
		NOL4
		DTX3
		EHBP1
		C2orf15
		GRIP1
		UGT2B4
[truncated: 6,641 more rows]
