# Supplementary material for: Identification and Validation of Novel Biomarkers and Potential Targeted Drugs in Cholangiocarcinoma: Bioinformatics, Virtual Screening, and Biological Evaluation
Source: J Microbiol Biotechnol. 2022 Sep 13;32(10):1262–74. doi: 10.4014/jmb.2207.07037 (PMC9668091; doi:10.4014/jmb.2207.07037)
Supplement: Supplementary file 1 [file jmb-32-10-1262-supple.zip › JMB22-07037 Supple files/JMB22-07037_SUP_0_5.xlsx]

## Sheet: Supplementary file 5-string_pro
#node1	node2	node1_string_id	node2_string_id	neighborhood_on_chromosome	gene_fusion	phylogenetic_cooccurrence	homology	coexpression	experimentally_determined_interaction	database_annotated	automated_textmining	combined_score
A2M	MMP11	9606.ENSP00000323929	9606.ENSP00000215743	0	0	0	0	0	0	0.6	0.189	0.662
A2M	F9	9606.ENSP00000323929	9606.ENSP00000218099	0	0	0	0	0.126	0.134	0	0.35	0.465
A2M	AFM	9606.ENSP00000323929	9606.ENSP00000226355	0	0	0	0	0.066	0.152	0	0.381	0.467
A2M	APOC3	9606.ENSP00000323929	9606.ENSP00000227667	0	0	0	0	0.117	0	0	0.414	0.46
A2M	TTR	9606.ENSP00000323929	9606.ENSP00000237014	0	0	0	0	0.163	0.046	0	0.71	0.748
A2M	C6	9606.ENSP00000323929	9606.ENSP00000263413	0	0	0	0	0.154	0	0	0.339	0.417
A2M	LCAT	9606.ENSP00000323929	9606.ENSP00000264005	0	0	0	0	0.062	0.27	0	0.453	0.593
A2M	KNG1	9606.ENSP00000323929	9606.ENSP00000265023	0	0	0	0	0.066	0.065	0.3	0.608	0.728
A2M	HPX	9606.ENSP00000323929	9606.ENSP00000265983	0	0	0	0	0.108	0	0	0.685	0.707
A2M	ITIH4	9606.ENSP00000323929	9606.ENSP00000266041	0.044	0	0	0	0.083	0.105	0	0.518	0.571
A2M	ITIH1	9606.ENSP00000323929	9606.ENSP00000273283	0.044	0	0	0	0.065	0.179	0	0.338	0.449
A2M	AZGP1	9606.ENSP00000323929	9606.ENSP00000292401	0	0	0	0	0.132	0	0	0.409	0.465
A2M	LRG1	9606.ENSP00000323929	9606.ENSP00000302621	0	0	0	0	0.064	0.105	0	0.391	0.445
A2M	FGA	9606.ENSP00000323929	9606.ENSP00000306361	0	0	0	0	0.186	0	0	0.467	0.548
A2M	F2	9606.ENSP00000323929	9606.ENSP00000308541	0	0	0	0	0.135	0.134	0	0.783	0.824
A2M	C7	9606.ENSP00000323929	9606.ENSP00000322061	0	0	0	0	0.097	0	0	0.373	0.409
A2M	C8A	9606.ENSP00000323929	9606.ENSP00000354458	0	0	0	0	0.154	0.06	0	0.31	0.404
A2M	HPR	9606.ENSP00000323929	9606.ENSP00000441828	0	0	0	0	0.108	0.134	0	0.302	0.414
A2M	RBP4	9606.ENSP00000323929	9606.ENSP00000360522	0	0	0	0	0.134	0	0	0.37	0.431
A2M	TF	9606.ENSP00000323929	9606.ENSP00000385834	0	0	0	0	0.149	0	0	0.591	0.638
A2M	AHSG	9606.ENSP00000323929	9606.ENSP00000393887	0	0	0	0	0.179	0.065	0	0.609	0.674
A2M	TGFB2	9606.ENSP00000323929	9606.ENSP00000355896	0	0	0	0	0.063	0	0	0.81	0.815
A2M	SERPINC1	9606.ENSP00000323929	9606.ENSP00000356671	0	0	0	0	0.166	0	0	0.88	0.895
A2M	HAMP	9606.ENSP00000323929	9606.ENSP00000471894	0	0	0	0	0.062	0	0	0.981	0.981
ABAT	EHHADH	9606.ENSP00000379845	9606.ENSP00000231887	0	0	0	0	0.062	0.101	0.9	0.261	0.929
ABAT	DCXR	9606.ENSP00000379845	9606.ENSP00000303356	0	0	0	0	0.069	0.76	0	0	0.767
ABAT	UPB1	9606.ENSP00000379845	9606.ENSP00000324343	0.07	0	0	0	0.092	0	0.9	0.39	0.941
ABAT	GPT2	9606.ENSP00000379845	9606.ENSP00000345282	0	0	0	0	0.062	0.726	0	0.213	0.78
ABAT	AOX1	9606.ENSP00000379845	9606.ENSP00000363832	0	0	0	0	0.063	0	0.9	0.107	0.909
ABAT	PGM5	9606.ENSP00000379845	9606.ENSP00000379678	0	0	0	0	0.123	0.665	0	0.083	0.707
ABAT	FAH	9606.ENSP00000379845	9606.ENSP00000385080	0	0	0	0	0.063	0.68	0	0.049	0.69
ABHD1	ABHD6	9606.ENSP00000326491	9606.ENSP00000420315	0	0	0	0	0.063	0.062	0	0.449	0.474
ABHD6	ABHD1	9606.ENSP00000420315	9606.ENSP00000326491	0	0	0	0	0.063	0.062	0	0.449	0.474
ABHD6	CES1	9606.ENSP00000420315	9606.ENSP00000353720	0	0	0	0	0	0	0	0.505	0.505
ABHD6	NCEH1	9606.ENSP00000420315	9606.ENSP00000442464	0.048	0	0	0	0.049	0	0	0.667	0.672
ACACB	PDK4	9606.ENSP00000341044	9606.ENSP00000005178	0	0	0	0	0.064	0.067	0	0.436	0.465
ACACB	EHHADH	9606.ENSP00000341044	9606.ENSP00000231887	0.06	0	0	0	0.065	0	0	0.52	0.541
ACACB	ACAT1	9606.ENSP00000341044	9606.ENSP00000265838	0.044	0	0	0	0.062	0	0.9	0.186	0.917
ACACB	ACOT12	9606.ENSP00000341044	9606.ENSP00000303246	0.051	0	0	0	0.065	0	0.9	0.048	0.904
ACACB	PCK1	9606.ENSP00000341044	9606.ENSP00000319814	0	0	0	0	0.064	0	0	0.442	0.455
ACACB	MLXIPL	9606.ENSP00000341044	9606.ENSP00000320886	0	0	0	0	0.083	0	0	0.546	0.566
ACACB	ACSL1	9606.ENSP00000341044	9606.ENSP00000422607	0.045	0	0	0	0.084	0	0	0.53	0.553
ACAT1	EHHADH	9606.ENSP00000265838	9606.ENSP00000231887	0.057	0.025	0	0	0.127	0.251	0.9	0.565	0.968
ACAT1	ACSL1	9606.ENSP00000265838	9606.ENSP00000422607	0.069	0	0	0	0.166	0.129	0	0.249	0.424
ACAT1	PKM	9606.ENSP00000265838	9606.ENSP00000320171	0	0	0	0	0.094	0.128	0	0.354	0.445
ACAT1	ETFDH	9606.ENSP00000265838	9606.ENSP00000426638	0	0	0	0	0.207	0.25	0	0.155	0.453
ACAT1	CPS1	9606.ENSP00000265838	9606.ENSP00000402608	0	0	0	0	0.049	0	0	0.477	0.481
ACAT1	ALDOA	9606.ENSP00000265838	9606.ENSP00000378669	0	0	0	0	0.054	0.371	0	0.226	0.499
ACAT1	HIBCH	9606.ENSP00000265838	9606.ENSP00000352706	0.057	0	0	0	0.239	0.251	0	0.268	0.554
ACAT1	MPC1	9606.ENSP00000265838	9606.ENSP00000354223	0	0	0	0	0.12	0	0	0.517	0.557
ACAT1	ECHS1	9606.ENSP00000265838	9606.ENSP00000357535	0.057	0	0	0	0.295	0.609	0	0.583	0.877
ACAT1	ACOT12	9606.ENSP00000265838	9606.ENSP00000303246	0.073	0	0	0	0.062	0	0.9	0.114	0.912
ACAT1	ACACB	9606.ENSP00000265838	9606.ENSP00000341044	0.044	0	0	0	0.062	0	0.9	0.186	0.917
ACOT12	EHHADH	9606.ENSP00000303246	9606.ENSP00000231887	0.059	0	0	0	0.066	0.078	0	0.431	0.478
ACOT12	ACAT1	9606.ENSP00000303246	9606.ENSP00000265838	0.073	0	0	0	0.062	0	0.9	0.114	0.912
ACOT12	GPT2	9606.ENSP00000303246	9606.ENSP00000345282	0	0	0	0	0	0	0	0.431	0.431
ACOT12	ACACB	9606.ENSP00000303246	9606.ENSP00000341044	0.051	0	0	0	0.065	0	0.9	0.048	0.904
ACSL1	PDK4	9606.ENSP00000422607	9606.ENSP00000005178	0.042	0	0	0	0.085	0	0	0.43	0.457
ACSL1	EHHADH	9606.ENSP00000422607	9606.ENSP00000231887	0.052	0	0	0	0.105	0.104	0	0.624	0.676
ACSL1	SLC27A5	9606.ENSP00000422607	9606.ENSP00000263093	0	0	0	0	0.122	0.176	0	0.67	0.74
ACSL1	ACAT1	9606.ENSP00000422607	9606.ENSP00000265838	0.069	0	0	0	0.166	0.129	0	0.249	0.424
ACSL1	SLC27A2	9606.ENSP00000422607	9606.ENSP00000267842	0	0	0	0	0.186	0.153	0	0.675	0.756
ACSL1	FABP1	9606.ENSP00000422607	9606.ENSP00000295834	0	0	0	0	0.063	0	0.65	0.566	0.845
ACSL1	PCK1	9606.ENSP00000422607	9606.ENSP00000319814	0	0	0	0	0.064	0	0	0.467	0.48
ACSL1	ACACB	9606.ENSP00000422607	9606.ENSP00000341044	0.045	0	0	0	0.084	0	0	0.53	0.553
ACSL1	INSIG1	9606.ENSP00000422607	9606.ENSP00000344741	0	0	0	0	0	0	0	0.458	0.458
ACSL1	ECHS1	9606.ENSP00000422607	9606.ENSP00000357535	0.052	0	0	0	0.146	0.104	0	0.379	0.489
ACSL1	ADHFE1	9606.ENSP00000422607	9606.ENSP00000379865	0.069	0	0	0	0.25	0	0	0.278	0.452
ACSL1	RXRA	9606.ENSP00000422607	9606.ENSP00000419692	0	0	0	0	0.067	0	0.9	0.323	0.931
ACSL1	EPHX1	9606.ENSP00000422607	9606.ENSP00000480004	0.042	0	0	0	0.059	0.219	0	0.459	0.569
ACSM5	HAO2	9606.ENSP00000327916	9606.ENSP00000483507	0	0	0	0	0.199	0	0	0.342	0.45
ADH1B	UGT2B10	9606.ENSP00000306606	9606.ENSP00000265403	0	0	0	0	0.064	0	0.65	0.215	0.72
ADH1B	UGT2B7	9606.ENSP00000306606	9606.ENSP00000304811	0	0	0	0	0.064	0	0.65	0.149	0.696
ADH1B	FAH	9606.ENSP00000306606	9606.ENSP00000385080	0	0	0	0	0.078	0.405	0	0.138	0.486
ADH1B	ADH6	9606.ENSP00000306606	9606.ENSP00000378359	0	0	0.449	0.967	0.062	0	0.6	0.771	0.623
ADH1B	GSTA2	9606.ENSP00000306606	9606.ENSP00000420168	0	0	0	0	0.063	0.166	0.65	0.183	0.746
ADH1B	ADHFE1	9606.ENSP00000306606	9606.ENSP00000379865	0.043	0	0	0	0.063	0.527	0	0.501	0.76
ADH1B	AOX1	9606.ENSP00000306606	9606.ENSP00000363832	0	0	0	0	0.109	0	0.9	0.371	0.939
ADH6	UGT2B10	9606.ENSP00000378359	9606.ENSP00000265403	0	0	0	0	0.161	0	0.65	0.109	0.715
ADH6	UGT2B7	9606.ENSP00000378359	9606.ENSP00000304811	0	0	0	0	0.123	0	0.65	0.088	0.696
ADH6	ADH1B	9606.ENSP00000378359	9606.ENSP00000306606	0	0	0.449	0.967	0.062	0	0.6	0.771	0.623
ADH6	AOX1	9606.ENSP00000378359	9606.ENSP00000363832	0	0	0	0	0.064	0	0.9	0.269	0.925
ADH6	FAH	9606.ENSP00000378359	9606.ENSP00000385080	0	0	0	0	0.078	0.405	0	0.176	0.508
ADH6	GSTA2	9606.ENSP00000378359	9606.ENSP00000420168	0	0	0	0	0.107	0.166	0.65	0.233	0.773
ADH6	ADHFE1	9606.ENSP00000378359	9606.ENSP00000379865	0.043	0	0	0	0.049	0.527	0	0.553	0.781
ADHFE1	CYP39A1	9606.ENSP00000379865	9606.ENSP00000275016	0	0	0	0	0.062	0	0	0.393	0.406
ADHFE1	QDPR	9606.ENSP00000379865	9606.ENSP00000281243	0	0	0	0	0.065	0.789	0	0.177	0.823
ADHFE1	ADH1B	9606.ENSP00000379865	9606.ENSP00000306606	0.043	0	0	0	0.063	0.527	0	0.501	0.76
ADHFE1	HIBCH	9606.ENSP00000379865	9606.ENSP00000352706	0.051	0	0	0	0.147	0.402	0	0.717	0.844
ADHFE1	ECHS1	9606.ENSP00000379865	9606.ENSP00000357535	0.051	0	0	0	0.822	0.153	0	0.543	0.925
ADHFE1	MAT1A	9606.ENSP00000379865	9606.ENSP00000361287	0.07	0	0	0	0.063	0.373	0	0.146	0.471
ADHFE1	ADH6	9606.ENSP00000379865	9606.ENSP00000378359	0.043	0	0	0	0.049	0.527	0	0.553	0.781
ADHFE1	ACSL1	9606.ENSP00000379865	9606.ENSP00000422607	0.069	0	0	0	0.25	0	0	0.278	0.452
ADHFE1	EPHX2	9606.ENSP00000379865	9606.ENSP00000430269	0.142	0	0	0	0.125	0	0	0.601	0.674
ADHFE1	FAH	9606.ENSP00000379865	9606.ENSP00000385080	0.05	0	0	0	0.062	0.788	0	0	0.794
ADRB2	PTH1R	9606.ENSP00000305372	9606.ENSP00000321999	0	0	0	0	0	0	0	0.421	0.42
ADRB2	DBH	9606.ENSP00000305372	9606.ENSP00000376776	0	0	0	0	0	0	0	0.434	0.434
ADRB2	GCGR	9606.ENSP00000305372	9606.ENSP00000383558	0	0	0	0	0	0	0	0.455	0.455
ADRB2	F2	9606.ENSP00000305372	9606.ENSP00000308541	0	0	0	0	0	0.097	0.9	0.173	0.918
ADRB2	CXCL12	9606.ENSP00000305372	9606.ENSP00000379140	0	0	0	0	0	0.076	0.9	0.371	0.936
AFM	F9	9606.ENSP00000226355	9606.ENSP00000218099	0	0	0	0	0.432	0.073	0	0.171	0.525
AFM	HAO2	9606.ENSP00000226355	9606.ENSP00000483507	0	0	0	0	0.433	0	0	0	0.433
AFM	SAA4	9606.ENSP00000226355	9606.ENSP00000278222	0	0	0	0	0.199	0	0	0.325	0.436
AFM	F2	9606.ENSP00000226355	9606.ENSP00000308541	0	0	0	0	0.22	0.073	0	0.292	0.443
AFM	TF	9606.ENSP00000226355	9606.ENSP00000385834	0	0	0	0	0.116	0	0	0.406	0.453
AFM	APOC3	9606.ENSP00000226355	9606.ENSP00000227667	0	0	0	0	0.24	0	0	0.31	0.453
AFM	A2M	9606.ENSP00000226355	9606.ENSP00000323929	0	0	0	0	0.066	0.152	0	0.381	0.467
AFM	SERPINC1	9606.ENSP00000226355	9606.ENSP00000356671	0	0	0	0	0.27	0.104	0	0.256	0.471
AFM	SERPINA10	9606.ENSP00000226355	9606.ENSP00000261994	0	0	0	0	0.11	0.104	0	0.41	0.489
AFM	ITIH4	9606.ENSP00000226355	9606.ENSP00000266041	0	0	0	0	0.141	0.13	0	0.374	0.492
AFM	AZGP1	9606.ENSP00000226355	9606.ENSP00000292401	0	0	0	0	0.139	0	0	0.452	0.508
AFM	KNG1	9606.ENSP00000226355	9606.ENSP00000265023	0	0	0	0	0.198	0.072	0	0.397	0.513
AFM	C8A	9606.ENSP00000226355	9606.ENSP00000354458	0	0	0	0	0.427	0	0	0.239	0.545
AFM	RBP4	9606.ENSP00000226355	9606.ENSP00000360522	0	0	0	0	0.145	0.22	0	0.39	0.557
AFM	LRG1	9606.ENSP00000226355	9606.ENSP00000302621	0	0	0	0	0.065	0	0	0.561	0.571
AFM	FETUB	9606.ENSP00000226355	9606.ENSP00000265029	0	0	0	0	0.252	0.072	0	0.446	0.582
AFM	AHSG	9606.ENSP00000226355	9606.ENSP00000393887	0	0	0	0	0.179	0.128	0	0.468	0.586
AFM	TTR	9606.ENSP00000226355	9606.ENSP00000237014	0	0	0	0	0.185	0.23	0	0.401	0.592
AFM	ITIH1	9606.ENSP00000226355	9606.ENSP00000273283	0	0	0	0	0.204	0.243	0	0.391	0.601
AFM	HPX	9606.ENSP00000226355	9606.ENSP00000265983	0	0	0	0	0.188	0.141	0	0.507	0.626
AHSG	F9	9606.ENSP00000393887	9606.ENSP00000218099	0	0	0	0	0.618	0.056	0	0.248	0.705
AHSG	AFM	9606.ENSP00000393887	9606.ENSP00000226355	0	0	0	0	0.179	0.128	0	0.468	0.586
AHSG	APOC3	9606.ENSP00000393887	9606.ENSP00000227667	0	0	0	0	0.799	0	0	0.454	0.886
AHSG	TTR	9606.ENSP00000393887	9606.ENSP00000237014	0	0	0	0	0.693	0	0	0.602	0.872
AHSG	SERPINA10	9606.ENSP00000393887	9606.ENSP00000261994	0	0	0	0	0.643	0	0	0.197	0.701
AHSG	C6	9606.ENSP00000393887	9606.ENSP00000263413	0	0	0	0	0.579	0	0	0.164	0.633
AHSG	BCHE	9606.ENSP00000393887	9606.ENSP00000264381	0	0	0	0	0.158	0	0	0.539	0.595
AHSG	KNG1	9606.ENSP00000393887	9606.ENSP00000265023	0	0	0	0	0.23	0	0	0.561	0.648
AHSG	FETUB	9606.ENSP00000393887	9606.ENSP00000265029	0	0	0	0.649	0.664	0	0	0.727	0.749
AHSG	UGT2B10	9606.ENSP00000393887	9606.ENSP00000265403	0	0	0	0	0.623	0	0	0.144	0.663
AHSG	HPX	9606.ENSP00000393887	9606.ENSP00000265983	0	0	0	0	0.49	0	0	0.666	0.823
AHSG	ITIH4	9606.ENSP00000393887	9606.ENSP00000266041	0	0	0	0	0.188	0	0	0.55	0.619
AHSG	ITIH1	9606.ENSP00000393887	9606.ENSP00000273283	0	0	0	0	0.18	0	0	0.38	0.47
AHSG	SAA4	9606.ENSP00000393887	9606.ENSP00000278222	0	0	0	0	0.342	0	0	0.334	0.543
AHSG	AZGP1	9606.ENSP00000393887	9606.ENSP00000292401	0	0	0	0	0.182	0	0	0.519	0.59
AHSG	FABP1	9606.ENSP00000393887	9606.ENSP00000295834	0	0	0	0	0.621	0	0	0.263	0.709
AHSG	CLEC3B	9606.ENSP00000393887	9606.ENSP00000296130	0	0	0	0	0	0	0	0.413	0.413
AHSG	LRG1	9606.ENSP00000393887	9606.ENSP00000302621	0	0	0	0	0.065	0	0	0.504	0.516
AHSG	FGA	9606.ENSP00000393887	9606.ENSP00000306361	0	0	0	0	0.83	0.086	0	0.486	0.913
AHSG	MMP14	9606.ENSP00000393887	9606.ENSP00000308208	0	0	0	0	0.083	0	0	0.51	0.532
AHSG	F2	9606.ENSP00000393887	9606.ENSP00000308541	0	0	0	0	0.959	0.056	0	0.463	0.977
AHSG	A2M	9606.ENSP00000393887	9606.ENSP00000323929	0	0	0	0	0.179	0.065	0	0.609	0.674
AHSG	ANG	9606.ENSP00000393887	9606.ENSP00000336762	0	0	0	0	0.468	0	0	0.114	0.509
AHSG	PROZ	9606.ENSP00000393887	9606.ENSP00000344458	0	0	0	0	0.651	0.056	0	0.14	0.692
AHSG	C8A	9606.ENSP00000393887	9606.ENSP00000354458	0	0	0	0	0.663	0	0	0.196	0.717
AHSG	SERPINC1	9606.ENSP00000393887	9606.ENSP00000356671	0	0	0	0	0.8	0	0	0.493	0.894
AHSG	RBP4	9606.ENSP00000393887	9606.ENSP00000360522	0	0	0	0	0.354	0	0	0.632	0.752
AHSG	APOM	9606.ENSP00000393887	9606.ENSP00000365081	0	0	0	0	0.198	0	0	0.331	0.441
AHSG	SLC17A2	9606.ENSP00000393887	9606.ENSP00000367081	0	0	0	0	0.453	0	0	0.049	0.457
AHSG	TF	9606.ENSP00000393887	9606.ENSP00000385834	0	0	0	0	0.675	0	0	0.643	0.879
AHSG	HGFAC	9606.ENSP00000393887	9606.ENSP00000421801	0	0	0	0	0.557	0.056	0	0.089	0.586
AHSG	SEPP1	9606.ENSP00000393887	9606.ENSP00000420939	0	0	0	0	0.101	0	0	0.562	0.589
AHSG	APOA5	9606.ENSP00000393887	9606.ENSP00000445002	0	0	0	0	0.556	0	0	0.164	0.613
AKR1C4	UGT2B10	9606.ENSP00000369814	9606.ENSP00000265403	0	0	0	0	0.133	0	0.65	0.246	0.751
AKR1C4	UGT2B7	9606.ENSP00000369814	9606.ENSP00000304811	0	0	0	0	0.116	0	0.65	0.124	0.705
AKR1C4	HSD17B6	9606.ENSP00000369814	9606.ENSP00000451406	0	0	0	0	0.062	0	0	0.559	0.568
AKR1C4	SRD5A2	9606.ENSP00000369814	9606.ENSP00000477587	0	0	0	0	0.075	0	0.9	0.528	0.952
ALDOA	ACAT1	9606.ENSP00000378669	9606.ENSP00000265838	0	0	0	0	0.054	0.371	0	0.226	0.499
ALDOA	RHOB	9606.ENSP00000378669	9606.ENSP00000272233	0	0	0	0	0	0.387	0	0.07	0.405
ALDOA	QDPR	9606.ENSP00000378669	9606.ENSP00000281243	0	0	0	0	0.062	0.534	0	0.14	0.591
ALDOA	PKM	9606.ENSP00000378669	9606.ENSP00000320171	0.125	0.002	0	0	0.365	0.272	0.8	0.739	0.975
ALDOA	ECHS1	9606.ENSP00000378669	9606.ENSP00000357535	0	0	0	0	0.13	0.524	0	0.281	0.676
ALDOA	PFKP	9606.ENSP00000378669	9606.ENSP00000370517	0	0	0	0	0.249	0	0.9	0.731	0.978
ALDOA	PGM5	9606.ENSP00000378669	9606.ENSP00000379678	0	0	0	0	0.223	0.057	0	0.258	0.409
ALDOA	SELENBP1	9606.ENSP00000378669	9606.ENSP00000397261	0	0	0	0	0.055	0.382	0	0.218	0.503
AMDHD1	CDO1	9606.ENSP00000266736	9606.ENSP00000250535	0	0	0	0	0.063	0	0	0.441	0.454
AMDHD1	HIBCH	9606.ENSP00000266736	9606.ENSP00000352706	0	0	0	0	0	0	0	0.454	0.454
ANG	F9	9606.ENSP00000336762	9606.ENSP00000218099	0	0	0	0	0.475	0	0	0.066	0.488
ANG	SERPINA10	9606.ENSP00000336762	9606.ENSP00000261994	0	0	0	0	0.465	0	0	0	0.465
ANG	C6	9606.ENSP00000336762	9606.ENSP00000263413	0	0	0	0	0.508	0	0	0	0.508
ANG	FETUB	9606.ENSP00000336762	9606.ENSP00000265029	0	0	0	0	0.52	0	0	0.063	0.531
ANG	FABP1	9606.ENSP00000336762	9606.ENSP00000295834	0	0	0	0	0.487	0	0	0	0.487
ANG	FGA	9606.ENSP00000336762	9606.ENSP00000306361	0	0	0	0	0.564	0	0	0.058	0.572
ANG	CXCL12	9606.ENSP00000336762	9606.ENSP00000379140	0	0	0	0	0	0	0	0.46	0.459
ANG	C8A	9606.ENSP00000336762	9606.ENSP00000354458	0	0	0	0	0.488	0	0	0	0.488
ANG	PROZ	9606.ENSP00000336762	9606.ENSP00000344458	0	0	0	0	0.498	0	0	0	0.497
ANG	AHSG	9606.ENSP00000336762	9606.ENSP00000393887	0	0	0	0	0.468	0	0	0.114	0.509
ANG	SERPINC1	9606.ENSP00000336762	9606.ENSP00000356671	0	0	0	0	0.508	0	0	0.162	0.57
ANG	HAO2	9606.ENSP00000336762	9606.ENSP00000483507	0	0	0	0	0.497	0	0	0.211	0.586
ANG	RNASE4	9606.ENSP00000336762	9606.ENSP00000452245	0	0	0	0.861	0.838	0	0	0.365	0.846
ANLN	TRIP13	9606.ENSP00000265748	9606.ENSP00000166345	0	0	0	0	0.789	0.27	0	0.168	0.861
ANLN	MISP	9606.ENSP00000265748	9606.ENSP00000215582	0	0	0	0	0	0.416	0	0	0.416
ANLN	OIP5	9606.ENSP00000265748	9606.ENSP00000220514	0	0	0	0	0.735	0	0	0.155	0.767
ANLN	RAD51AP1	9606.ENSP00000265748	9606.ENSP00000228843	0	0	0	0	0.778	0	0	0.134	0.799
ANLN	DLGAP5	9606.ENSP00000265748	9606.ENSP00000247191	0	0	0	0	0.908	0	0	0.446	0.947
ANLN	CCNB1	9606.ENSP00000265748	9606.ENSP00000256442	0	0	0	0	0.821	0	0	0.423	0.892
ANLN	SPECC1	9606.ENSP00000265748	9606.ENSP00000261503	0	0	0	0	0	0.444	0	0.062	0.456
ANLN	MCM4	9606.ENSP00000265748	9606.ENSP00000262105	0	0	0	0	0.608	0.27	0	0.095	0.718
ANLN	MCM2	9606.ENSP00000265748	9606.ENSP00000265056	0	0	0	0	0.523	0	0	0.201	0.603
ANLN	CORO2A	9606.ENSP00000265748	9606.ENSP00000343746	0	0	0	0	0	0.409	0	0	0.408
ANLN	CDT1	9606.ENSP00000265748	9606.ENSP00000301019	0	0	0	0	0.387	0	0	0.135	0.448
ANLN	SGOL2	9606.ENSP00000265748	9606.ENSP00000350447	0	0	0	0	0.426	0	0	0.107	0.465
ANLN	RHOB	9606.ENSP00000265748	9606.ENSP00000272233	0	0	0	0	0	0.152	0	0.399	0.469
ANLN	DBN1	9606.ENSP00000265748	9606.ENSP00000292385	0	0	0	0	0.066	0.417	0	0.113	0.474
ANLN	STIL	9606.ENSP00000265748	9606.ENSP00000360944	0	0	0	0	0.564	0	0	0.113	0.597
ANLN	UBE2T	9606.ENSP00000265748	9606.ENSP00000356243	0	0	0	0	0.55	0	0	0.207	0.627
ANLN	FANCI	9606.ENSP00000265748	9606.ENSP00000310842	0	0	0	0	0.617	0	0	0.102	0.641
ANLN	KNTC1	9606.ENSP00000265748	9606.ENSP00000328236	0	0	0	0	0.642	0	0	0.154	0.684
ANLN	KIAA0101	9606.ENSP00000265748	9606.ENSP00000300035	0	0	0	0	0.676	0	0	0.095	0.694
ANLN	CDCA5	9606.ENSP00000265748	9606.ENSP00000275517	0	0	0	0	0.574	0	0	0.333	0.704
ANLN	CDCA2	9606.ENSP00000265748	9606.ENSP00000328228	0	0	0	0	0.568	0	0	0.345	0.705
ANLN	TYMS	9606.ENSP00000265748	9606.ENSP00000315644	0	0	0	0	0.695	0	0	0.075	0.706
ANLN	CKAP2L	9606.ENSP00000265748	9606.ENSP00000305204	0	0	0	0	0.4	0	0	0.568	0.73
ANLN	CENPK	9606.ENSP00000265748	9606.ENSP00000379911	0	0	0	0	0.333	0	0	0.625	0.74
ANLN	CENPU	9606.ENSP00000265748	9606.ENSP00000281453	0	0	0	0	0.553	0	0	0.489	0.762
ANLN	PTTG1	9606.ENSP00000265748	9606.ENSP00000377536	0	0	0	0	0.68	0	0	0.294	0.764
ANLN	MKI67	9606.ENSP00000265748	9606.ENSP00000357643	0	0	0	0	0.59	0.27	0	0.287	0.768
ANLN	FOXM1	9606.ENSP00000265748	9606.ENSP00000342307	0	0	0	0	0.729	0	0	0.207	0.776
ANLN	CDKN3	9606.ENSP00000265748	9606.ENSP00000335357	0	0	0	0	0.81	0	0	0.074	0.816
ANLN	HJURP	9606.ENSP00000265748	9606.ENSP00000414109	0	0	0	0	0.777	0	0	0.222	0.819
ANLN	BUB1B	9606.ENSP00000265748	9606.ENSP00000287598	0	0	0	0	0.813	0	0	0.284	0.86
ANLN	RRM2	9606.ENSP00000265748	9606.ENSP00000353770	0	0	0	0	0.794	0	0	0.369	0.865
ANLN	NUSAP1	9606.ENSP00000265748	9606.ENSP00000453403	0	0	0	0	0.811	0	0	0.363	0.874
ANLN	CDCA8	9606.ENSP00000265748	9606.ENSP00000362146	0	0	0	0	0.778	0.27	0	0.337	0.883
ANLN	MELK	9606.ENSP00000265748	9606.ENSP00000298048	0	0	0	0	0.829	0	0	0.379	0.89
ANLN	KIF4A	9606.ENSP00000265748	9606.ENSP00000363524	0	0	0	0	0.796	0.07	0	0.614	0.92
ANLN	KIF14	9606.ENSP00000265748	9606.ENSP00000356319	0	0	0	0	0.76	0.292	0	0.581	0.922
ANLN	CENPF	9606.ENSP00000265748	9606.ENSP00000355922	0	0	0	0	0.805	0.27	0	0.512	0.924
ANLN	TOP2A	9606.ENSP00000265748	9606.ENSP00000411532	0	0	0	0	0.834	0.27	0	0.469	0.93
ANLN	CDK1	9606.ENSP00000265748	9606.ENSP00000378699	0	0	0	0	0.869	0	0	0.547	0.938
ANLN	ASPM	9606.ENSP00000265748	9606.ENSP00000356379	0	0	0	0	0.866	0.296	0	0.428	0.941
ANLN	CEP55	9606.ENSP00000265748	9606.ENSP00000360540	0	0	0	0	0.832	0.27	0	0.566	0.942
ANLN	BUB1	9606.ENSP00000265748	9606.ENSP00000302530	0	0	0	0	0.913	0	0	0.376	0.943
AOX1	EHHADH	9606.ENSP00000363832	9606.ENSP00000231887	0	0	0	0	0.062	0	0.9	0.175	0.915
AOX1	TTR	9606.ENSP00000363832	9606.ENSP00000237014	0.219	0	0	0	0.111	0	0	0.333	0.496
AOX1	CYP2C9	9606.ENSP00000363832	9606.ENSP00000260682	0	0	0	0	0.065	0	0.9	0.365	0.935
AOX1	UGT2B10	9606.ENSP00000363832	9606.ENSP00000265403	0	0	0	0	0.098	0	0.65	0.351	0.777
AOX1	UGT2B7	9606.ENSP00000363832	9606.ENSP00000304811	0	0	0	0	0.078	0	0.65	0.238	0.732
AOX1	ADH1B	9606.ENSP00000363832	9606.ENSP00000306606	0	0	0	0	0.109	0	0.9	0.371	0.939
AOX1	UPB1	9606.ENSP00000363832	9606.ENSP00000324343	0	0	0	0	0.128	0	0.8	0.342	0.875
AOX1	CYP1A2	9606.ENSP00000363832	9606.ENSP00000342007	0	0	0	0	0.051	0	0.9	0.373	0.935
AOX1	CYP4A22	9606.ENSP00000363832	9606.ENSP00000360958	0	0	0	0	0.067	0	0.9	0.159	0.914
AOX1	MOCS1	9606.ENSP00000363832	9606.ENSP00000362282	0	0	0	0	0.08	0	0	0.874	0.88
AOX1	EPHX1	9606.ENSP00000363832	9606.ENSP00000480004	0	0	0	0	0.086	0	0	0.415	0.442
AOX1	ABAT	9606.ENSP00000363832	9606.ENSP00000379845	0	0	0	0	0.063	0	0.9	0.107	0.909
AOX1	RDH16	9606.ENSP00000363832	9606.ENSP00000381206	0	0	0	0	0.062	0	0.9	0.23	0.921
AOX1	ADH6	9606.ENSP00000363832	9606.ENSP00000378359	0	0	0	0	0.064	0	0.9	0.269	0.925
AOX1	HSD17B6	9606.ENSP00000363832	9606.ENSP00000451406	0	0	0	0	0.062	0	0.9	0.272	0.925
APOA5	F9	9606.ENSP00000445002	9606.ENSP00000218099	0	0	0	0	0.358	0	0	0.303	0.533
APOA5	APOC3	9606.ENSP00000445002	9606.ENSP00000227667	0	0	0	0	0.466	0	0.9	0.883	0.993
APOA5	LCAT	9606.ENSP00000445002	9606.ENSP00000264005	0	0	0	0	0.084	0	0.72	0.663	0.906
APOA5	KNG1	9606.ENSP00000445002	9606.ENSP00000265023	0	0	0	0	0.178	0	0	0.373	0.463
APOA5	UGT2B10	9606.ENSP00000445002	9606.ENSP00000265403	0	0	0	0	0.594	0	0	0	0.594
APOA5	SAA4	9606.ENSP00000445002	9606.ENSP00000278222	0	0	0	0	0.368	0	0.54	0.21	0.75
APOA5	FABP1	9606.ENSP00000445002	9606.ENSP00000295834	0	0	0	0	0.386	0	0.65	0.374	0.853
APOA5	FGA	9606.ENSP00000445002	9606.ENSP00000306361	0	0	0	0	0.551	0	0	0.19	0.621
APOA5	F2	9606.ENSP00000445002	9606.ENSP00000308541	0	0	0	0	0.466	0	0	0.115	0.507
APOA5	MLXIPL	9606.ENSP00000445002	9606.ENSP00000320886	0	0	0	0	0.086	0	0	0.562	0.582
APOA5	C8A	9606.ENSP00000445002	9606.ENSP00000354458	0	0	0	0	0.507	0	0	0.113	0.544
APOA5	SLC25A47	9606.ENSP00000445002	9606.ENSP00000354886	0	0	0	0	0.316	0	0	0.181	0.417
APOA5	SERPINC1	9606.ENSP00000445002	9606.ENSP00000356671	0	0	0	0	0.396	0	0	0.355	0.594
APOA5	APOM	9606.ENSP00000445002	9606.ENSP00000365081	0	0	0	0	0.166	0	0.72	0.481	0.868
APOA5	SLC17A2	9606.ENSP00000445002	9606.ENSP00000367081	0	0	0	0	0.538	0	0	0	0.538
APOA5	APOF	9606.ENSP00000445002	9606.ENSP00000381250	0	0	0	0	0.182	0	0.54	0.392	0.751
APOA5	TF	9606.ENSP00000445002	9606.ENSP00000385834	0	0	0	0	0.176	0	0	0.331	0.426
APOA5	AHSG	9606.ENSP00000445002	9606.ENSP00000393887	0	0	0	0	0.556	0	0	0.164	0.613
APOA5	RXRA	9606.ENSP00000445002	9606.ENSP00000419692	0	0	0	0	0.062	0	0.9	0.128	0.911
APOA5	MTTP	9606.ENSP00000445002	9606.ENSP00000427679	0	0	0	0	0.172	0	0	0.416	0.495
APOA5	SAA2	9606.ENSP00000445002	9606.ENSP00000436126	0	0	0	0	0.063	0	0.54	0.213	0.631
APOA5	HPR	9606.ENSP00000445002	9606.ENSP00000441828	0	0	0	0	0.253	0	0.72	0.057	0.785
APOA5	APOC2	9606.ENSP00000445002	9606.ENSP00000466775	0	0	0	0	0.122	0	0.9	0.828	0.983
APOA5	GPIHBP1	9606.ENSP00000445002	9606.ENSP00000480053	0	0	0	0	0.064	0	0	0.984	0.985
APOC2	SULT2A1	9606.ENSP00000466775	9606.ENSP00000222002	0	0	0	0	0.071	0	0	0.433	0.45
APOC2	APOC3	9606.ENSP00000466775	9606.ENSP00000227667	0	0	0	0	0.205	0	0.8	0.919	0.986
APOC2	TTR	9606.ENSP00000466775	9606.ENSP00000237014	0	0	0	0	0.105	0	0	0.5	0.533
APOC2	HRC	9606.ENSP00000466775	9606.ENSP00000252825	0	0	0	0	0	0	0	0.642	0.642
APOC2	LCAT	9606.ENSP00000466775	9606.ENSP00000264005	0	0	0	0	0.063	0	0.72	0.653	0.901
APOC2	FETUB	9606.ENSP00000466775	9606.ENSP00000265029	0	0	0	0	0.285	0	0	0.334	0.503
APOC2	SAA4	9606.ENSP00000466775	9606.ENSP00000278222	0	0	0	0	0.096	0	0.54	0.509	0.778
APOC2	FABP1	9606.ENSP00000466775	9606.ENSP00000295834	0	0	0	0	0.122	0	0	0.37	0.423
APOC2	FGA	9606.ENSP00000466775	9606.ENSP00000306361	0	0	0	0	0.137	0	0	0.358	0.422
APOC2	APOM	9606.ENSP00000466775	9606.ENSP00000365081	0	0	0	0	0.559	0	0.72	0.634	0.95
APOC2	APOF	9606.ENSP00000466775	9606.ENSP00000381250	0	0	0	0	0.108	0	0.54	0.519	0.785
APOC2	RXRA	9606.ENSP00000466775	9606.ENSP00000419692	0	0	0	0	0.062	0	0.9	0.089	0.907
APOC2	MTTP	9606.ENSP00000466775	9606.ENSP00000427679	0	0	0	0	0.101	0	0	0.537	0.566
APOC2	SAA2	9606.ENSP00000466775	9606.ENSP00000436126	0	0	0	0	0.062	0	0.54	0.173	0.612
APOC2	HPR	9606.ENSP00000466775	9606.ENSP00000441828	0	0	0	0	0.102	0	0.72	0.243	0.793
APOC2	APOA5	9606.ENSP00000466775	9606.ENSP00000445002	0	0	0	0	0.122	0	0.9	0.828	0.983
APOC2	GPIHBP1	9606.ENSP00000466775	9606.ENSP00000480053	0	0	0	0	0.062	0	0.9	0.857	0.985
APOC3	SULT2A1	9606.ENSP00000227667	9606.ENSP00000222002	0	0	0	0	0.343	0	0	0.195	0.449
APOC3	AFM	9606.ENSP00000227667	9606.ENSP00000226355	0	0	0	0	0.24	0	0	0.31	0.453
APOC3	SLC17A2	9606.ENSP00000227667	9606.ENSP00000367081	0	0	0	0	0.403	0	0	0	0.403
APOC3	SOX4	9606.ENSP00000227667	9606.ENSP00000244745	0	0	0	0	0	0.27	0	0.221	0.407
APOC3	KNG1	9606.ENSP00000227667	9606.ENSP00000265023	0	0	0	0	0.245	0	0	0.25	0.409
APOC3	AZGP1	9606.ENSP00000227667	9606.ENSP00000292401	0	0	0	0	0.197	0	0	0.297	0.411
APOC3	FETUB	9606.ENSP00000227667	9606.ENSP00000265029	0	0	0	0	0.216	0	0	0.287	0.417
APOC3	A2M	9606.ENSP00000227667	9606.ENSP00000323929	0	0	0	0	0.117	0	0	0.414	0.46
APOC3	SLC27A5	9606.ENSP00000227667	9606.ENSP00000263093	0	0	0	0	0.24	0	0	0.337	0.474
APOC3	C8A	9606.ENSP00000227667	9606.ENSP00000354458	0	0	0	0	0.355	0	0	0.219	0.475
APOC3	PCK1	9606.ENSP00000227667	9606.ENSP00000319814	0	0	0	0	0.231	0	0	0.358	0.486
APOC3	MLXIPL	9606.ENSP00000227667	9606.ENSP00000320886	0	0	0	0	0.106	0	0	0.501	0.535
APOC3	TF	9606.ENSP00000227667	9606.ENSP00000385834	0	0	0	0	0.325	0	0	0.342	0.537
APOC3	SAA2	9606.ENSP00000227667	9606.ENSP00000436126	0	0	0	0	0.063	0	0.54	0.124	0.589
APOC3	HPX	9606.ENSP00000227667	9606.ENSP00000265983	0	0	0	0	0.489	0	0	0.236	0.593
APOC3	RBP4	9606.ENSP00000227667	9606.ENSP00000360522	0	0	0	0	0.272	0	0	0.468	0.596
APOC3	TTR	9606.ENSP00000227667	9606.ENSP00000237014	0	0	0	0	0.278	0	0	0.564	0.672
APOC3	FGA	9606.ENSP00000227667	9606.ENSP00000306361	0	0	0	0	0.623	0	0	0.464	0.789
APOC3	APOF	9606.ENSP00000227667	9606.ENSP00000381250	0	0	0	0	0.152	0	0.54	0.557	0.812
APOC3	MTTP	9606.ENSP00000227667	9606.ENSP00000427679	0	0	0	0	0.569	0	0	0.652	0.843
APOC3	F2	9606.ENSP00000227667	9606.ENSP00000308541	0	0	0	0	0.787	0	0	0.297	0.844
APOC3	HPR	9606.ENSP00000227667	9606.ENSP00000441828	0	0	0	0	0.297	0	0.72	0.285	0.847
APOC3	SAA4	9606.ENSP00000227667	9606.ENSP00000278222	0	0	0	0	0.316	0	0.54	0.558	0.848
APOC3	SERPINC1	9606.ENSP00000227667	9606.ENSP00000356671	0	0	0	0	0.791	0	0	0.349	0.858
APOC3	FABP1	9606.ENSP00000227667	9606.ENSP00000295834	0	0	0	0	0.795	0	0	0.456	0.883
APOC3	AHSG	9606.ENSP00000227667	9606.ENSP00000393887	0	0	0	0	0.799	0	0	0.454	0.886
APOC3	LCAT	9606.ENSP00000227667	9606.ENSP00000264005	0	0	0	0	0.086	0	0.72	0.654	0.903
APOC3	APOM	9606.ENSP00000227667	9606.ENSP00000365081	0	0	0	0	0.174	0	0.72	0.634	0.908
APOC3	GPIHBP1	9606.ENSP00000227667	9606.ENSP00000480053	0	0	0	0	0.064	0	0.9	0.681	0.967
APOC3	APOC2	9606.ENSP00000227667	9606.ENSP00000466775	0	0	0	0	0.205	0	0.8	0.919	0.986
APOC3	APOA5	9606.ENSP00000227667	9606.ENSP00000445002	0	0	0	0	0.466	0	0.9	0.883	0.993
APOF	APOC3	9606.ENSP00000381250	9606.ENSP00000227667	0	0	0	0	0.152	0	0.54	0.557	0.812
APOF	LCAT	9606.ENSP00000381250	9606.ENSP00000264005	0	0	0	0	0.082	0	0.54	0.502	0.771
APOF	SAA4	9606.ENSP00000381250	9606.ENSP00000278222	0	0	0	0	0.104	0	0.54	0.506	0.779
APOF	APOM	9606.ENSP00000381250	9606.ENSP00000365081	0	0	0	0	0.141	0	0.54	0.609	0.832
APOF	SAA2	9606.ENSP00000381250	9606.ENSP00000436126	0	0	0	0	0.063	0	0.54	0.221	0.635
APOF	HPR	9606.ENSP00000381250	9606.ENSP00000441828	0	0	0	0	0.067	0	0.54	0.402	0.72
APOF	APOA5	9606.ENSP00000381250	9606.ENSP00000445002	0	0	0	0	0.182	0	0.54	0.392	0.751
APOF	APOC2	9606.ENSP00000381250	9606.ENSP00000466775	0	0	0	0	0.108	0	0.54	0.519	0.785
APOM	APOC3	9606.ENSP00000365081	9606.ENSP00000227667	0	0	0	0	0.174	0	0.72	0.634	0.908
APOM	TTR	9606.ENSP00000365081	9606.ENSP00000237014	0	0	0	0	0.079	0	0	0.391	0.415
APOM	LCAT	9606.ENSP00000365081	9606.ENSP00000264005	0	0	0	0	0.082	0	0.72	0.595	0.886
APOM	KNG1	9606.ENSP00000365081	9606.ENSP00000265023	0	0	0	0	0.224	0	0	0.617	0.69
APOM	FETUB	9606.ENSP00000365081	9606.ENSP00000265029	0	0	0	0	0.626	0	0	0.337	0.741
APOM	SAA4	9606.ENSP00000365081	9606.ENSP00000278222	0	0	0	0	0.099	0	0.54	0.535	0.79
APOM	S1PR1	9606.ENSP00000365081	9606.ENSP00000305416	0	0	0	0	0	0	0	0.72	0.721
APOM	FGA	9606.ENSP00000365081	9606.ENSP00000306361	0	0	0	0	0.601	0	0	0.241	0.684
APOM	SERPINC1	9606.ENSP00000365081	9606.ENSP00000356671	0	0	0	0	0.281	0	0	0.621	0.716
APOM	TF	9606.ENSP00000365081	9606.ENSP00000385834	0	0	0	0	0.076	0	0	0.402	0.424
APOM	AHSG	9606.ENSP00000365081	9606.ENSP00000393887	0	0	0	0	0.198	0	0	0.331	0.441
APOM	DDR1	9606.ENSP00000365081	9606.ENSP00000427552	0	0	0	0	0	0	0	0.5	0.5
APOM	HAO1	9606.ENSP00000365081	9606.ENSP00000368066	0	0	0	0	0.515	0	0	0.062	0.525
APOM	SAA2	9606.ENSP00000365081	9606.ENSP00000436126	0	0	0	0	0.062	0	0.54	0.265	0.655
APOM	HPR	9606.ENSP00000365081	9606.ENSP00000441828	0	0	0	0	0.064	0	0.72	0.324	0.807
APOM	APOF	9606.ENSP00000365081	9606.ENSP00000381250	0	0	0	0	0.141	0	0.54	0.609	0.832
APOM	APOA5	9606.ENSP00000365081	9606.ENSP00000445002	0	0	0	0	0.166	0	0.72	0.481	0.868
APOM	APOC2	9606.ENSP00000365081	9606.ENSP00000466775	0	0	0	0	0.559	0	0.72	0.634	0.95
ASPM	TRIP13	9606.ENSP00000356379	9606.ENSP00000166345	0	0	0	0	0.803	0.057	0	0.292	0.857
ASPM	CENPM	9606.ENSP00000356379	9606.ENSP00000215980	0	0	0	0	0.74	0	0	0.294	0.809
ASPM	OIP5	9606.ENSP00000356379	9606.ENSP00000220514	0	0	0	0	0.848	0	0	0.213	0.875
ASPM	RAD51AP1	9606.ENSP00000356379	9606.ENSP00000228843	0	0	0	0	0.826	0	0	0.158	0.848
ASPM	DLGAP5	9606.ENSP00000356379	9606.ENSP00000247191	0	0	0	0	0.982	0	0	0.558	0.992
ASPM	CCNB1	9606.ENSP00000356379	9606.ENSP00000256442	0	0	0	0	0.952	0.057	0	0.473	0.974
ASPM	MCM4	9606.ENSP00000356379	9606.ENSP00000262105	0	0	0	0	0.79	0.059	0	0.235	0.836
ASPM	PKMYT1	9606.ENSP00000356379	9606.ENSP00000262300	0	0	0	0	0.337	0.08	0	0.104	0.406
ASPM	MCM2	9606.ENSP00000356379	9606.ENSP00000265056	0	0	0	0	0.722	0.059	0	0.155	0.76
ASPM	ANLN	9606.ENSP00000356379	9606.ENSP00000265748	0	0	0	0	0.866	0.296	0	0.428	0.941
ASPM	CDCA5	9606.ENSP00000356379	9606.ENSP00000275517	0	0	0	0	0.768	0	0	0.324	0.836
ASPM	CENPU	9606.ENSP00000356379	9606.ENSP00000281453	0	0	0	0	0.805	0	0	0.275	0.853
ASPM	BUB1B	9606.ENSP00000356379	9606.ENSP00000287598	0	0	0	0	0.922	0.325	0	0.53	0.973
ASPM	MELK	9606.ENSP00000356379	9606.ENSP00000298048	0	0	0	0	0.924	0.075	0	0.45	0.958
ASPM	KIAA0101	9606.ENSP00000356379	9606.ENSP00000300035	0	0	0	0	0.907	0	0	0.475	0.949
ASPM	CDT1	9606.ENSP00000356379	9606.ENSP00000301019	0	0	0	0	0.642	0	0	0.1	0.664
ASPM	BUB1	9606.ENSP00000356379	9606.ENSP00000302530	0	0	0	0	0.983	0.325	0	0.481	0.993
ASPM	CKAP2L	9606.ENSP00000356379	9606.ENSP00000305204	0	0	0	0	0.883	0	0	0.317	0.917
ASPM	FANCI	9606.ENSP00000356379	9606.ENSP00000310842	0	0	0	0	0.844	0	0	0.168	0.865
ASPM	SPEG	9606.ENSP00000356379	9606.ENSP00000311684	0	0	0	0	0.064	0.563	0	0.166	0.629
ASPM	TYMS	9606.ENSP00000356379	9606.ENSP00000315644	0	0	0	0	0.838	0	0	0.243	0.872
ASPM	CDCA2	9606.ENSP00000356379	9606.ENSP00000328228	0	0	0	0	0.775	0	0	0.294	0.834
ASPM	KNTC1	9606.ENSP00000356379	9606.ENSP00000328236	0	0	0	0	0.877	0.151	0	0.249	0.914
ASPM	CDKN3	9606.ENSP00000356379	9606.ENSP00000335357	0	0	0	0	0.897	0.145	0	0.197	0.923
ASPM	FOXM1	9606.ENSP00000356379	9606.ENSP00000342307	0	0	0	0	0.869	0	0	0.346	0.911
ASPM	SGOL2	9606.ENSP00000356379	9606.ENSP00000350447	0	0	0	0	0.606	0	0	0.177	0.662
ASPM	RRM2	9606.ENSP00000356379	9606.ENSP00000353770	0	0	0	0	0.912	0.07	0	0.459	0.951
ASPM	CENPF	9606.ENSP00000356379	9606.ENSP00000355922	0	0	0	0	0.962	0	0	0.629	0.985
ASPM	UBE2T	9606.ENSP00000356379	9606.ENSP00000356243	0	0	0	0	0.783	0.102	0	0.155	0.821
ASPM	KIF14	9606.ENSP00000356379	9606.ENSP00000356319	0	0	0	0	0.915	0.423	0	0.594	0.978
ASPM	SCGN	9606.ENSP00000356379	9606.ENSP00000367197	0	0	0	0	0	0.371	0	0.206	0.479
ASPM	KIF24	9606.ENSP00000356379	9606.ENSP00000368464	0	0	0	0	0.24	0.243	0	0.254	0.534
ASPM	CENPK	9606.ENSP00000356379	9606.ENSP00000379911	0	0	0	0	0.593	0	0	0.311	0.708
ASPM	PTTG1	9606.ENSP00000356379	9606.ENSP00000377536	0	0	0	0	0.844	0	0	0.389	0.9
ASPM	HJURP	9606.ENSP00000356379	9606.ENSP00000414109	0	0	0	0	0.893	0	0	0.334	0.925
ASPM	CEP55	9606.ENSP00000356379	9606.ENSP00000360540	0	0	0	0	0.935	0	0	0.556	0.969
ASPM	STIL	9606.ENSP00000356379	9606.ENSP00000360944	0	0	0	0	0.778	0	0	0.898	0.976
ASPM	CDCA8	9606.ENSP00000356379	9606.ENSP00000362146	0	0	0	0	0.965	0	0	0.392	0.978
ASPM	KIF4A	9606.ENSP00000356379	9606.ENSP00000363524	0	0	0	0	0.951	0.243	0	0.554	0.982
ASPM	MKI67	9606.ENSP00000356379	9606.ENSP00000357643	0	0	0	0	0.931	0.669	0	0.427	0.985
ASPM	TOP2A	9606.ENSP00000356379	9606.ENSP00000411532	0	0	0	0	0.968	0	0	0.605	0.987
ASPM	NUSAP1	9606.ENSP00000356379	9606.ENSP00000453403	0	0	0	0	0.979	0	0	0.602	0.991
ASPM	CDK1	9606.ENSP00000356379	9606.ENSP00000378699	0	0	0	0	0.991	0.057	0	0.437	0.994
ATOH8	CIDEB	9606.ENSP00000304676	9606.ENSP00000337731	0	0	0	0	0.062	0	0	0.561	0.571
ATP1B2	KLF9	9606.ENSP00000250111	9606.ENSP00000366330	0	0	0	0	0	0	0	0.47	0.47
ATP1B2	FXYD1	9606.ENSP00000250111	9606.ENSP00000481244	0	0	0	0	0.104	0.166	0.8	0.299	0.881
AZGP1	AFM	9606.ENSP00000292401	9606.ENSP00000226355	0	0	0	0	0.139	0	0	0.452	0.508
AZGP1	APOC3	9606.ENSP00000292401	9606.ENSP00000227667	0	0	0	0	0.197	0	0	0.297	0.411
AZGP1	TTR	9606.ENSP00000292401	9606.ENSP00000237014	0	0	0	0	0.101	0	0	0.496	0.527
AZGP1	FETUB	9606.ENSP00000292401	9606.ENSP00000265029	0	0	0	0	0.196	0	0	0.353	0.458
AZGP1	HPX	9606.ENSP00000292401	9606.ENSP00000265983	0	0	0	0	0.151	0	0	0.503	0.56
AZGP1	ITIH4	9606.ENSP00000292401	9606.ENSP00000266041	0	0	0	0	0.167	0	0	0.321	0.41
AZGP1	SAA4	9606.ENSP00000292401	9606.ENSP00000278222	0	0	0	0	0.147	0	0	0.382	0.451
AZGP1	GNMT	9606.ENSP00000292401	9606.ENSP00000361894	0	0	0	0	0.146	0	0	0.398	0.463
AZGP1	A2M	9606.ENSP00000292401	9606.ENSP00000323929	0	0	0	0	0.132	0	0	0.409	0.465
AZGP1	LRG1	9606.ENSP00000292401	9606.ENSP00000302621	0	0	0	0	0.063	0	0	0.47	0.482
AZGP1	TF	9606.ENSP00000292401	9606.ENSP00000385834	0	0	0	0	0.118	0	0	0.527	0.565
AZGP1	AHSG	9606.ENSP00000292401	9606.ENSP00000393887	0	0	0	0	0.182	0	0	0.519	0.59
AZGP1	RBP4	9606.ENSP00000292401	9606.ENSP00000360522	0	0	0	0	0.16	0	0	0.543	0.599
BAX	CCNB1	9606.ENSP00000293288	9606.ENSP00000256442	0	0	0	0	0.062	0	0	0.427	0.439
BAX	C6	9606.ENSP00000293288	9606.ENSP00000263413	0	0	0	0	0.065	0	0.72	0.052	0.73
BAX	C7	9606.ENSP00000293288	9606.ENSP00000322061	0	0	0	0	0	0	0.72	0.058	0.724
BAX	C8A	9606.ENSP00000293288	9606.ENSP00000354458	0	0	0	0	0.065	0	0.72	0.059	0.732
BAX	BCL2L1	9606.ENSP00000293288	9606.ENSP00000302564	0	0	0	0.643	0.047	0.913	0.9	0.709	0.993
BCHE	TTR	9606.ENSP00000264381	9606.ENSP00000237014	0	0	0	0	0.086	0	0	0.517	0.539
BCHE	TF	9606.ENSP00000264381	9606.ENSP00000385834	0	0.003	0	0	0.094	0	0	0.453	0.483
BCHE	AHSG	9606.ENSP00000264381	9606.ENSP00000393887	0	0	0	0	0.158	0	0	0.539	0.595
BCHE	F2	9606.ENSP00000264381	9606.ENSP00000308541	0	0	0	0	0.126	0.056	0	0.681	0.714
BCL2L1	CCNB1	9606.ENSP00000302564	9606.ENSP00000256442	0	0	0	0	0.062	0	0	0.682	0.689
BCL2L1	BAX	9606.ENSP00000302564	9606.ENSP00000293288	0	0	0	0.643	0.047	0.913	0.9	0.709	0.993
BCL2L1	PKM	9606.ENSP00000302564	9606.ENSP00000320171	0	0	0	0	0.093	0	0	0.375	0.409
BCL2L1	CXCL12	9606.ENSP00000302564	9606.ENSP00000379140	0	0	0	0	0	0	0	0.455	0.455
BCL2L1	MKI67	9606.ENSP00000302564	9606.ENSP00000357643	0	0	0	0	0	0	0	0.469	0.469
BCL2L1	CDKN3	9606.ENSP00000302564	9606.ENSP00000335357	0	0	0	0	0	0.058	0	0.504	0.512
BCL2L1	FOS	9606.ENSP00000302564	9606.ENSP00000306245	0	0	0	0	0.062	0	0	0.545	0.554
BCL2L1	CTSV	9606.ENSP00000302564	9606.ENSP00000445052	0	0	0	0	0.049	0	0.6	0	0.603
BCL2L1	CDK1	9606.ENSP00000302564	9606.ENSP00000378699	0	0	0	0	0	0.281	0	0.827	0.87
BUB1	TRIP13	9606.ENSP00000302530	9606.ENSP00000166345	0	0	0	0	0.826	0	0	0.33	0.878
BUB1	CENPM	9606.ENSP00000302530	9606.ENSP00000215980	0	0	0	0	0.74	0	0	0.255	0.798
BUB1	OIP5	9606.ENSP00000302530	9606.ENSP00000220514	0	0	0	0	0.899	0	0	0.261	0.922
BUB1	RAD51AP1	9606.ENSP00000302530	9606.ENSP00000228843	0	0	0	0	0.814	0	0	0.322	0.869
BUB1	DLGAP5	9606.ENSP00000302530	9606.ENSP00000247191	0	0	0	0	0.972	0	0	0.583	0.988
BUB1	CCNB1	9606.ENSP00000302530	9606.ENSP00000256442	0	0	0	0	0.906	0.101	0.9	0.814	0.998
BUB1	MCM4	9606.ENSP00000302530	9606.ENSP00000262105	0	0	0	0	0.959	0.056	0	0.45	0.977
BUB1	PKMYT1	9606.ENSP00000302530	9606.ENSP00000262300	0	0	0	0	0.581	0.105	0	0.508	0.799
BUB1	E2F3	9606.ENSP00000302530	9606.ENSP00000262904	0	0	0	0	0.188	0	0	0.324	0.428
BUB1	MCM2	9606.ENSP00000302530	9606.ENSP00000265056	0	0	0	0	0.687	0.056	0	0.46	0.826
BUB1	ANLN	9606.ENSP00000302530	9606.ENSP00000265748	0	0	0	0	0.913	0	0	0.376	0.943
BUB1	CDCA5	9606.ENSP00000302530	9606.ENSP00000275517	0	0	0	0	0.836	0	0	0.504	0.915
BUB1	CENPU	9606.ENSP00000302530	9606.ENSP00000281453	0	0	0	0	0.787	0	0	0.519	0.893
BUB1	BUB1B	9606.ENSP00000302530	9606.ENSP00000287598	0	0	0	0.582	0.918	0.904	0.72	0.988	0.998
BUB1	MELK	9606.ENSP00000302530	9606.ENSP00000298048	0	0	0	0	0.951	0.057	0	0.601	0.98
BUB1	KIAA0101	9606.ENSP00000302530	9606.ENSP00000300035	0	0	0	0	0.922	0	0	0.186	0.934
BUB1	CDT1	9606.ENSP00000302530	9606.ENSP00000301019	0	0	0	0	0.742	0.145	0	0.293	0.83
BUB1	KIF24	9606.ENSP00000302530	9606.ENSP00000368464	0	0	0	0	0.245	0.183	0	0.204	0.467
BUB1	UBE2T	9606.ENSP00000302530	9606.ENSP00000356243	0	0	0	0	0.757	0	0	0.178	0.792
BUB1	STIL	9606.ENSP00000302530	9606.ENSP00000360944	0	0	0	0	0.783	0	0	0.17	0.812
BUB1	CENPK	9606.ENSP00000302530	9606.ENSP00000379911	0	0	0	0	0.7	0	0	0.41	0.815
BUB1	CKAP2L	9606.ENSP00000302530	9606.ENSP00000305204	0	0	0	0	0.767	0	0	0.329	0.837
BUB1	FANCI	9606.ENSP00000302530	9606.ENSP00000310842	0	0	0	0	0.801	0	0	0.235	0.841
BUB1	CDCA2	9606.ENSP00000302530	9606.ENSP00000328228	0	0	0	0	0.763	0	0	0.467	0.868
BUB1	SGOL2	9606.ENSP00000302530	9606.ENSP00000350447	0	0	0	0	0.707	0	0	0.635	0.888
BUB1	TYMS	9606.ENSP00000302530	9606.ENSP00000315644	0	0	0	0	0.849	0	0	0.325	0.894
BUB1	KIF14	9606.ENSP00000302530	9606.ENSP00000356319	0	0	0	0	0.81	0.183	0	0.423	0.902
BUB1	KNTC1	9606.ENSP00000302530	9606.ENSP00000328236	0	0	0	0	0.815	0	0	0.558	0.914
BUB1	FOXM1	9606.ENSP00000302530	9606.ENSP00000342307	0	0	0	0	0.842	0.147	0	0.474	0.923
BUB1	CDKN3	9606.ENSP00000302530	9606.ENSP00000335357	0	0	0	0	0.903	0.056	0	0.292	0.93
BUB1	HJURP	9606.ENSP00000302530	9606.ENSP00000414109	0	0	0	0	0.918	0	0	0.366	0.946
BUB1	RRM2	9606.ENSP00000302530	9606.ENSP00000353770	0	0	0	0	0.912	0	0	0.454	0.95
BUB1	PTTG1	9606.ENSP00000302530	9606.ENSP00000377536	0	0	0	0	0.85	0	0	0.739	0.959
BUB1	CEP55	9606.ENSP00000302530	9606.ENSP00000360540	0	0	0	0	0.935	0	0	0.505	0.966
BUB1	NUSAP1	9606.ENSP00000302530	9606.ENSP00000453403	0	0	0	0	0.93	0	0	0.555	0.967
BUB1	MKI67	9606.ENSP00000302530	9606.ENSP00000357643	0	0	0	0	0.952	0	0	0.497	0.975
BUB1	KIF4A	9606.ENSP00000302530	9606.ENSP00000363524	0	0	0	0	0.959	0.183	0	0.721	0.99
BUB1	TOP2A	9606.ENSP00000302530	9606.ENSP00000411532	0	0	0	0	0.975	0.056	0	0.673	0.991
BUB1	ASPM	9606.ENSP00000302530	9606.ENSP00000356379	0	0	0	0	0.983	0.325	0	0.481	0.993
BUB1	CENPF	9606.ENSP00000302530	9606.ENSP00000355922	0	0	0	0	0.938	0	0.72	0.918	0.998
BUB1	CDCA8	9606.ENSP00000302530	9606.ENSP00000362146	0	0	0	0	0.935	0	0.9	0.797	0.998
BUB1	CDK1	9606.ENSP00000302530	9606.ENSP00000378699	0	0	0	0	0.99	0.4	0.9	0.918	0.999
BUB1B	TRIP13	9606.ENSP00000287598	9606.ENSP00000166345	0	0	0	0	0.807	0.486	0	0.568	0.953
BUB1B	CENPM	9606.ENSP00000287598	9606.ENSP00000215980	0	0	0	0	0.626	0.19	0	0.281	0.763
BUB1B	OIP5	9606.ENSP00000287598	9606.ENSP00000220514	0	0	0	0	0.836	0	0	0.276	0.876
BUB1B	RAD51AP1	9606.ENSP00000287598	9606.ENSP00000228843	0	0	0	0	0.802	0	0	0.256	0.846
BUB1B	DLGAP5	9606.ENSP00000287598	9606.ENSP00000247191	0	0	0	0	0.945	0	0	0.619	0.978
BUB1B	CCNB1	9606.ENSP00000287598	9606.ENSP00000256442	0	0	0	0	0.937	0.101	0.9	0.809	0.998
BUB1B	MCM4	9606.ENSP00000287598	9606.ENSP00000262105	0	0	0	0	0.913	0.056	0	0.323	0.939
BUB1B	PKMYT1	9606.ENSP00000287598	9606.ENSP00000262300	0	0	0	0	0.399	0.105	0	0.431	0.667
BUB1B	MCM2	9606.ENSP00000287598	9606.ENSP00000265056	0	0	0	0	0.69	0.056	0	0.39	0.806
BUB1B	ANLN	9606.ENSP00000287598	9606.ENSP00000265748	0	0	0	0	0.813	0	0	0.284	0.86
BUB1B	CDCA5	9606.ENSP00000287598	9606.ENSP00000275517	0	0	0	0	0.774	0	0	0.414	0.862
BUB1B	CENPU	9606.ENSP00000287598	9606.ENSP00000281453	0	0	0	0	0.783	0	0	0.481	0.882
BUB1B	KIF24	9606.ENSP00000287598	9606.ENSP00000368464	0	0	0	0	0.246	0.183	0	0.202	0.466
BUB1B	UBE2T	9606.ENSP00000287598	9606.ENSP00000356243	0	0	0	0	0.601	0	0	0.15	0.647
BUB1B	STIL	9606.ENSP00000287598	9606.ENSP00000360944	0	0	0	0	0.576	0	0	0.28	0.682
BUB1B	CKAP2L	9606.ENSP00000287598	9606.ENSP00000305204	0	0	0	0	0.638	0	0	0.202	0.699
BUB1B	CENPK	9606.ENSP00000287598	9606.ENSP00000379911	0	0	0	0	0.435	0.209	0	0.418	0.717
BUB1B	CDT1	9606.ENSP00000287598	9606.ENSP00000301019	0	0	0	0	0.596	0.137	0	0.331	0.746
BUB1B	CDCA2	9606.ENSP00000287598	9606.ENSP00000328228	0	0	0	0	0.615	0	0	0.459	0.783
BUB1B	TYMS	9606.ENSP00000287598	9606.ENSP00000315644	0	0	0	0	0.713	0	0	0.279	0.784
BUB1B	SGOL2	9606.ENSP00000287598	9606.ENSP00000350447	0	0	0	0	0.536	0	0	0.617	0.815
BUB1B	FANCI	9606.ENSP00000287598	9606.ENSP00000310842	0	0	0	0	0.822	0	0	0.261	0.862
BUB1B	KIF14	9606.ENSP00000287598	9606.ENSP00000356319	0	0	0	0	0.795	0.183	0	0.331	0.878
BUB1B	CDKN3	9606.ENSP00000287598	9606.ENSP00000335357	0	0	0	0	0.825	0.056	0	0.341	0.881
BUB1B	KNTC1	9606.ENSP00000287598	9606.ENSP00000328236	0	0	0	0	0.777	0	0	0.507	0.886
BUB1B	FOXM1	9606.ENSP00000287598	9606.ENSP00000342307	0	0	0	0	0.814	0.147	0	0.487	0.911
BUB1B	HJURP	9606.ENSP00000287598	9606.ENSP00000414109	0	0	0	0	0.887	0	0	0.321	0.92
BUB1B	KIAA0101	9606.ENSP00000287598	9606.ENSP00000300035	0	0	0	0	0.921	0	0	0.318	0.944
BUB1B	MELK	9606.ENSP00000287598	9606.ENSP00000298048	0	0	0	0	0.907	0.057	0	0.527	0.955
BUB1B	CEP55	9606.ENSP00000287598	9606.ENSP00000360540	0	0	0	0	0.923	0	0	0.496	0.959
BUB1B	MKI67	9606.ENSP00000287598	9606.ENSP00000357643	0	0	0	0	0.919	0.27	0	0.366	0.959
BUB1B	NUSAP1	9606.ENSP00000287598	9606.ENSP00000453403	0	0	0	0	0.922	0	0	0.609	0.968
BUB1B	ASPM	9606.ENSP00000287598	9606.ENSP00000356379	0	0	0	0	0.922	0.325	0	0.53	0.973
BUB1B	CDCA8	9606.ENSP00000287598	9606.ENSP00000362146	0	0	0	0	0.926	0	0	0.664	0.974
BUB1B	KIF4A	9606.ENSP00000287598	9606.ENSP00000363524	0	0	0	0	0.94	0.183	0	0.546	0.975
BUB1B	RRM2	9606.ENSP00000287598	9606.ENSP00000353770	0	0	0	0	0.957	0	0	0.508	0.978
BUB1B	PTTG1	9606.ENSP00000287598	9606.ENSP00000377536	0	0	0	0	0.82	0.395	0	0.83	0.979
BUB1B	TOP2A	9606.ENSP00000287598	9606.ENSP00000411532	0	0	0	0	0.962	0.056	0	0.643	0.986
BUB1B	CENPF	9606.ENSP00000287598	9606.ENSP00000355922	0	0	0	0	0.896	0	0.9	0.767	0.997
BUB1B	BUB1	9606.ENSP00000287598	9606.ENSP00000302530	0	0	0	0.582	0.918	0.904	0.72	0.988	0.998
BUB1B	CDK1	9606.ENSP00000287598	9606.ENSP00000378699	0	0	0	0	0.936	0.213	0.9	0.886	0.999
C16orf59	CDT1	9606.ENSP00000355022	9606.ENSP00000301019	0	0	0	0	0.595	0	0	0	0.595
C6	F9	9606.ENSP00000263413	9606.ENSP00000218099	0	0	0	0	0.578	0.06	0	0	0.587
C6	SERPINA10	9606.ENSP00000263413	9606.ENSP00000261994	0	0	0	0	0.541	0	0	0	0.541
C6	LRG1	9606.ENSP00000263413	9606.ENSP00000302621	0	0	0	0	0.065	0	0	0.39	0.405
C6	A2M	9606.ENSP00000263413	9606.ENSP00000323929	0	0	0	0	0.154	0	0	0.339	0.417
C6	RBP4	9606.ENSP00000263413	9606.ENSP00000360522	0	0	0	0	0.139	0	0	0.404	0.465
C6	HGFAC	9606.ENSP00000263413	9606.ENSP00000421801	0	0	0	0	0.471	0.077	0	0.05	0.495
C6	ANG	9606.ENSP00000263413	9606.ENSP00000336762	0	0	0	0	0.508	0	0	0	0.508
C6	TAT	9606.ENSP00000263413	9606.ENSP00000348234	0	0	0	0	0.529	0	0	0	0.529
C6	PROZ	9606.ENSP00000263413	9606.ENSP00000344458	0	0	0	0	0.534	0.077	0	0	0.551
C6	SERPINC1	9606.ENSP00000263413	9606.ENSP00000356671	0	0	0	0	0.547	0	0	0.15	0.598
C6	FETUB	9606.ENSP00000263413	9606.ENSP00000265029	0	0	0	0	0.556	0	0	0.152	0.608
C6	AHSG	9606.ENSP00000263413	9606.ENSP00000393887	0	0	0	0	0.579	0	0	0.164	0.633
C6	FGA	9606.ENSP00000263413	9606.ENSP00000306361	0	0	0	0	0.647	0	0	0.071	0.658
C6	BAX	9606.ENSP00000263413	9606.ENSP00000293288	0	0	0	0	0.065	0	0.72	0.052	0.73
C6	C7	9606.ENSP00000263413	9606.ENSP00000322061	0	0	0	0.811	0.173	0.947	0.9	0.623	0.995
C6	C8A	9606.ENSP00000263413	9606.ENSP00000354458	0	0	0	0.812	0.57	0.947	0.9	0.358	0.997
C7	C6	9606.ENSP00000322061	9606.ENSP00000263413	0	0	0	0.811	0.173	0.947	0.9	0.623	0.995
C7	BAX	9606.ENSP00000322061	9606.ENSP00000293288	0	0	0	0	0	0	0.72	0.058	0.724
C7	A2M	9606.ENSP00000322061	9606.ENSP00000323929	0	0	0	0	0.097	0	0	0.373	0.409
C7	C8A	9606.ENSP00000322061	9606.ENSP00000354458	0	0	0	0.775	0.065	0.8	0.9	0.37	0.981
C8A	F9	9606.ENSP00000354458	9606.ENSP00000218099	0	0	0	0	0.669	0	0	0.145	0.705
C8A	AFM	9606.ENSP00000354458	9606.ENSP00000226355	0	0	0	0	0.427	0	0	0.239	0.545
C8A	APOC3	9606.ENSP00000354458	9606.ENSP00000227667	0	0	0	0	0.355	0	0	0.219	0.475
C8A	TTR	9606.ENSP00000354458	9606.ENSP00000237014	0	0	0	0	0.613	0	0	0.066	0.623
C8A	SLCO1B1	9606.ENSP00000354458	9606.ENSP00000256958	0	0	0	0	0.424	0	0	0	0.424
C8A	SERPINA10	9606.ENSP00000354458	9606.ENSP00000261994	0	0	0	0	0.571	0	0	0.125	0.609
C8A	C6	9606.ENSP00000354458	9606.ENSP00000263413	0	0	0	0.812	0.57	0.947	0.9	0.358	0.997
C8A	FETUB	9606.ENSP00000354458	9606.ENSP00000265029	0	0	0	0	0.599	0	0	0.194	0.663
C8A	UGT2B10	9606.ENSP00000354458	9606.ENSP00000265403	0	0	0	0	0.554	0	0	0.066	0.566
C8A	ITIH1	9606.ENSP00000354458	9606.ENSP00000273283	0	0	0	0	0.231	0	0	0.3	0.439
C8A	SAA4	9606.ENSP00000354458	9606.ENSP00000278222	0	0	0	0	0.38	0	0	0.218	0.495
C8A	BAX	9606.ENSP00000354458	9606.ENSP00000293288	0	0	0	0	0.065	0	0.72	0.059	0.732
C8A	FABP1	9606.ENSP00000354458	9606.ENSP00000295834	0	0	0	0	0.633	0	0	0	0.633
C8A	FGA	9606.ENSP00000354458	9606.ENSP00000306361	0	0	0	0	0.726	0	0	0.365	0.818
C8A	F2	9606.ENSP00000354458	9606.ENSP00000308541	0	0	0	0	0.408	0	0	0.112	0.453
C8A	C7	9606.ENSP00000354458	9606.ENSP00000322061	0	0	0	0.775	0.065	0.8	0.9	0.37	0.981
C8A	A2M	9606.ENSP00000354458	9606.ENSP00000323929	0	0	0	0	0.154	0.06	0	0.31	0.404
C8A	ANG	9606.ENSP00000354458	9606.ENSP00000336762	0	0	0	0	0.488	0	0	0	0.488
C8A	PROZ	9606.ENSP00000354458	9606.ENSP00000344458	0	0	0	0	0.571	0	0	0.34	0.705
C8A	TAT	9606.ENSP00000354458	9606.ENSP00000348234	0	0	0	0	0.672	0	0	0.043	0.672
C8A	HAO1	9606.ENSP00000354458	9606.ENSP00000368066	0	0	0	0	0.418	0	0	0	0.418
C8A	APOA5	9606.ENSP00000354458	9606.ENSP00000445002	0	0	0	0	0.507	0	0	0.113	0.544
C8A	HGFAC	9606.ENSP00000354458	9606.ENSP00000421801	0	0	0	0	0.432	0.151	0	0.131	0.545
C8A	MAT1A	9606.ENSP00000354458	9606.ENSP00000361287	0	0	0	0	0.288	0	0	0.397	0.553
C8A	SLC17A2	9606.ENSP00000354458	9606.ENSP00000367081	0	0	0	0	0.556	0	0	0.043	0.557
C8A	AHSG	9606.ENSP00000354458	9606.ENSP00000393887	0	0	0	0	0.663	0	0	0.196	0.717
C8A	SERPINC1	9606.ENSP00000354458	9606.ENSP00000356671	0	0	0	0	0.696	0	0	0.202	0.747
CCDC152	SEPP1	9606.ENSP00000354888	9606.ENSP00000420939	0	0	0	0	0.095	0	0	0.544	0.57
CCL14	KDM5B	9606.ENSP00000479097	9606.ENSP00000356234	0	0	0	0	0	0	0	0.632	0.632
CCL14	CXCL12	9606.ENSP00000479097	9606.ENSP00000379140	0	0	0	0	0.109	0	0	0.474	0.511
CCNB1	TRIP13	9606.ENSP00000256442	9606.ENSP00000166345	0	0	0	0	0.828	0.169	0	0.307	0.892
CCNB1	CENPM	9606.ENSP00000256442	9606.ENSP00000215980	0	0	0	0	0.713	0	0	0.167	0.751
CCNB1	OIP5	9606.ENSP00000256442	9606.ENSP00000220514	0	0	0	0	0.902	0	0	0.176	0.916
CCNB1	RAD51AP1	9606.ENSP00000256442	9606.ENSP00000228843	0	0	0	0	0.772	0	0	0.198	0.809
CCNB1	DLGAP5	9606.ENSP00000256442	9606.ENSP00000247191	0	0	0	0	0.976	0	0	0.525	0.988
CCNB1	SAPCD2	9606.ENSP00000256442	9606.ENSP00000386348	0	0	0	0	0.244	0	0	0.251	0.409
CCNB1	BAX	9606.ENSP00000256442	9606.ENSP00000293288	0	0	0	0	0.062	0	0	0.427	0.439
CCNB1	FOS	9606.ENSP00000256442	9606.ENSP00000306245	0	0	0	0	0	0.071	0	0.421	0.439
CCNB1	CTSV	9606.ENSP00000256442	9606.ENSP00000445052	0	0	0	0	0.139	0	0	0.393	0.455
CCNB1	CENPK	9606.ENSP00000256442	9606.ENSP00000379911	0	0	0	0	0.481	0	0	0.152	0.541
CCNB1	STIL	9606.ENSP00000256442	9606.ENSP00000360944	0	0	0	0	0.571	0	0	0.204	0.644
CCNB1	E2F3	9606.ENSP00000256442	9606.ENSP00000262904	0	0	0	0	0.129	0.228	0	0.526	0.654
CCNB1	CKAP2L	9606.ENSP00000256442	9606.ENSP00000305204	0	0	0	0	0.681	0	0	0.057	0.686
CCNB1	BCL2L1	9606.ENSP00000256442	9606.ENSP00000302564	0	0	0	0	0.062	0	0	0.682	0.689
CCNB1	CDCA2	9606.ENSP00000256442	9606.ENSP00000328228	0	0	0	0	0.66	0	0	0.396	0.786
CCNB1	CENPU	9606.ENSP00000256442	9606.ENSP00000281453	0	0	0	0	0.724	0	0	0.283	0.794
CCNB1	UBE2T	9606.ENSP00000256442	9606.ENSP00000356243	0	0	0	0	0.735	0.142	0	0.197	0.801
CCNB1	KNTC1	9606.ENSP00000256442	9606.ENSP00000328236	0	0	0	0	0.753	0.145	0	0.279	0.835
CCNB1	FANCI	9606.ENSP00000256442	9606.ENSP00000310842	0	0	0	0	0.811	0	0	0.182	0.839
CCNB1	HJURP	9606.ENSP00000256442	9606.ENSP00000414109	0	0	0	0	0.806	0	0	0.213	0.841
CCNB1	TYMS	9606.ENSP00000256442	9606.ENSP00000315644	0	0	0	0	0.725	0	0	0.456	0.844
CCNB1	KIF14	9606.ENSP00000256442	9606.ENSP00000356319	0	0	0	0	0.789	0.139	0	0.336	0.869
CCNB1	SGOL2	9606.ENSP00000256442	9606.ENSP00000350447	0	0	0	0	0.851	0	0	0.268	0.886
CCNB1	ANLN	9606.ENSP00000256442	9606.ENSP00000265748	0	0	0	0	0.821	0	0	0.423	0.892
CCNB1	MCM4	9606.ENSP00000256442	9606.ENSP00000262105	0	0	0	0	0.79	0.165	0	0.522	0.908
CCNB1	CDT1	9606.ENSP00000256442	9606.ENSP00000301019	0	0	0	0	0.751	0.27	0	0.583	0.917
CCNB1	MKI67	9606.ENSP00000256442	9606.ENSP00000357643	0	0	0	0	0.791	0	0	0.635	0.92
CCNB1	KIAA0101	9606.ENSP00000256442	9606.ENSP00000300035	0	0	0	0	0.892	0	0	0.308	0.922
CCNB1	CEP55	9606.ENSP00000256442	9606.ENSP00000360540	0	0	0	0	0.864	0	0	0.508	0.93
CCNB1	MCM2	9606.ENSP00000256442	9606.ENSP00000265056	0	0	0	0	0.809	0.213	0	0.604	0.935
CCNB1	NUSAP1	9606.ENSP00000256442	9606.ENSP00000453403	0	0	0	0	0.884	0	0	0.504	0.94
CCNB1	CDKN3	9606.ENSP00000256442	9606.ENSP00000335357	0	0	0	0	0.867	0.153	0	0.598	0.951
CCNB1	KIF4A	9606.ENSP00000256442	9606.ENSP00000363524	0	0	0	0	0.888	0.139	0	0.586	0.957
CCNB1	RRM2	9606.ENSP00000256442	9606.ENSP00000353770	0	0	0	0	0.902	0	0	0.593	0.958
CCNB1	MELK	9606.ENSP00000256442	9606.ENSP00000298048	0	0	0	0	0.921	0.183	0	0.471	0.963
CCNB1	ASPM	9606.ENSP00000256442	9606.ENSP00000356379	0	0	0	0	0.952	0.057	0	0.473	0.974
CCNB1	CDCA5	9606.ENSP00000256442	9606.ENSP00000275517	0	0	0	0	0.744	0	0.9	0.393	0.983
CCNB1	PTTG1	9606.ENSP00000256442	9606.ENSP00000377536	0	0	0	0	0.929	0	0	0.792	0.984
CCNB1	CENPF	9606.ENSP00000256442	9606.ENSP00000355922	0	0	0	0	0.849	0	0.72	0.661	0.984
CCNB1	CDCA8	9606.ENSP00000256442	9606.ENSP00000362146	0	0	0	0	0.968	0	0	0.553	0.985
CCNB1	TOP2A	9606.ENSP00000256442	9606.ENSP00000411532	0	0	0	0	0.964	0.056	0	0.689	0.988
CCNB1	FOXM1	9606.ENSP00000256442	9606.ENSP00000342307	0	0	0	0	0.81	0.519	0.9	0.719	0.997
CCNB1	PKMYT1	9606.ENSP00000256442	9606.ENSP00000262300	0	0	0	0	0.403	0.84	0.9	0.799	0.997
CCNB1	BUB1B	9606.ENSP00000256442	9606.ENSP00000287598	0	0	0	0	0.937	0.101	0.9	0.809	0.998
CCNB1	BUB1	9606.ENSP00000256442	9606.ENSP00000302530	0	0	0	0	0.906	0.101	0.9	0.814	0.998
CCNB1	CDK1	9606.ENSP00000256442	9606.ENSP00000378699	0	0	0	0	0.968	0.999	0.9	0.995	0.999
CDCA2	TRIP13	9606.ENSP00000328228	9606.ENSP00000166345	0	0	0	0	0.545	0	0	0.074	0.561
CDCA2	OIP5	9606.ENSP00000328228	9606.ENSP00000220514	0	0	0	0	0.569	0	0	0.189	0.636
CDCA2	RAD51AP1	9606.ENSP00000328228	9606.ENSP00000228843	0	0	0	0	0.561	0	0	0.203	0.635
CDCA2	DLGAP5	9606.ENSP00000328228	9606.ENSP00000247191	0	0	0	0	0.732	0	0	0.261	0.794
CDCA2	CCNB1	9606.ENSP00000328228	9606.ENSP00000256442	0	0	0	0	0.66	0	0	0.396	0.786
CDCA2	MCM2	9606.ENSP00000328228	9606.ENSP00000265056	0	0	0	0	0.383	0	0	0.205	0.489
CDCA2	ANLN	9606.ENSP00000328228	9606.ENSP00000265748	0	0	0	0	0.568	0	0	0.345	0.705
CDCA2	CDCA5	9606.ENSP00000328228	9606.ENSP00000275517	0	0	0	0	0.646	0	0	0.606	0.854
CDCA2	CENPU	9606.ENSP00000328228	9606.ENSP00000281453	0	0	0	0	0.563	0	0	0.201	0.636
CDCA2	BUB1B	9606.ENSP00000328228	9606.ENSP00000287598	0	0	0	0	0.615	0	0	0.459	0.783
CDCA2	MELK	9606.ENSP00000328228	9606.ENSP00000298048	0	0	0	0	0.594	0	0	0.237	0.677
CDCA2	KIAA0101	9606.ENSP00000328228	9606.ENSP00000300035	0	0	0	0	0.563	0	0	0	0.563
CDCA2	CDT1	9606.ENSP00000328228	9606.ENSP00000301019	0	0	0	0	0.508	0	0	0.113	0.545
CDCA2	BUB1	9606.ENSP00000328228	9606.ENSP00000302530	0	0	0	0	0.763	0	0	0.467	0.868
CDCA2	CKAP2L	9606.ENSP00000328228	9606.ENSP00000305204	0	0	0	0	0.604	0	0	0.22	0.678
CDCA2	FANCI	9606.ENSP00000328228	9606.ENSP00000310842	0	0	0	0	0.55	0	0	0.103	0.579
CDCA2	TYMS	9606.ENSP00000328228	9606.ENSP00000315644	0	0	0	0	0.562	0	0	0.16	0.617
CDCA2	KNTC1	9606.ENSP00000328228	9606.ENSP00000328236	0	0	0	0	0.449	0	0	0.206	0.543
CDCA2	UBE2T	9606.ENSP00000328228	9606.ENSP00000356243	0	0	0	0	0.552	0	0	0	0.552
CDCA2	HJURP	9606.ENSP00000328228	9606.ENSP00000414109	0	0	0	0	0.549	0	0	0.137	0.594
CDCA2	CDKN3	9606.ENSP00000328228	9606.ENSP00000335357	0	0	0	0	0.569	0	0	0.102	0.596
CDCA2	SGOL2	9606.ENSP00000328228	9606.ENSP00000350447	0	0	0	0	0.464	0	0	0.293	0.605
CDCA2	RRM2	9606.ENSP00000328228	9606.ENSP00000353770	0	0	0	0	0.592	0	0	0.112	0.622
CDCA2	PTTG1	9606.ENSP00000328228	9606.ENSP00000377536	0	0	0	0	0.566	0	0	0.18	0.629
CDCA2	FOXM1	9606.ENSP00000328228	9606.ENSP00000342307	0	0	0	0	0.587	0	0	0.161	0.639
CDCA2	CENPK	9606.ENSP00000328228	9606.ENSP00000379911	0	0	0	0	0.375	0	0	0.461	0.649
CDCA2	MKI67	9606.ENSP00000328228	9606.ENSP00000357643	0	0	0	0.541	0.61	0	0	0.255	0.65
CDCA2	KIF14	9606.ENSP00000328228	9606.ENSP00000356319	0	0	0	0	0.56	0	0	0.254	0.658
CDCA2	TOP2A	9606.ENSP00000328228	9606.ENSP00000411532	0	0	0	0	0.652	0	0	0.266	0.734
CDCA2	KIF4A	9606.ENSP00000328228	9606.ENSP00000363524	0	0	0	0	0.613	0	0	0.467	0.785
CDCA2	CEP55	9606.ENSP00000328228	9606.ENSP00000360540	0	0	0	0	0.719	0	0	0.273	0.787
CDCA2	NUSAP1	9606.ENSP00000328228	9606.ENSP00000453403	0	0	0	0	0.702	0	0	0.403	0.814
CDCA2	CENPF	9606.ENSP00000328228	9606.ENSP00000355922	0	0	0	0	0.716	0	0	0.397	0.822
CDCA2	ASPM	9606.ENSP00000328228	9606.ENSP00000356379	0	0	0	0	0.775	0	0	0.294	0.834
CDCA2	CDCA8	9606.ENSP00000328228	9606.ENSP00000362146	0	0	0	0	0.652	0	0	0.591	0.852
CDCA2	CDK1	9606.ENSP00000328228	9606.ENSP00000378699	0	0	0	0	0.614	0.27	0	0.639	0.889
CDCA5	TRIP13	9606.ENSP00000275517	9606.ENSP00000166345	0	0	0	0	0.631	0	0	0.284	0.724
CDCA5	CENPM	9606.ENSP00000275517	9606.ENSP00000215980	0	0	0	0	0.459	0	0	0.391	0.657
CDCA5	OIP5	9606.ENSP00000275517	9606.ENSP00000220514	0	0	0	0	0.789	0	0	0.168	0.817
CDCA5	RAD51AP1	9606.ENSP00000275517	9606.ENSP00000228843	0	0	0	0	0.645	0	0	0.17	0.693
CDCA5	DLGAP5	9606.ENSP00000275517	9606.ENSP00000247191	0	0	0	0	0.699	0	0	0.325	0.788
CDCA5	CCNB1	9606.ENSP00000275517	9606.ENSP00000256442	0	0	0	0	0.744	0	0.9	0.393	0.983
CDCA5	MCM4	9606.ENSP00000275517	9606.ENSP00000262105	0	0	0	0	0.584	0	0	0.234	0.667
CDCA5	PKMYT1	9606.ENSP00000275517	9606.ENSP00000262300	0	0	0	0	0.551	0	0	0.288	0.667
CDCA5	MCM2	9606.ENSP00000275517	9606.ENSP00000265056	0	0	0	0	0.607	0	0	0.248	0.692
CDCA5	ANLN	9606.ENSP00000275517	9606.ENSP00000265748	0	0	0	0	0.574	0	0	0.333	0.704
CDCA5	CENPK	9606.ENSP00000275517	9606.ENSP00000379911	0	0	0	0	0.384	0	0	0.217	0.497
CDCA5	CDKN3	9606.ENSP00000275517	9606.ENSP00000335357	0	0	0	0	0.567	0	0	0.109	0.597
CDCA5	FOXM1	9606.ENSP00000275517	9606.ENSP00000342307	0	0	0	0	0.575	0	0	0.17	0.632
CDCA5	FANCI	9606.ENSP00000275517	9606.ENSP00000310842	0	0	0	0	0.584	0	0	0.216	0.66
CDCA5	CENPU	9606.ENSP00000275517	9606.ENSP00000281453	0	0	0	0	0.567	0	0	0.295	0.682
CDCA5	HJURP	9606.ENSP00000275517	9606.ENSP00000414109	0	0	0	0	0.565	0	0	0.308	0.686
CDCA5	KNTC1	9606.ENSP00000275517	9606.ENSP00000328236	0	0	0	0	0.585	0	0	0.292	0.694
CDCA5	SGOL2	9606.ENSP00000275517	9606.ENSP00000350447	0	0	0	0	0.371	0	0	0.548	0.703
CDCA5	MKI67	9606.ENSP00000275517	9606.ENSP00000357643	0	0	0	0	0.601	0	0	0.287	0.704
CDCA5	CDT1	9606.ENSP00000275517	9606.ENSP00000301019	0	0	0	0	0.616	0	0	0.281	0.712
CDCA5	UBE2T	9606.ENSP00000275517	9606.ENSP00000356243	0	0	0	0	0.693	0	0	0.193	0.742
CDCA5	CKAP2L	9606.ENSP00000275517	9606.ENSP00000305204	0	0	0	0	0.684	0	0	0.241	0.75
CDCA5	NUSAP1	9606.ENSP00000275517	9606.ENSP00000453403	0	0	0	0	0.636	0	0	0.368	0.76
CDCA5	KIF14	9606.ENSP00000275517	9606.ENSP00000356319	0	0	0	0	0.543	0.27	0	0.338	0.76
CDCA5	KIAA0101	9606.ENSP00000275517	9606.ENSP00000300035	0	0	0	0	0.744	0	0	0.224	0.792
CDCA5	RRM2	9606.ENSP00000275517	9606.ENSP00000353770	0	0	0	0	0.722	0	0	0.314	0.801
CDCA5	TYMS	9606.ENSP00000275517	9606.ENSP00000315644	0	0	0	0	0.783	0	0	0.134	0.804
CDCA5	CEP55	9606.ENSP00000275517	9606.ENSP00000360540	0	0	0	0	0.721	0	0	0.4	0.825
CDCA5	ASPM	9606.ENSP00000275517	9606.ENSP00000356379	0	0	0	0	0.768	0	0	0.324	0.836
CDCA5	KIF4A	9606.ENSP00000275517	9606.ENSP00000363524	0	0	0	0	0.733	0	0	0.426	0.84
CDCA5	TOP2A	9606.ENSP00000275517	9606.ENSP00000411532	0	0	0	0	0.762	0	0	0.4	0.851
CDCA5	CENPF	9606.ENSP00000275517	9606.ENSP00000355922	0	0	0	0	0.715	0.128	0	0.455	0.853
CDCA5	CDCA2	9606.ENSP00000275517	9606.ENSP00000328228	0	0	0	0	0.646	0	0	0.606	0.854
CDCA5	BUB1B	9606.ENSP00000275517	9606.ENSP00000287598	0	0	0	0	0.774	0	0	0.414	0.862
CDCA5	PTTG1	9606.ENSP00000275517	9606.ENSP00000377536	0	0	0	0	0.738	0	0	0.502	0.864
CDCA5	MELK	9606.ENSP00000275517	9606.ENSP00000298048	0	0	0	0	0.792	0	0	0.401	0.87
CDCA5	BUB1	9606.ENSP00000275517	9606.ENSP00000302530	0	0	0	0	0.836	0	0	0.504	0.915
CDCA5	CDCA8	9606.ENSP00000275517	9606.ENSP00000362146	0	0	0	0	0.854	0	0	0.641	0.945
CDCA5	CDK1	9606.ENSP00000275517	9606.ENSP00000378699	0	0	0	0	0.76	0.27	0.9	0.541	0.99
CDCA8	TRIP13	9606.ENSP00000362146	9606.ENSP00000166345	0	0	0	0	0.83	0	0	0.32	0.879
CDCA8	CENPM	9606.ENSP00000362146	9606.ENSP00000215980	0	0	0	0	0.808	0.063	0	0.349	0.872
CDCA8	OIP5	9606.ENSP00000362146	9606.ENSP00000220514	0	0	0	0	0.901	0	0	0.294	0.927
CDCA8	RAD51AP1	9606.ENSP00000362146	9606.ENSP00000228843	0	0	0	0	0.806	0	0	0.293	0.857
CDCA8	DLGAP5	9606.ENSP00000362146	9606.ENSP00000247191	0	0	0	0	0.951	0	0	0.572	0.978
CDCA8	CCNB1	9606.ENSP00000362146	9606.ENSP00000256442	0	0	0	0	0.968	0	0	0.553	0.985
CDCA8	MCM4	9606.ENSP00000362146	9606.ENSP00000262105	0	0	0	0	0.783	0	0	0.312	0.844
CDCA8	PKMYT1	9606.ENSP00000362146	9606.ENSP00000262300	0	0	0	0	0.682	0	0	0.234	0.746
CDCA8	E2F3	9606.ENSP00000362146	9606.ENSP00000262904	0	0	0	0	0.117	0	0	0.355	0.406
CDCA8	MCM2	9606.ENSP00000362146	9606.ENSP00000265056	0	0	0	0	0.812	0	0	0.256	0.854
CDCA8	ANLN	9606.ENSP00000362146	9606.ENSP00000265748	0	0	0	0	0.778	0.27	0	0.337	0.883
CDCA8	CDCA5	9606.ENSP00000362146	9606.ENSP00000275517	0	0	0	0	0.854	0	0	0.641	0.945
CDCA8	CENPU	9606.ENSP00000362146	9606.ENSP00000281453	0	0	0	0	0.573	0	0	0.331	0.703
CDCA8	BUB1B	9606.ENSP00000362146	9606.ENSP00000287598	0	0	0	0	0.926	0	0	0.664	0.974
CDCA8	MELK	9606.ENSP00000362146	9606.ENSP00000298048	0	0	0	0	0.911	0	0	0.459	0.95
CDCA8	KIAA0101	9606.ENSP00000362146	9606.ENSP00000300035	0	0	0	0	0.918	0	0	0.225	0.934
CDCA8	CDT1	9606.ENSP00000362146	9606.ENSP00000301019	0	0	0	0	0.795	0	0	0.188	0.827
CDCA8	BUB1	9606.ENSP00000362146	9606.ENSP00000302530	0	0	0	0	0.935	0	0.9	0.797	0.998
CDCA8	CKAP2L	9606.ENSP00000362146	9606.ENSP00000305204	0	0	0	0	0.757	0	0	0.392	0.846
CDCA8	FANCI	9606.ENSP00000362146	9606.ENSP00000310842	0	0	0	0	0.782	0	0	0.143	0.806
CDCA8	TYMS	9606.ENSP00000362146	9606.ENSP00000315644	0	0	0	0	0.807	0	0	0.157	0.83
CDCA8	CDCA2	9606.ENSP00000362146	9606.ENSP00000328228	0	0	0	0	0.652	0	0	0.591	0.852
CDCA8	KNTC1	9606.ENSP00000362146	9606.ENSP00000328236	0	0	0	0	0.655	0	0	0.663	0.879
CDCA8	CDKN3	9606.ENSP00000362146	9606.ENSP00000335357	0	0	0	0	0.815	0	0	0.205	0.846
CDCA8	FOXM1	9606.ENSP00000362146	9606.ENSP00000342307	0	0	0	0	0.907	0	0	0.392	0.941
CDCA8	SGOL2	9606.ENSP00000362146	9606.ENSP00000350447	0	0	0	0	0.557	0.32	0	0.556	0.854
CDCA8	RRM2	9606.ENSP00000362146	9606.ENSP00000353770	0	0	0	0	0.916	0	0	0.402	0.948
CDCA8	CENPF	9606.ENSP00000362146	9606.ENSP00000355922	0	0	0	0	0.891	0	0	0.574	0.951
CDCA8	UBE2T	9606.ENSP00000362146	9606.ENSP00000356243	0	0	0	0	0.61	0	0	0.122	0.643
CDCA8	KIF14	9606.ENSP00000362146	9606.ENSP00000356319	0	0	0	0	0.788	0.27	0	0.268	0.876
CDCA8	ASPM	9606.ENSP00000362146	9606.ENSP00000356379	0	0	0	0	0.965	0	0	0.392	0.978
CDCA8	MKI67	9606.ENSP00000362146	9606.ENSP00000357643	0	0	0	0	0.92	0	0	0.355	0.946
CDCA8	CEP55	9606.ENSP00000362146	9606.ENSP00000360540	0	0	0	0	0.912	0	0	0.551	0.958
CDCA8	STIL	9606.ENSP00000362146	9606.ENSP00000360944	0	0	0	0	0.574	0	0	0.151	0.623
CDCA8	CENPK	9606.ENSP00000362146	9606.ENSP00000379911	0	0	0	0	0.377	0	0	0.43	0.63
CDCA8	HJURP	9606.ENSP00000362146	9606.ENSP00000414109	0	0	0	0	0.892	0	0	0.401	0.932
CDCA8	KIF4A	9606.ENSP00000362146	9606.ENSP00000363524	0	0	0	0	0.889	0	0	0.531	0.946
CDCA8	PTTG1	9606.ENSP00000362146	9606.ENSP00000377536	0	0	0	0	0.904	0	0	0.586	0.958
CDCA8	TOP2A	9606.ENSP00000362146	9606.ENSP00000411532	0	0	0	0	0.931	0	0	0.517	0.965
CDCA8	NUSAP1	9606.ENSP00000362146	9606.ENSP00000453403	0	0	0	0	0.965	0	0	0.537	0.983
CDCA8	CDK1	9606.ENSP00000362146	9606.ENSP00000378699	0	0	0	0	0.971	0	0	0.603	0.988
CDCP1	COL1A1	9606.ENSP00000296129	9606.ENSP00000225964	0	0	0	0	0	0	0	0.415	0.414
CDK1	TRIP13	9606.ENSP00000378699	9606.ENSP00000166345	0	0	0	0	0.959	0.063	0	0.314	0.971
CDK1	CENPM	9606.ENSP00000378699	9606.ENSP00000215980	0	0	0	0	0.76	0	0	0.227	0.806
CDK1	OIP5	9606.ENSP00000378699	9606.ENSP00000220514	0	0	0	0	0.861	0	0	0.383	0.911
CDK1	RAD51AP1	9606.ENSP00000378699	9606.ENSP00000228843	0	0	0	0	0.847	0	0	0.224	0.877
CDK1	DLGAP5	9606.ENSP00000378699	9606.ENSP00000247191	0	0	0	0	0.991	0.347	0	0.505	0.996
CDK1	CCNB1	9606.ENSP00000378699	9606.ENSP00000256442	0	0	0	0	0.968	0.999	0.9	0.995	0.999
CDK1	MCM4	9606.ENSP00000378699	9606.ENSP00000262105	0	0	0	0	0.942	0.296	0	0.675	0.985
CDK1	PKMYT1	9606.ENSP00000378699	9606.ENSP00000262300	0	0	0.312	0.67	0.551	0.937	0.9	0.845	0.997
CDK1	E2F3	9606.ENSP00000378699	9606.ENSP00000262904	0	0	0	0	0.111	0.148	0	0.549	0.628
CDK1	MCM2	9606.ENSP00000378699	9606.ENSP00000265056	0	0	0	0	0.942	0.143	0	0.722	0.985
CDK1	ANLN	9606.ENSP00000378699	9606.ENSP00000265748	0	0	0	0	0.869	0	0	0.547	0.938
CDK1	CDCA5	9606.ENSP00000378699	9606.ENSP00000275517	0	0	0	0	0.76	0.27	0.9	0.541	0.99
CDK1	CENPU	9606.ENSP00000378699	9606.ENSP00000281453	0	0	0	0	0.821	0	0	0.386	0.885
CDK1	BUB1B	9606.ENSP00000378699	9606.ENSP00000287598	0	0	0	0	0.936	0.213	0.9	0.886	0.999
CDK1	MELK	9606.ENSP00000378699	9606.ENSP00000298048	0	0	0	0.711	0.982	0.078	0	0.5	0.985
CDK1	KIAA0101	9606.ENSP00000378699	9606.ENSP00000300035	0	0	0	0	0.942	0	0	0.283	0.956
CDK1	CDT1	9606.ENSP00000378699	9606.ENSP00000301019	0	0	0	0	0.678	0.887	0	0.787	0.991
CDK1	MGMT	9606.ENSP00000378699	9606.ENSP00000302111	0	0	0	0	0	0.27	0	0.216	0.403
CDK1	BUB1	9606.ENSP00000378699	9606.ENSP00000302530	0	0	0	0	0.99	0.4	0.9	0.918	0.999
CDK1	BCL2L1	9606.ENSP00000378699	9606.ENSP00000302564	0	0	0	0	0	0.281	0	0.827	0.87
CDK1	CKAP2L	9606.ENSP00000378699	9606.ENSP00000305204	0	0	0	0	0.878	0	0	0.053	0.88
CDK1	FOS	9606.ENSP00000378699	9606.ENSP00000306245	0	0	0	0	0	0	0	0.407	0.407
CDK1	FANCI	9606.ENSP00000378699	9606.ENSP00000310842	0	0	0	0	0.842	0	0	0.23	0.873
CDK1	TYMS	9606.ENSP00000378699	9606.ENSP00000315644	0	0	0	0	0.977	0	0	0.376	0.985
CDK1	CDCA2	9606.ENSP00000378699	9606.ENSP00000328228	0	0	0	0	0.614	0.27	0	0.639	0.889
CDK1	KNTC1	9606.ENSP00000378699	9606.ENSP00000328236	0	0	0	0	0.851	0	0	0.253	0.884
CDK1	CDKN3	9606.ENSP00000378699	9606.ENSP00000335357	0	0	0	0	0.913	0.774	0	0.689	0.993
CDK1	FOXM1	9606.ENSP00000378699	9606.ENSP00000342307	0	0	0	0	0.835	0.543	0.9	0.643	0.996
CDK1	SGOL2	9606.ENSP00000378699	9606.ENSP00000350447	0	0	0	0	0.422	0	0	0.33	0.596
CDK1	RRM2	9606.ENSP00000378699	9606.ENSP00000353770	0	0	0	0	0.972	0.463	0	0.546	0.992
CDK1	CENPF	9606.ENSP00000378699	9606.ENSP00000355922	0	0	0	0	0.858	0	0	0.575	0.937
CDK1	UBE2T	9606.ENSP00000378699	9606.ENSP00000356243	0	0	0	0	0.803	0.101	0	0.195	0.845
CDK1	KIF14	9606.ENSP00000378699	9606.ENSP00000356319	0	0	0	0	0.795	0.354	0	0.346	0.906
CDK1	ASPM	9606.ENSP00000378699	9606.ENSP00000356379	0	0	0	0	0.991	0.057	0	0.437	0.994
CDK1	MKI67	9606.ENSP00000378699	9606.ENSP00000357643	0	0	0	0	0.843	0.27	0	0.672	0.959
CDK1	CEP55	9606.ENSP00000378699	9606.ENSP00000360540	0	0	0	0	0.935	0.213	0	0.466	0.97
CDK1	STIL	9606.ENSP00000378699	9606.ENSP00000360944	0	0	0	0	0.687	0	0	0.294	0.769
CDK1	CDCA8	9606.ENSP00000378699	9606.ENSP00000362146	0	0	0	0	0.971	0	0	0.603	0.988
CDK1	KIF4A	9606.ENSP00000378699	9606.ENSP00000363524	0	0	0	0	0.942	0.152	0	0.668	0.982
CDK1	PTTG1	9606.ENSP00000378699	9606.ENSP00000377536	0	0	0	0	0.941	0.213	0	0.736	0.986
CDK1	PPP1R13L	9606.ENSP00000378699	9606.ENSP00000403902	0	0	0	0	0	0.161	0	0.342	0.424
CDK1	GPER1	9606.ENSP00000378699	9606.ENSP00000380281	0	0	0	0	0	0	0	0.444	0.444
CDK1	CENPK	9606.ENSP00000378699	9606.ENSP00000379911	0	0	0	0	0.722	0	0	0.203	0.769
CDK1	RXRA	9606.ENSP00000378699	9606.ENSP00000419692	0	0	0	0	0	0.057	0.9	0.099	0.907
CDK1	HJURP	9606.ENSP00000378699	9606.ENSP00000414109	0	0	0	0	0.834	0	0	0.524	0.917
CDK1	NUSAP1	9606.ENSP00000378699	9606.ENSP00000453403	0	0	0	0	0.992	0	0	0.462	0.995
CDK1	TOP2A	9606.ENSP00000378699	9606.ENSP00000411532	0	0	0	0	0.988	0.225	0	0.672	0.996
CDKN3	TRIP13	9606.ENSP00000335357	9606.ENSP00000166345	0	0	0	0	0.773	0.07	0	0.064	0.785
CDKN3	CENPM	9606.ENSP00000335357	9606.ENSP00000215980	0	0	0	0	0.742	0	0	0	0.742
CDKN3	OIP5	9606.ENSP00000335357	9606.ENSP00000220514	0	0	0	0	0.88	0	0	0.043	0.881
CDKN3	RAD51AP1	9606.ENSP00000335357	9606.ENSP00000228843	0	0	0	0	0.784	0	0	0.079	0.793
CDKN3	DLGAP5	9606.ENSP00000335357	9606.ENSP00000247191	0	0	0	0	0.913	0.057	0	0.101	0.92
CDKN3	CCNB1	9606.ENSP00000335357	9606.ENSP00000256442	0	0	0	0	0.867	0.153	0	0.598	0.951
CDKN3	MCM4	9606.ENSP00000335357	9606.ENSP00000262105	0	0	0	0	0.737	0.099	0	0.243	0.805
CDKN3	PKMYT1	9606.ENSP00000335357	9606.ENSP00000262300	0	0	0	0	0.293	0.213	0	0.223	0.53
CDKN3	E2F3	9606.ENSP00000335357	9606.ENSP00000262904	0	0	0	0	0.083	0	0	0.432	0.457
CDKN3	MCM2	9606.ENSP00000335357	9606.ENSP00000265056	0	0	0	0	0.567	0.067	0	0.229	0.661
CDKN3	ANLN	9606.ENSP00000335357	9606.ENSP00000265748	0	0	0	0	0.81	0	0	0.074	0.816
CDKN3	CDCA5	9606.ENSP00000335357	9606.ENSP00000275517	0	0	0	0	0.567	0	0	0.109	0.597
CDKN3	CENPU	9606.ENSP00000335357	9606.ENSP00000281453	0	0	0	0	0.786	0	0	0.058	0.79
CDKN3	BUB1B	9606.ENSP00000335357	9606.ENSP00000287598	0	0	0	0	0.825	0.056	0	0.341	0.881
CDKN3	MELK	9606.ENSP00000335357	9606.ENSP00000298048	0	0	0	0	0.899	0.143	0	0.117	0.917
CDKN3	KIAA0101	9606.ENSP00000335357	9606.ENSP00000300035	0	0	0	0	0.838	0	0	0.126	0.852
CDKN3	CDT1	9606.ENSP00000335357	9606.ENSP00000301019	0	0	0	0	0.56	0	0	0.283	0.671
CDKN3	BUB1	9606.ENSP00000335357	9606.ENSP00000302530	0	0	0	0	0.903	0.056	0	0.292	0.93
CDKN3	BCL2L1	9606.ENSP00000335357	9606.ENSP00000302564	0	0	0	0	0	0.058	0	0.504	0.512
CDKN3	FOS	9606.ENSP00000335357	9606.ENSP00000306245	0	0	0	0	0.063	0.11	0	0.404	0.46
CDKN3	FANCI	9606.ENSP00000335357	9606.ENSP00000310842	0	0	0	0	0.781	0	0	0.067	0.787
CDKN3	TYMS	9606.ENSP00000335357	9606.ENSP00000315644	0	0	0	0	0.771	0	0	0.248	0.82
CDKN3	CDCA2	9606.ENSP00000335357	9606.ENSP00000328228	0	0	0	0	0.569	0	0	0.102	0.596
CDKN3	KNTC1	9606.ENSP00000335357	9606.ENSP00000328236	0	0	0	0	0.396	0	0	0.053	0.403
CDKN3	SGOL2	9606.ENSP00000335357	9606.ENSP00000350447	0	0	0	0	0.395	0	0	0.053	0.403
CDKN3	STIL	9606.ENSP00000335357	9606.ENSP00000360944	0	0	0	0	0.564	0	0	0	0.564
CDKN3	MKI67	9606.ENSP00000335357	9606.ENSP00000357643	0	0	0	0	0.709	0	0	0.163	0.746
CDKN3	UBE2T	9606.ENSP00000335357	9606.ENSP00000356243	0	0	0	0	0.74	0.056	0	0.051	0.747
CDKN3	KIF14	9606.ENSP00000335357	9606.ENSP00000356319	0	0	0	0	0.756	0.085	0	0.052	0.769
CDKN3	HJURP	9606.ENSP00000335357	9606.ENSP00000414109	0	0	0	0	0.787	0	0	0	0.787
CDKN3	KIF4A	9606.ENSP00000335357	9606.ENSP00000363524	0	0	0	0	0.809	0.085	0	0.094	0.827
CDKN3	FOXM1	9606.ENSP00000335357	9606.ENSP00000342307	0	0	0	0	0.782	0.093	0	0.282	0.845
CDKN3	CDCA8	9606.ENSP00000335357	9606.ENSP00000362146	0	0	0	0	0.815	0	0	0.205	0.846
CDKN3	CENPF	9606.ENSP00000335357	9606.ENSP00000355922	0	0	0	0	0.823	0	0	0.165	0.846
CDKN3	NUSAP1	9606.ENSP00000335357	9606.ENSP00000453403	0	0	0	0	0.817	0	0	0.198	0.847
CDKN3	RRM2	9606.ENSP00000335357	9606.ENSP00000353770	0	0	0	0	0.838	0	0	0.223	0.869
CDKN3	CEP55	9606.ENSP00000335357	9606.ENSP00000360540	0	0	0	0	0.892	0	0	0.107	0.9
CDKN3	TOP2A	9606.ENSP00000335357	9606.ENSP00000411532	0	0	0	0	0.875	0	0	0.316	0.911
CDKN3	PTTG1	9606.ENSP00000335357	9606.ENSP00000377536	0	0	0	0	0.907	0	0	0.177	0.92
CDKN3	ASPM	9606.ENSP00000335357	9606.ENSP00000356379	0	0	0	0	0.897	0.145	0	0.197	0.923
CDKN3	CDK1	9606.ENSP00000335357	9606.ENSP00000378699	0	0	0	0	0.913	0.774	0	0.689	0.993
CDO1	AMDHD1	9606.ENSP00000250535	9606.ENSP00000266736	0	0	0	0	0.063	0	0	0.441	0.454
CDT1	TRIP13	9606.ENSP00000301019	9606.ENSP00000166345	0	0	0	0	0.637	0.067	0	0.074	0.659
CDT1	CENPM	9606.ENSP00000301019	9606.ENSP00000215980	0	0	0	0	0.729	0	0	0.271	0.794
CDT1	OIP5	9606.ENSP00000301019	9606.ENSP00000220514	0	0	0	0	0.639	0	0	0.046	0.64
CDT1	RAD51AP1	9606.ENSP00000301019	9606.ENSP00000228843	0	0	0	0	0.363	0	0	0.15	0.436
CDT1	DLGAP5	9606.ENSP00000301019	9606.ENSP00000247191	0	0	0	0	0.694	0	0	0.179	0.738
CDT1	CCNB1	9606.ENSP00000301019	9606.ENSP00000256442	0	0	0	0	0.751	0.27	0	0.583	0.917
CDT1	MCM4	9606.ENSP00000301019	9606.ENSP00000262105	0	0	0	0	0.94	0.434	0.9	0.922	0.999
CDT1	PKMYT1	9606.ENSP00000301019	9606.ENSP00000262300	0	0	0	0	0.689	0	0	0.205	0.742
CDT1	E2F3	9606.ENSP00000301019	9606.ENSP00000262904	0	0	0	0	0.113	0	0	0.393	0.439
CDT1	MCM2	9606.ENSP00000301019	9606.ENSP00000265056	0	0	0	0	0.944	0.434	0.9	0.994	0.999
CDT1	ANLN	9606.ENSP00000301019	9606.ENSP00000265748	0	0	0	0	0.387	0	0	0.135	0.448
CDT1	CDCA5	9606.ENSP00000301019	9606.ENSP00000275517	0	0	0	0	0.616	0	0	0.281	0.712
CDT1	BUB1B	9606.ENSP00000301019	9606.ENSP00000287598	0	0	0	0	0.596	0.137	0	0.331	0.746
CDT1	MELK	9606.ENSP00000301019	9606.ENSP00000298048	0	0	0	0	0.701	0	0	0.089	0.716
CDT1	KIAA0101	9606.ENSP00000301019	9606.ENSP00000300035	0	0	0	0	0.657	0	0	0.233	0.726
CDT1	KNTC1	9606.ENSP00000301019	9606.ENSP00000328236	0	0	0	0	0.392	0	0	0.113	0.437
CDT1	UBE2T	9606.ENSP00000301019	9606.ENSP00000356243	0	0	0	0	0.34	0	0	0.203	0.451
CDT1	CDCA2	9606.ENSP00000301019	9606.ENSP00000328228	0	0	0	0	0.508	0	0	0.113	0.545
CDT1	C16orf59	9606.ENSP00000301019	9606.ENSP00000355022	0	0	0	0	0.595	0	0	0	0.595
CDT1	MKI67	9606.ENSP00000301019	9606.ENSP00000357643	0	0	0	0	0.579	0	0	0.208	0.653
CDT1	CEP55	9606.ENSP00000301019	9606.ENSP00000360540	0	0	0	0	0.571	0	0	0.224	0.653
CDT1	ASPM	9606.ENSP00000301019	9606.ENSP00000356379	0	0	0	0	0.642	0	0	0.1	0.664
CDT1	CDKN3	9606.ENSP00000301019	9606.ENSP00000335357	0	0	0	0	0.56	0	0	0.283	0.671
CDT1	FANCI	9606.ENSP00000301019	9606.ENSP00000310842	0	0	0	0	0.57	0	0	0.288	0.68
CDT1	KIF4A	9606.ENSP00000301019	9606.ENSP00000363524	0	0	0	0	0.624	0.101	0	0.143	0.685
CDT1	PTTG1	9606.ENSP00000301019	9606.ENSP00000377536	0	0	0	0	0.573	0	0	0.346	0.709
CDT1	CENPF	9606.ENSP00000301019	9606.ENSP00000355922	0	0	0	0	0.653	0	0	0.241	0.725
CDT1	NUSAP1	9606.ENSP00000301019	9606.ENSP00000453403	0	0	0	0	0.683	0	0	0.252	0.753
CDT1	FOXM1	9606.ENSP00000301019	9606.ENSP00000342307	0	0	0	0	0.69	0	0	0.257	0.76
CDT1	TYMS	9606.ENSP00000301019	9606.ENSP00000315644	0	0	0	0	0.721	0	0	0.212	0.771
CDT1	HJURP	9606.ENSP00000301019	9606.ENSP00000414109	0	0	0	0	0.768	0	0	0.206	0.808
CDT1	TOP2A	9606.ENSP00000301019	9606.ENSP00000411532	0	0	0	0	0.673	0.27	0	0.325	0.825
CDT1	CDCA8	9606.ENSP00000301019	9606.ENSP00000362146	0	0	0	0	0.795	0	0	0.188	0.827
CDT1	BUB1	9606.ENSP00000301019	9606.ENSP00000302530	0	0	0	0	0.742	0.145	0	0.293	0.83
CDT1	RRM2	9606.ENSP00000301019	9606.ENSP00000353770	0	0	0	0	0.729	0	0	0.608	0.889
CDT1	CDK1	9606.ENSP00000301019	9606.ENSP00000378699	0	0	0	0	0.678	0.887	0	0.787	0.991
CENPF	TRIP13	9606.ENSP00000355922	9606.ENSP00000166345	0	0	0	0	0.786	0	0	0.303	0.844
CENPF	CENPM	9606.ENSP00000355922	9606.ENSP00000215980	0	0	0	0	0.575	0	0	0.471	0.766
CENPF	OIP5	9606.ENSP00000355922	9606.ENSP00000220514	0	0	0	0	0.816	0	0	0.261	0.858
CENPF	RAD51AP1	9606.ENSP00000355922	9606.ENSP00000228843	0	0	0	0	0.726	0	0	0.194	0.769
CENPF	DLGAP5	9606.ENSP00000355922	9606.ENSP00000247191	0	0	0	0	0.931	0	0	0.568	0.969
CENPF	CCNB1	9606.ENSP00000355922	9606.ENSP00000256442	0	0	0	0	0.849	0	0.72	0.661	0.984
CENPF	MCM4	9606.ENSP00000355922	9606.ENSP00000262105	0	0	0	0	0.569	0	0	0.285	0.679
CENPF	PKMYT1	9606.ENSP00000355922	9606.ENSP00000262300	0	0	0	0	0.286	0	0	0.245	0.438
CENPF	MCM2	9606.ENSP00000355922	9606.ENSP00000265056	0	0	0	0	0.596	0	0	0.358	0.729
CENPF	ANLN	9606.ENSP00000355922	9606.ENSP00000265748	0	0	0	0	0.805	0.27	0	0.512	0.924
CENPF	CDCA5	9606.ENSP00000355922	9606.ENSP00000275517	0	0	0	0	0.715	0.128	0	0.455	0.853
CENPF	CENPU	9606.ENSP00000355922	9606.ENSP00000281453	0	0	0	0	0.683	0.128	0	0.469	0.841
CENPF	BUB1B	9606.ENSP00000355922	9606.ENSP00000287598	0	0	0	0	0.896	0	0.9	0.767	0.997
CENPF	MELK	9606.ENSP00000355922	9606.ENSP00000298048	0	0	0	0	0.874	0	0	0.508	0.935
CENPF	KIAA0101	9606.ENSP00000355922	9606.ENSP00000300035	0	0	0	0	0.816	0	0	0.402	0.885
CENPF	CDT1	9606.ENSP00000355922	9606.ENSP00000301019	0	0	0	0	0.653	0	0	0.241	0.725
CENPF	BUB1	9606.ENSP00000355922	9606.ENSP00000302530	0	0	0	0	0.938	0	0.72	0.918	0.998
CENPF	CKAP2L	9606.ENSP00000355922	9606.ENSP00000305204	0	0	0	0	0.616	0	0	0.375	0.75
CENPF	FANCI	9606.ENSP00000355922	9606.ENSP00000310842	0	0	0	0	0.791	0	0	0.163	0.817
CENPF	TYMS	9606.ENSP00000355922	9606.ENSP00000315644	0	0	0	0	0.728	0	0	0.294	0.799
CENPF	CDCA2	9606.ENSP00000355922	9606.ENSP00000328228	0	0	0	0	0.716	0	0	0.397	0.822
CENPF	KNTC1	9606.ENSP00000355922	9606.ENSP00000328236	0	0	0	0	0.801	0	0	0.491	0.894
CENPF	CDKN3	9606.ENSP00000355922	9606.ENSP00000335357	0	0	0	0	0.823	0	0	0.165	0.846
CENPF	FOXM1	9606.ENSP00000355922	9606.ENSP00000342307	0	0	0	0	0.819	0	0.9	0.611	0.992
CENPF	SGOL2	9606.ENSP00000355922	9606.ENSP00000350447	0	0	0	0	0.596	0	0	0.409	0.751
CENPF	RRM2	9606.ENSP00000355922	9606.ENSP00000353770	0	0	0	0	0.915	0	0	0.465	0.952
CENPF	CENPK	9606.ENSP00000355922	9606.ENSP00000379911	0	0	0	0	0.545	0	0	0.51	0.768
CENPF	UBE2T	9606.ENSP00000355922	9606.ENSP00000356243	0	0	0	0	0.792	0	0	0.233	0.834
CENPF	STIL	9606.ENSP00000355922	9606.ENSP00000360944	0	0	0	0	0.575	0	0	0.669	0.853
CENPF	KIF4A	9606.ENSP00000355922	9606.ENSP00000363524	0	0	0	0	0.842	0	0	0.5	0.917
CENPF	KIF14	9606.ENSP00000355922	9606.ENSP00000356319	0	0	0	0	0.809	0.27	0	0.515	0.926
CENPF	HJURP	9606.ENSP00000355922	9606.ENSP00000414109	0	0	0	0	0.894	0	0	0.376	0.931
CENPF	CDK1	9606.ENSP00000355922	9606.ENSP00000378699	0	0	0	0	0.858	0	0	0.575	0.937
CENPF	PTTG1	9606.ENSP00000355922	9606.ENSP00000377536	0	0	0	0	0.856	0	0	0.608	0.941
CENPF	CDCA8	9606.ENSP00000355922	9606.ENSP00000362146	0	0	0	0	0.891	0	0	0.574	0.951
CENPF	CEP55	9606.ENSP00000355922	9606.ENSP00000360540	0	0	0	0	0.933	0	0	0.52	0.966
CENPF	MKI67	9606.ENSP00000355922	9606.ENSP00000357643	0	0	0	0	0.936	0.27	0	0.519	0.975
CENPF	NUSAP1	9606.ENSP00000355922	9606.ENSP00000453403	0	0	0	0	0.95	0	0	0.561	0.977
CENPF	ASPM	9606.ENSP00000355922	9606.ENSP00000356379	0	0	0	0	0.962	0	0	0.629	0.985
CENPF	TOP2A	9606.ENSP00000355922	9606.ENSP00000411532	0	0	0	0	0.963	0	0	0.641	0.986
CENPK	CENPM	9606.ENSP00000379911	9606.ENSP00000215980	0	0	0	0	0.179	0.499	0.8	0.875	0.988
CENPK	OIP5	9606.ENSP00000379911	9606.ENSP00000220514	0	0	0	0	0.364	0	0.6	0.251	0.792
CENPK	RAD51AP1	9606.ENSP00000379911	9606.ENSP00000228843	0	0	0	0	0.482	0	0	0	0.482
CENPK	DLGAP5	9606.ENSP00000379911	9606.ENSP00000247191	0	0	0	0	0.593	0	0	0.223	0.67
CENPK	CCNB1	9606.ENSP00000379911	9606.ENSP00000256442	0	0	0	0	0.481	0	0	0.152	0.541
CENPK	ANLN	9606.ENSP00000379911	9606.ENSP00000265748	0	0	0	0	0.333	0	0	0.625	0.74
CENPK	CDCA5	9606.ENSP00000379911	9606.ENSP00000275517	0	0	0	0	0.384	0	0	0.217	0.497
CENPK	CENPU	9606.ENSP00000379911	9606.ENSP00000281453	0	0	0	0	0.369	0.72	0.8	0.744	0.989
CENPK	BUB1B	9606.ENSP00000379911	9606.ENSP00000287598	0	0	0	0	0.435	0.209	0	0.418	0.717
CENPK	MELK	9606.ENSP00000379911	9606.ENSP00000298048	0	0	0	0	0.563	0	0	0.219	0.644
CENPK	KIAA0101	9606.ENSP00000379911	9606.ENSP00000300035	0	0	0	0	0.654	0	0	0.184	0.706
CENPK	BUB1	9606.ENSP00000379911	9606.ENSP00000302530	0	0	0	0	0.7	0	0	0.41	0.815
CENPK	CKAP2L	9606.ENSP00000379911	9606.ENSP00000305204	0	0	0	0	0.368	0	0	0.52	0.683
CENPK	FANCI	9606.ENSP00000379911	9606.ENSP00000310842	0	0	0	0	0.342	0	0	0.126	0.401
CENPK	TYMS	9606.ENSP00000379911	9606.ENSP00000315644	0	0	0	0	0.381	0	0	0.071	0.401
CENPK	CDCA2	9606.ENSP00000379911	9606.ENSP00000328228	0	0	0	0	0.375	0	0	0.461	0.649
CENPK	KNTC1	9606.ENSP00000379911	9606.ENSP00000328236	0	0	0	0	0.66	0	0	0.181	0.71
CENPK	RRM2	9606.ENSP00000379911	9606.ENSP00000353770	0	0	0	0	0.412	0	0	0.168	0.49
CENPK	CENPF	9606.ENSP00000379911	9606.ENSP00000355922	0	0	0	0	0.545	0	0	0.51	0.768
CENPK	KIF14	9606.ENSP00000379911	9606.ENSP00000356319	0	0	0	0	0.332	0.121	0	0.281	0.541
CENPK	ASPM	9606.ENSP00000379911	9606.ENSP00000356379	0	0	0	0	0.593	0	0	0.311	0.708
CENPK	MKI67	9606.ENSP00000379911	9606.ENSP00000357643	0	0	0	0	0.341	0.391	0	0	0.581
CENPK	CEP55	9606.ENSP00000379911	9606.ENSP00000360540	0	0	0	0	0.448	0	0	0.244	0.565
CENPK	CDCA8	9606.ENSP00000379911	9606.ENSP00000362146	0	0	0	0	0.377	0	0	0.43	0.63
CENPK	PTTG1	9606.ENSP00000379911	9606.ENSP00000377536	0	0	0	0	0.37	0.116	0	0.266	0.556
CENPK	CDK1	9606.ENSP00000379911	9606.ENSP00000378699	0	0	0	0	0.722	0	0	0.203	0.769
CENPK	TOP2A	9606.ENSP00000379911	9606.ENSP00000411532	0	0	0	0	0.427	0	0	0.14	0.486
CENPK	NUSAP1	9606.ENSP00000379911	9606.ENSP00000453403	0	0	0	0	0.54	0	0	0.089	0.563
CENPK	HJURP	9606.ENSP00000379911	9606.ENSP00000414109	0	0	0	0	0.284	0	0.6	0.409	0.815
CENPM	TRIP13	9606.ENSP00000215980	9606.ENSP00000166345	0	0	0	0	0.728	0	0	0.15	0.759
CENPM	KIF14	9606.ENSP00000215980	9606.ENSP00000356319	0	0	0	0	0.348	0	0	0.119	0.401
CENPM	KNTC1	9606.ENSP00000215980	9606.ENSP00000328236	0	0	0	0	0.37	0	0	0.275	0.524
CENPM	RAD51AP1	9606.ENSP00000215980	9606.ENSP00000228843	0	0	0	0	0.575	0	0	0	0.575
CENPM	PKMYT1	9606.ENSP00000215980	9606.ENSP00000262300	0	0	0	0	0.564	0	0	0.109	0.595
CENPM	CDCA5	9606.ENSP00000215980	9606.ENSP00000275517	0	0	0	0	0.459	0	0	0.391	0.657
CENPM	MKI67	9606.ENSP00000215980	9606.ENSP00000357643	0	0	0	0	0.577	0.27	0	0.136	0.71
CENPM	FANCI	9606.ENSP00000215980	9606.ENSP00000310842	0	0	0	0	0.685	0	0	0.14	0.717
CENPM	KIF4A	9606.ENSP00000215980	9606.ENSP00000363524	0	0	0	0	0.674	0	0	0.181	0.722
CENPM	MCM4	9606.ENSP00000215980	9606.ENSP00000262105	0	0	0	0	0.672	0	0	0.21	0.73
CENPM	CDKN3	9606.ENSP00000215980	9606.ENSP00000335357	0	0	0	0	0.742	0	0	0	0.742
CENPM	CCNB1	9606.ENSP00000215980	9606.ENSP00000256442	0	0	0	0	0.713	0	0	0.167	0.751
CENPM	TYMS	9606.ENSP00000215980	9606.ENSP00000315644	0	0	0	0	0.738	0	0	0.097	0.754
CENPM	BUB1B	9606.ENSP00000215980	9606.ENSP00000287598	0	0	0	0	0.626	0.19	0	0.281	0.763
CENPM	CENPF	9606.ENSP00000215980	9606.ENSP00000355922	0	0	0	0	0.575	0	0	0.471	0.766
CENPM	MCM2	9606.ENSP00000215980	9606.ENSP00000265056	0	0	0	0	0.736	0	0	0.188	0.776
CENPM	CDT1	9606.ENSP00000215980	9606.ENSP00000301019	0	0	0	0	0.729	0	0	0.271	0.794
CENPM	BUB1	9606.ENSP00000215980	9606.ENSP00000302530	0	0	0	0	0.74	0	0	0.255	0.798
CENPM	CDK1	9606.ENSP00000215980	9606.ENSP00000378699	0	0	0	0	0.76	0	0	0.227	0.806
CENPM	ASPM	9606.ENSP00000215980	9606.ENSP00000356379	0	0	0	0	0.74	0	0	0.294	0.809
CENPM	FOXM1	9606.ENSP00000215980	9606.ENSP00000342307	0	0	0	0	0.792	0	0	0.217	0.83
CENPM	MELK	9606.ENSP00000215980	9606.ENSP00000298048	0	0	0	0	0.795	0	0	0.21	0.831
CENPM	DLGAP5	9606.ENSP00000215980	9606.ENSP00000247191	0	0	0	0	0.769	0	0	0.31	0.834
CENPM	PTTG1	9606.ENSP00000215980	9606.ENSP00000377536	0	0	0	0	0.769	0	0	0.328	0.838
CENPM	KIAA0101	9606.ENSP00000215980	9606.ENSP00000300035	0	0	0	0	0.785	0	0	0.308	0.845
CENPM	RRM2	9606.ENSP00000215980	9606.ENSP00000353770	0	0	0	0	0.784	0	0	0.332	0.849
CENPM	TOP2A	9606.ENSP00000215980	9606.ENSP00000411532	0	0	0	0	0.784	0	0	0.339	0.851
CENPM	CEP55	9606.ENSP00000215980	9606.ENSP00000360540	0	0	0	0	0.749	0	0	0.432	0.851
CENPM	CDCA8	9606.ENSP00000215980	9606.ENSP00000362146	0	0	0	0	0.808	0.063	0	0.349	0.872
CENPM	NUSAP1	9606.ENSP00000215980	9606.ENSP00000453403	0	0	0	0	0.807	0	0	0.419	0.883
CENPM	OIP5	9606.ENSP00000215980	9606.ENSP00000220514	0	0	0	0	0.772	0	0.6	0.253	0.925
CENPM	HJURP	9606.ENSP00000215980	9606.ENSP00000414109	0	0	0	0	0.783	0	0.6	0.322	0.936
CENPM	CENPK	9606.ENSP00000215980	9606.ENSP00000379911	0	0	0	0	0.179	0.499	0.8	0.875	0.988
CENPM	CENPU	9606.ENSP00000215980	9606.ENSP00000281453	0	0	0	0	0.483	0.7	0.8	0.821	0.993
CENPU	TRIP13	9606.ENSP00000281453	9606.ENSP00000166345	0	0	0	0	0.533	0	0	0.429	0.722
CENPU	CENPM	9606.ENSP00000281453	9606.ENSP00000215980	0	0	0	0	0.483	0.7	0.8	0.821	0.993
CENPU	KNOP1	9606.ENSP00000281453	9606.ENSP00000219837	0	0	0	0	0.067	0.233	0	0.242	0.41
CENPU	OIP5	9606.ENSP00000281453	9606.ENSP00000220514	0	0	0	0	0.783	0	0.6	0.335	0.937
CENPU	RAD51AP1	9606.ENSP00000281453	9606.ENSP00000228843	0	0	0	0	0.784	0	0	0.228	0.826
CENPU	DLGAP5	9606.ENSP00000281453	9606.ENSP00000247191	0	0	0	0	0.787	0	0	0.252	0.833
CENPU	CCNB1	9606.ENSP00000281453	9606.ENSP00000256442	0	0	0	0	0.724	0	0	0.283	0.794
CENPU	MCM4	9606.ENSP00000281453	9606.ENSP00000262105	0	0	0	0	0.547	0	0	0.22	0.631
CENPU	MCM2	9606.ENSP00000281453	9606.ENSP00000265056	0	0	0	0	0.669	0	0	0.22	0.731
CENPU	ANLN	9606.ENSP00000281453	9606.ENSP00000265748	0	0	0	0	0.553	0	0	0.489	0.762
CENPU	CDCA5	9606.ENSP00000281453	9606.ENSP00000275517	0	0	0	0	0.567	0	0	0.295	0.682
CENPU	STIL	9606.ENSP00000281453	9606.ENSP00000360944	0	0	0	0	0.337	0	0	0.288	0.509
CENPU	FOXM1	9606.ENSP00000281453	9606.ENSP00000342307	0	0	0	0	0.538	0	0	0.098	0.566
CENPU	CKAP2L	9606.ENSP00000281453	9606.ENSP00000305204	0	0	0	0	0.295	0	0	0.419	0.573
CENPU	UBE2T	9606.ENSP00000281453	9606.ENSP00000356243	0	0	0	0	0.561	0	0	0.089	0.583
CENPU	MKI67	9606.ENSP00000281453	9606.ENSP00000357643	0	0	0	0	0.548	0	0	0.185	0.616
CENPU	CDCA2	9606.ENSP00000281453	9606.ENSP00000328228	0	0	0	0	0.563	0	0	0.201	0.636
CENPU	KNTC1	9606.ENSP00000281453	9606.ENSP00000328236	0	0	0	0	0.571	0	0	0.204	0.643
CENPU	KIF4A	9606.ENSP00000281453	9606.ENSP00000363524	0	0	0	0	0.565	0.121	0	0.241	0.684
CENPU	KIF14	9606.ENSP00000281453	9606.ENSP00000356319	0	0	0	0	0.535	0.121	0	0.308	0.692
CENPU	CDCA8	9606.ENSP00000281453	9606.ENSP00000362146	0	0	0	0	0.573	0	0	0.331	0.703
CENPU	PTTG1	9606.ENSP00000281453	9606.ENSP00000377536	0	0	0	0	0.683	0	0	0.248	0.751
CENPU	TYMS	9606.ENSP00000281453	9606.ENSP00000315644	0	0	0	0	0.699	0	0	0.232	0.759
CENPU	CDKN3	9606.ENSP00000281453	9606.ENSP00000335357	0	0	0	0	0.786	0	0	0.058	0.79
CENPU	KIAA0101	9606.ENSP00000281453	9606.ENSP00000300035	0	0	0	0	0.808	0	0	0.1	0.82
CENPU	FANCI	9606.ENSP00000281453	9606.ENSP00000310842	0	0	0	0	0.785	0	0	0.201	0.821
CENPU	TOP2A	9606.ENSP00000281453	9606.ENSP00000411532	0	0	0	0	0.757	0	0	0.317	0.827
CENPU	RRM2	9606.ENSP00000281453	9606.ENSP00000353770	0	0	0	0	0.786	0	0	0.233	0.828
CENPU	CEP55	9606.ENSP00000281453	9606.ENSP00000360540	0	0	0	0	0.777	0	0	0.305	0.838
CENPU	CENPF	9606.ENSP00000281453	9606.ENSP00000355922	0	0	0	0	0.683	0.128	0	0.469	0.841
CENPU	ASPM	9606.ENSP00000281453	9606.ENSP00000356379	0	0	0	0	0.805	0	0	0.275	0.853
CENPU	NUSAP1	9606.ENSP00000281453	9606.ENSP00000453403	0	0	0	0	0.784	0	0	0.397	0.864
CENPU	MELK	9606.ENSP00000281453	9606.ENSP00000298048	0	0	0	0	0.826	0	0	0.27	0.868
CENPU	BUB1B	9606.ENSP00000281453	9606.ENSP00000287598	0	0	0	0	0.783	0	0	0.481	0.882
CENPU	CDK1	9606.ENSP00000281453	9606.ENSP00000378699	0	0	0	0	0.821	0	0	0.386	0.885
CENPU	BUB1	9606.ENSP00000281453	9606.ENSP00000302530	0	0	0	0	0.787	0	0	0.519	0.893
CENPU	HJURP	9606.ENSP00000281453	9606.ENSP00000414109	0	0	0	0	0.615	0	0.6	0.493	0.915
CENPU	CENPK	9606.ENSP00000281453	9606.ENSP00000379911	0	0	0	0	0.369	0.72	0.8	0.744	0.989
CEP55	TRIP13	9606.ENSP00000360540	9606.ENSP00000166345	0	0	0	0	0.817	0	0	0.329	0.872
CEP55	CENPM	9606.ENSP00000360540	9606.ENSP00000215980	0	0	0	0	0.749	0	0	0.432	0.851
CEP55	OIP5	9606.ENSP00000360540	9606.ENSP00000220514	0	0	0	0	0.828	0	0	0.315	0.877
CEP55	RAD51AP1	9606.ENSP00000360540	9606.ENSP00000228843	0	0	0	0	0.805	0	0	0.174	0.832
CEP55	DLGAP5	9606.ENSP00000360540	9606.ENSP00000247191	0	0	0	0	0.937	0	0	0.574	0.972
CEP55	CCNB1	9606.ENSP00000360540	9606.ENSP00000256442	0	0	0	0	0.864	0	0	0.508	0.93
CEP55	MCM4	9606.ENSP00000360540	9606.ENSP00000262105	0	0	0	0	0.682	0	0	0.17	0.725
CEP55	MCM2	9606.ENSP00000360540	9606.ENSP00000265056	0	0	0	0	0.642	0	0	0.162	0.687
CEP55	ANLN	9606.ENSP00000360540	9606.ENSP00000265748	0	0	0	0	0.832	0.27	0	0.566	0.942
CEP55	CDCA5	9606.ENSP00000360540	9606.ENSP00000275517	0	0	0	0	0.721	0	0	0.4	0.825
CEP55	CENPU	9606.ENSP00000360540	9606.ENSP00000281453	0	0	0	0	0.777	0	0	0.305	0.838
CEP55	BUB1B	9606.ENSP00000360540	9606.ENSP00000287598	0	0	0	0	0.923	0	0	0.496	0.959
CEP55	MELK	9606.ENSP00000360540	9606.ENSP00000298048	0	0	0	0	0.908	0	0	0.498	0.952
CEP55	KIAA0101	9606.ENSP00000360540	9606.ENSP00000300035	0	0	0	0	0.852	0	0	0.416	0.91
CEP55	CDT1	9606.ENSP00000360540	9606.ENSP00000301019	0	0	0	0	0.571	0	0	0.224	0.653
CEP55	BUB1	9606.ENSP00000360540	9606.ENSP00000302530	0	0	0	0	0.935	0	0	0.505	0.966
CEP55	CKAP2L	9606.ENSP00000360540	9606.ENSP00000305204	0	0	0	0	0.637	0	0	0.283	0.728
CEP55	FANCI	9606.ENSP00000360540	9606.ENSP00000310842	0	0	0	0	0.805	0	0	0.159	0.829
CEP55	TYMS	9606.ENSP00000360540	9606.ENSP00000315644	0	0	0	0	0.785	0	0	0.377	0.86
CEP55	CDCA2	9606.ENSP00000360540	9606.ENSP00000328228	0	0	0	0	0.719	0	0	0.273	0.787
CEP55	KNTC1	9606.ENSP00000360540	9606.ENSP00000328236	0	0	0	0	0.645	0	0	0.494	0.813
CEP55	CDKN3	9606.ENSP00000360540	9606.ENSP00000335357	0	0	0	0	0.892	0	0	0.107	0.9
CEP55	FOXM1	9606.ENSP00000360540	9606.ENSP00000342307	0	0	0	0	0.826	0	0	0.583	0.924
CEP55	SGOL2	9606.ENSP00000360540	9606.ENSP00000350447	0	0	0	0	0.47	0	0	0.232	0.576
CEP55	RRM2	9606.ENSP00000360540	9606.ENSP00000353770	0	0	0	0	0.919	0	0	0.562	0.963
CEP55	CENPF	9606.ENSP00000360540	9606.ENSP00000355922	0	0	0	0	0.933	0	0	0.52	0.966
CEP55	UBE2T	9606.ENSP00000360540	9606.ENSP00000356243	0	0	0	0	0.55	0	0	0.217	0.632
CEP55	KIF14	9606.ENSP00000360540	9606.ENSP00000356319	0	0	0	0	0.842	0.281	0	0.476	0.935
CEP55	ASPM	9606.ENSP00000360540	9606.ENSP00000356379	0	0	0	0	0.935	0	0	0.556	0.969
CEP55	MKI67	9606.ENSP00000360540	9606.ENSP00000357643	0	0	0	0	0.916	0	0	0.504	0.957
CEP55	CENPK	9606.ENSP00000360540	9606.ENSP00000379911	0	0	0	0	0.448	0	0	0.244	0.565
CEP55	STIL	9606.ENSP00000360540	9606.ENSP00000360944	0	0	0	0	0.691	0	0	0.167	0.731
CEP55	HJURP	9606.ENSP00000360540	9606.ENSP00000414109	0	0	0	0	0.839	0	0	0.324	0.887
CEP55	PTTG1	9606.ENSP00000360540	9606.ENSP00000377536	0	0	0	0	0.831	0	0	0.519	0.915
CEP55	KIF4A	9606.ENSP00000360540	9606.ENSP00000363524	0	0	0	0	0.825	0.056	0	0.54	0.917
CEP55	CDCA8	9606.ENSP00000360540	9606.ENSP00000362146	0	0	0	0	0.912	0	0	0.551	0.958
CEP55	TOP2A	9606.ENSP00000360540	9606.ENSP00000411532	0	0	0	0	0.937	0	0	0.529	0.969
CEP55	CDK1	9606.ENSP00000360540	9606.ENSP00000378699	0	0	0	0	0.935	0.213	0	0.466	0.97
CEP55	NUSAP1	9606.ENSP00000360540	9606.ENSP00000453403	0	0	0	0	0.965	0	0	0.528	0.983
CES1	FOSB	9606.ENSP00000353720	9606.ENSP00000245919	0	0	0	0	0	0	0	0.413	0.413
CES1	SLCO1B1	9606.ENSP00000353720	9606.ENSP00000256958	0	0	0	0	0.064	0	0	0.392	0.406
CES1	CYP2C9	9606.ENSP00000353720	9606.ENSP00000260682	0	0	0	0	0.062	0.249	0	0.41	0.548
CES1	UGT2B10	9606.ENSP00000353720	9606.ENSP00000265403	0	0	0	0	0.126	0	0.65	0.125	0.709
CES1	NAT2	9606.ENSP00000353720	9606.ENSP00000286479	0	0	0	0	0.058	0	0.9	0.195	0.917
CES1	UGT2B7	9606.ENSP00000353720	9606.ENSP00000304811	0	0	0	0	0.071	0	0.65	0.302	0.753
CES1	CYP1A2	9606.ENSP00000353720	9606.ENSP00000342007	0	0	0	0	0	0.101	0	0.395	0.432
CES1	ABHD6	9606.ENSP00000353720	9606.ENSP00000420315	0	0	0	0	0	0	0	0.505	0.505
CES1	NCEH1	9606.ENSP00000353720	9606.ENSP00000442464	0.05	0	0	0	0.062	0	0	0.751	0.759
CES1	RBP4	9606.ENSP00000353720	9606.ENSP00000360522	0	0	0	0	0.146	0	0.9	0.249	0.93
CFHR1	CFHR3	9606.ENSP00000314299	9606.ENSP00000356395	0	0	0	0.919	0.905	0	0.6	0.915	0.963
CFHR3	CFHR1	9606.ENSP00000356395	9606.ENSP00000314299	0	0	0	0.919	0.905	0	0.6	0.915	0.963
CHRD	TGFB2	9606.ENSP00000204604	9606.ENSP00000355896	0	0	0	0	0	0.215	0	0.294	0.422
CHRD	COL1A1	9606.ENSP00000204604	9606.ENSP00000225964	0	0	0	0	0	0.213	0	0.307	0.431
CHRD	LAMC2	9606.ENSP00000204604	9606.ENSP00000264144	0	0	0	0	0	0.102	0	0.398	0.436
CIDEB	ATOH8	9606.ENSP00000337731	9606.ENSP00000304676	0	0	0	0	0.062	0	0	0.561	0.571
CIDEB	MTTP	9606.ENSP00000337731	9606.ENSP00000427679	0	0	0	0	0.065	0	0	0.392	0.407
CKAP2L	TRIP13	9606.ENSP00000305204	9606.ENSP00000166345	0	0	0	0	0.401	0	0	0	0.401
CKAP2L	RAD51AP1	9606.ENSP00000305204	9606.ENSP00000228843	0	0	0	0	0.493	0	0	0.062	0.504
CKAP2L	DLGAP5	9606.ENSP00000305204	9606.ENSP00000247191	0	0	0	0	0.602	0	0	0.254	0.69
CKAP2L	CCNB1	9606.ENSP00000305204	9606.ENSP00000256442	0	0	0	0	0.681	0	0	0.057	0.686
CKAP2L	ANLN	9606.ENSP00000305204	9606.ENSP00000265748	0	0	0	0	0.4	0	0	0.568	0.73
CKAP2L	CDCA5	9606.ENSP00000305204	9606.ENSP00000275517	0	0	0	0	0.684	0	0	0.241	0.75
CKAP2L	CENPU	9606.ENSP00000305204	9606.ENSP00000281453	0	0	0	0	0.295	0	0	0.419	0.573
CKAP2L	BUB1B	9606.ENSP00000305204	9606.ENSP00000287598	0	0	0	0	0.638	0	0	0.202	0.699
CKAP2L	MELK	9606.ENSP00000305204	9606.ENSP00000298048	0	0	0	0	0.726	0	0	0.36	0.817
CKAP2L	BUB1	9606.ENSP00000305204	9606.ENSP00000302530	0	0	0	0	0.767	0	0	0.329	0.837
CKAP2L	FANCI	9606.ENSP00000305204	9606.ENSP00000310842	0	0	0	0	0.406	0	0	0.085	0.433
CKAP2L	FGD6	9606.ENSP00000305204	9606.ENSP00000344446	0	0	0	0	0	0	0	0.438	0.438
CKAP2L	KNTC1	9606.ENSP00000305204	9606.ENSP00000328236	0	0	0	0	0.452	0	0	0.054	0.459
CKAP2L	SGOL2	9606.ENSP00000305204	9606.ENSP00000350447	0	0	0	0	0.466	0	0	0	0.466
CKAP2L	SAPCD2	9606.ENSP00000305204	9606.ENSP00000386348	0	0	0	0	0.161	0	0	0.397	0.473
CKAP2L	PTTG1	9606.ENSP00000305204	9606.ENSP00000377536	0	0	0	0	0.34	0	0	0.3	0.519
CKAP2L	RRM2	9606.ENSP00000305204	9606.ENSP00000353770	0	0	0	0	0.59	0	0	0.058	0.597
CKAP2L	MKI67	9606.ENSP00000305204	9606.ENSP00000357643	0	0	0	0	0.63	0	0	0	0.63
CKAP2L	HJURP	9606.ENSP00000305204	9606.ENSP00000414109	0	0	0	0	0.48	0	0	0.397	0.673
CKAP2L	CDCA2	9606.ENSP00000305204	9606.ENSP00000328228	0	0	0	0	0.604	0	0	0.22	0.678
CKAP2L	CENPK	9606.ENSP00000305204	9606.ENSP00000379911	0	0	0	0	0.368	0	0	0.52	0.683
CKAP2L	KIF4A	9606.ENSP00000305204	9606.ENSP00000363524	0	0	0	0	0.666	0	0	0.112	0.691
CKAP2L	CEP55	9606.ENSP00000305204	9606.ENSP00000360540	0	0	0	0	0.637	0	0	0.283	0.728
CKAP2L	KIF14	9606.ENSP00000305204	9606.ENSP00000356319	0	0	0	0	0.559	0	0	0.428	0.737
CKAP2L	CENPF	9606.ENSP00000305204	9606.ENSP00000355922	0	0	0	0	0.616	0	0	0.375	0.75
CKAP2L	TOP2A	9606.ENSP00000305204	9606.ENSP00000411532	0	0	0	0	0.737	0	0	0.198	0.78
CKAP2L	NUSAP1	9606.ENSP00000305204	9606.ENSP00000453403	0	0	0	0	0.785	0	0	0.303	0.843
CKAP2L	CDCA8	9606.ENSP00000305204	9606.ENSP00000362146	0	0	0	0	0.757	0	0	0.392	0.846
CKAP2L	CDK1	9606.ENSP00000305204	9606.ENSP00000378699	0	0	0	0	0.878	0	0	0.053	0.88
CKAP2L	ASPM	9606.ENSP00000305204	9606.ENSP00000356379	0	0	0	0	0.883	0	0	0.317	0.917
CLEC3B	COMP	9606.ENSP00000296130	9606.ENSP00000222271	0	0	0	0	0.062	0	0	0.47	0.482
CLEC3B	ITIH4	9606.ENSP00000296130	9606.ENSP00000266041	0	0	0	0	0.084	0	0.3	0.175	0.425
CLEC3B	ITIH1	9606.ENSP00000296130	9606.ENSP00000273283	0	0	0	0	0	0	0	0.475	0.475
CLEC3B	SCARA5	9606.ENSP00000296130	9606.ENSP00000346990	0	0	0	0	0.138	0	0	0.336	0.403
CLEC3B	AHSG	9606.ENSP00000296130	9606.ENSP00000393887	0	0	0	0	0	0	0	0.413	0.413
CLEC3B	TF	9606.ENSP00000296130	9606.ENSP00000385834	0	0	0	0	0	0	0	0.469	0.469
CLEC3B	SEPP1	9606.ENSP00000296130	9606.ENSP00000420939	0	0	0	0	0.108	0	0.3	0.275	0.507
COL1A1	CHRD	9606.ENSP00000225964	9606.ENSP00000204604	0	0	0	0	0	0.213	0	0.307	0.431
COL1A1	MMP11	9606.ENSP00000225964	9606.ENSP00000215743	0	0	0	0	0.196	0.059	0	0.411	0.515
COL1A1	COMP	9606.ENSP00000225964	9606.ENSP00000222271	0	0	0	0	0.199	0.057	0	0.505	0.593
COL1A1	FBLN5	9606.ENSP00000225964	9606.ENSP00000345008	0	0	0	0	0.16	0.076	0	0.299	0.409
COL1A1	CDCP1	9606.ENSP00000225964	9606.ENSP00000296129	0	0	0	0	0	0	0	0.415	0.414
COL1A1	PTH1R	9606.ENSP00000225964	9606.ENSP00000321999	0	0	0	0	0.071	0	0	0.431	0.449
COL1A1	DDR1	9606.ENSP00000225964	9606.ENSP00000427552	0	0	0	0	0.075	0	0	0.455	0.475
COL1A1	CXCL12	9606.ENSP00000225964	9606.ENSP00000379140	0	0	0	0	0.241	0	0	0.425	0.544
COL1A1	MATN2	9606.ENSP00000225964	9606.ENSP00000254898	0	0	0	0	0.223	0.341	0	0.253	0.584
COL1A1	MMP14	9606.ENSP00000225964	9606.ENSP00000308208	0	0	0	0	0.287	0.059	0	0.448	0.597
COL1A1	TGFB2	9606.ENSP00000225964	9606.ENSP00000355896	0	0	0	0	0.104	0.08	0	0.566	0.611
COL1A1	ITGA11	9606.ENSP00000225964	9606.ENSP00000327290	0	0	0	0	0.156	0	0.9	0.377	0.942
COL1A1	ITGA2	9606.ENSP00000225964	9606.ENSP00000296585	0	0	0	0	0.069	0.463	0.9	0.402	0.966
COMP	CLEC3B	9606.ENSP00000222271	9606.ENSP00000296130	0	0	0	0	0.062	0	0	0.47	0.482
COMP	MATN2	9606.ENSP00000222271	9606.ENSP00000254898	0	0	0	0	0	0.079	0	0.569	0.586
COMP	COL1A1	9606.ENSP00000222271	9606.ENSP00000225964	0	0	0	0	0.199	0.057	0	0.505	0.593
COMP	ITGA2	9606.ENSP00000222271	9606.ENSP00000296585	0	0	0	0	0	0.067	0.6	0.159	0.658
COMP	ITGA11	9606.ENSP00000222271	9606.ENSP00000327290	0	0	0	0	0.081	0.067	0.6	0.206	0.691
CORO2A	ANLN	9606.ENSP00000343746	9606.ENSP00000265748	0	0	0	0	0	0.409	0	0	0.408
CORO2A	MTTP	9606.ENSP00000343746	9606.ENSP00000427679	0	0	0	0	0.098	0	0	0.516	0.545
CPS1	ACAT1	9606.ENSP00000402608	9606.ENSP00000265838	0	0	0	0	0.049	0	0	0.477	0.481
CPS1	SLC25A15	9606.ENSP00000402608	9606.ENSP00000342267	0	0	0	0	0.063	0	0	0.404	0.417
CPS1	MAT1A	9606.ENSP00000402608	9606.ENSP00000361287	0.135	0	0	0	0.224	0	0	0.363	0.535
CPS1	FAH	9606.ENSP00000402608	9606.ENSP00000385080	0	0	0	0	0.064	0	0	0.431	0.444
CRY2	NPAS2	9606.ENSP00000478187	9606.ENSP00000338283	0	0	0	0	0.062	0.648	0.6	0.914	0.987
CST1	CST2	9606.ENSP00000305731	9606.ENSP00000307540	0	0	0	0.979	0.433	0	0	0.909	0.443
CST2	CST1	9606.ENSP00000307540	9606.ENSP00000305731	0	0	0	0.979	0.433	0	0	0.909	0.443
CTSV	MMP11	9606.ENSP00000445052	9606.ENSP00000215743	0	0	0	0	0	0	0	0.505	0.505
CTSV	CCNB1	9606.ENSP00000445052	9606.ENSP00000256442	0	0	0	0	0.139	0	0	0.393	0.455
CTSV	KNG1	9606.ENSP00000445052	9606.ENSP00000265023	0	0	0	0	0	0.459	0	0.096	0.49
CTSV	BCL2L1	9606.ENSP00000445052	9606.ENSP00000302564	0	0	0	0	0.049	0	0.6	0	0.603
CXCL12	COL1A1	9606.ENSP00000379140	9606.ENSP00000225964	0	0	0	0	0.241	0	0	0.425	0.544
CXCL12	ITIH4	9606.ENSP00000379140	9606.ENSP00000266041	0	0	0	0	0	0	0	0.606	0.606
CXCL12	BCL2L1	9606.ENSP00000379140	9606.ENSP00000302564	0	0	0	0	0	0	0	0.455	0.455
CXCL12	ADRB2	9606.ENSP00000379140	9606.ENSP00000305372	0	0	0	0	0	0.076	0.9	0.371	0.936
CXCL12	S1PR1	9606.ENSP00000379140	9606.ENSP00000305416	0	0	0	0	0.062	0	0	0.44	0.453
CXCL12	MMP14	9606.ENSP00000379140	9606.ENSP00000308208	0	0	0	0	0.09	0	0	0.502	0.527
CXCL12	F2	9606.ENSP00000379140	9606.ENSP00000308541	0	0	0	0	0	0	0.9	0.221	0.918
CXCL12	ANG	9606.ENSP00000379140	9606.ENSP00000336762	0	0	0	0	0	0	0	0.46	0.459
CXCL12	TGFB2	9606.ENSP00000379140	9606.ENSP00000355896	0	0	0	0	0	0	0	0.47	0.47
CXCL12	IL33	9606.ENSP00000379140	9606.ENSP00000370842	0	0	0	0	0.076	0	0	0.423	0.444
CXCL12	CCL14	9606.ENSP00000379140	9606.ENSP00000479097	0	0	0	0	0.109	0	0	0.474	0.511
CYP1A2	SULT2A1	9606.ENSP00000342007	9606.ENSP00000222002	0	0	0	0	0.069	0	0	0.468	0.484
CYP1A2	SLCO1B1	9606.ENSP00000342007	9606.ENSP00000256958	0	0	0	0	0.062	0	0	0.635	0.642
CYP1A2	CYP2C9	9606.ENSP00000342007	9606.ENSP00000260682	0	0	0.444	0.772	0.077	0	0.9	0.916	0.931
CYP1A2	UGT2B10	9606.ENSP00000342007	9606.ENSP00000265403	0	0	0	0	0.062	0.058	0.65	0.35	0.772
CYP1A2	NAT2	9606.ENSP00000342007	9606.ENSP00000286479	0	0	0	0	0.077	0	0.9	0.744	0.974
CYP1A2	UGT2B7	9606.ENSP00000342007	9606.ENSP00000304811	0	0	0	0	0.062	0.058	0.65	0.699	0.894
CYP1A2	CES1	9606.ENSP00000342007	9606.ENSP00000353720	0	0	0	0	0	0.101	0	0.395	0.432
CYP1A2	SLC22A1	9606.ENSP00000342007	9606.ENSP00000355930	0	0	0	0	0.077	0.089	0	0.444	0.491
CYP1A2	GSTA2	9606.ENSP00000342007	9606.ENSP00000420168	0	0	0	0	0	0.057	0.65	0.407	0.787
CYP1A2	AOX1	9606.ENSP00000342007	9606.ENSP00000363832	0	0	0	0	0.051	0	0.9	0.373	0.935
CYP1A2	CYP4A22	9606.ENSP00000342007	9606.ENSP00000360958	0	0	0.438	0.568	0	0.09	0.9	0.61	0.942
CYP1A2	EPHX1	9606.ENSP00000342007	9606.ENSP00000480004	0	0	0	0	0	0.091	0.9	0.606	0.961
CYP2C9	F9	9606.ENSP00000260682	9606.ENSP00000218099	0	0	0	0	0.174	0.061	0	0.385	0.481
CYP2C9	SULT2A1	9606.ENSP00000260682	9606.ENSP00000222002	0	0	0	0	0.089	0	0	0.469	0.496
CYP2C9	TTR	9606.ENSP00000260682	9606.ENSP00000237014	0	0	0	0	0.097	0	0	0.395	0.43
CYP2C9	SLCO1B1	9606.ENSP00000260682	9606.ENSP00000256958	0	0	0	0	0.093	0	0	0.802	0.812
CYP2C9	CES1	9606.ENSP00000260682	9606.ENSP00000353720	0	0	0	0	0.062	0.249	0	0.41	0.548
CYP2C9	SLC22A1	9606.ENSP00000260682	9606.ENSP00000355930	0	0	0	0	0.077	0.089	0	0.522	0.563
CYP2C9	F2	9606.ENSP00000260682	9606.ENSP00000308541	0	0	0	0	0.087	0.061	0	0.596	0.623
CYP2C9	RBP4	9606.ENSP00000260682	9606.ENSP00000360522	0	0	0	0	0.064	0	0	0.63	0.638
CYP2C9	NAT2	9606.ENSP00000260682	9606.ENSP00000286479	0	0	0	0	0.103	0	0	0.629	0.653
CYP2C9	GSTA2	9606.ENSP00000260682	9606.ENSP00000420168	0	0	0	0	0.076	0.057	0.65	0.283	0.752
CYP2C9	UGT2B10	9606.ENSP00000260682	9606.ENSP00000265403	0	0	0	0	0.065	0.058	0.65	0.292	0.752
CYP2C9	UGT2B7	9606.ENSP00000260682	9606.ENSP00000304811	0	0	0	0	0.1	0.058	0.65	0.737	0.911
CYP2C9	CYP1A2	9606.ENSP00000260682	9606.ENSP00000342007	0	0	0.444	0.772	0.077	0	0.9	0.916	0.931
CYP2C9	AOX1	9606.ENSP00000260682	9606.ENSP00000363832	0	0	0	0	0.065	0	0.9	0.365	0.935
CYP2C9	CYP4A22	9606.ENSP00000260682	9606.ENSP00000360958	0	0	0.444	0.584	0.112	0.165	0.9	0.672	0.951
CYP2C9	EPHX2	9606.ENSP00000260682	9606.ENSP00000430269	0.057	0	0	0	0.049	0.069	0.9	0.526	0.953
CYP2C9	EPHX1	9606.ENSP00000260682	9606.ENSP00000480004	0	0	0	0	0.054	0.104	0.9	0.658	0.967
CYP39A1	ADHFE1	9606.ENSP00000275016	9606.ENSP00000379865	0	0	0	0	0.062	0	0	0.393	0.406
CYP4A22	CYP2C9	9606.ENSP00000360958	9606.ENSP00000260682	0	0	0.444	0.584	0.112	0.165	0.9	0.672	0.951
CYP4A22	UGT2B10	9606.ENSP00000360958	9606.ENSP00000265403	0	0	0	0	0.087	0.058	0.65	0.249	0.743
CYP4A22	UGT2B7	9606.ENSP00000360958	9606.ENSP00000304811	0	0	0	0	0.088	0.058	0.65	0.312	0.765
CYP4A22	CYP1A2	9606.ENSP00000360958	9606.ENSP00000342007	0	0	0.438	0.568	0	0.09	0.9	0.61	0.942
CYP4A22	EPHX2	9606.ENSP00000360958	9606.ENSP00000430269	0.057	0	0	0	0.062	0.069	0	0.465	0.501
CYP4A22	AOX1	9606.ENSP00000360958	9606.ENSP00000363832	0	0	0	0	0.067	0	0.9	0.159	0.914
DBH	QDPR	9606.ENSP00000376776	9606.ENSP00000281243	0	0	0	0	0	0	0	0.401	0.401
DBH	ADRB2	9606.ENSP00000376776	9606.ENSP00000305372	0	0	0	0	0	0	0	0.434	0.434
DBH	FOS	9606.ENSP00000376776	9606.ENSP00000306245	0	0	0	0	0	0	0	0.6	0.6
DBN1	SPECC1	9606.ENSP00000292385	9606.ENSP00000261503	0	0	0	0	0.055	0.298	0	0.578	0.696
DBN1	ANLN	9606.ENSP00000292385	9606.ENSP00000265748	0	0	0	0	0.066	0.417	0	0.113	0.474
DCXR	ECHS1	9606.ENSP00000303356	9606.ENSP00000357535	0	0	0	0	0.198	0.39	0	0	0.49
DCXR	ABAT	9606.ENSP00000303356	9606.ENSP00000379845	0	0	0	0	0.069	0.76	0	0	0.767
DDR1	COL1A1	9606.ENSP00000427552	9606.ENSP00000225964	0	0	0	0	0.075	0	0	0.455	0.475
DDR1	ITGA2	9606.ENSP00000427552	9606.ENSP00000296585	0	0	0	0	0.051	0	0	0.71	0.713
DDR1	APOM	9606.ENSP00000427552	9606.ENSP00000365081	0	0	0	0	0	0	0	0.5	0.5
DDR1	GPER1	9606.ENSP00000427552	9606.ENSP00000380281	0	0	0	0	0	0	0	0.45	0.45
DLGAP5	TRIP13	9606.ENSP00000247191	9606.ENSP00000166345	0	0	0	0	0.803	0	0	0.325	0.861
DLGAP5	CENPM	9606.ENSP00000247191	9606.ENSP00000215980	0	0	0	0	0.769	0	0	0.31	0.834
DLGAP5	OIP5	9606.ENSP00000247191	9606.ENSP00000220514	0	0	0	0	0.894	0	0	0.114	0.902
DLGAP5	RAD51AP1	9606.ENSP00000247191	9606.ENSP00000228843	0	0	0	0	0.816	0	0	0.211	0.849
DLGAP5	PKMYT1	9606.ENSP00000247191	9606.ENSP00000262300	0	0	0	0	0.345	0	0	0.176	0.437
DLGAP5	SGOL2	9606.ENSP00000247191	9606.ENSP00000350447	0	0	0	0	0.57	0	0	0.17	0.627
DLGAP5	CENPK	9606.ENSP00000247191	9606.ENSP00000379911	0	0	0	0	0.593	0	0	0.223	0.67
DLGAP5	CKAP2L	9606.ENSP00000247191	9606.ENSP00000305204	0	0	0	0	0.602	0	0	0.254	0.69
DLGAP5	STIL	9606.ENSP00000247191	9606.ENSP00000360944	0	0	0	0	0.697	0	0	0.063	0.704
DLGAP5	MCM2	9606.ENSP00000247191	9606.ENSP00000265056	0	0	0	0	0.691	0	0	0.182	0.737
DLGAP5	CDT1	9606.ENSP00000247191	9606.ENSP00000301019	0	0	0	0	0.694	0	0	0.179	0.738
DLGAP5	UBE2T	9606.ENSP00000247191	9606.ENSP00000356243	0	0	0	0	0.706	0.068	0	0.14	0.744
DLGAP5	CDCA5	9606.ENSP00000247191	9606.ENSP00000275517	0	0	0	0	0.699	0	0	0.325	0.788
DLGAP5	CDCA2	9606.ENSP00000247191	9606.ENSP00000328228	0	0	0	0	0.732	0	0	0.261	0.794
DLGAP5	KNTC1	9606.ENSP00000247191	9606.ENSP00000328236	0	0	0	0	0.737	0	0	0.26	0.797
DLGAP5	MCM4	9606.ENSP00000247191	9606.ENSP00000262105	0	0	0	0	0.772	0	0	0.157	0.8
DLGAP5	CENPU	9606.ENSP00000247191	9606.ENSP00000281453	0	0	0	0	0.787	0	0	0.252	0.833
DLGAP5	FANCI	9606.ENSP00000247191	9606.ENSP00000310842	0	0	0	0	0.81	0	0	0.166	0.835
DLGAP5	TYMS	9606.ENSP00000247191	9606.ENSP00000315644	0	0	0	0	0.819	0	0	0.184	0.846
DLGAP5	KIF14	9606.ENSP00000247191	9606.ENSP00000356319	0	0	0	0	0.846	0.056	0	0.427	0.909
DLGAP5	FOXM1	9606.ENSP00000247191	9606.ENSP00000342307	0	0	0	0	0.867	0	0	0.362	0.911
DLGAP5	CDKN3	9606.ENSP00000247191	9606.ENSP00000335357	0	0	0	0	0.913	0.057	0	0.101	0.92
DLGAP5	HJURP	9606.ENSP00000247191	9606.ENSP00000414109	0	0	0	0	0.895	0	0	0.401	0.934
DLGAP5	KIAA0101	9606.ENSP00000247191	9606.ENSP00000300035	0	0	0	0	0.894	0	0	0.501	0.945
DLGAP5	ANLN	9606.ENSP00000247191	9606.ENSP00000265748	0	0	0	0	0.908	0	0	0.446	0.947
DLGAP5	RRM2	9606.ENSP00000247191	9606.ENSP00000353770	0	0	0	0	0.916	0	0	0.518	0.958
DLGAP5	PTTG1	9606.ENSP00000247191	9606.ENSP00000377536	0	0	0	0	0.922	0	0	0.507	0.959
DLGAP5	KIF4A	9606.ENSP00000247191	9606.ENSP00000363524	0	0	0	0	0.939	0.056	0	0.515	0.969
DLGAP5	CENPF	9606.ENSP00000247191	9606.ENSP00000355922	0	0	0	0	0.931	0	0	0.568	0.969
DLGAP5	MELK	9606.ENSP00000247191	9606.ENSP00000298048	0	0	0	0	0.942	0	0	0.506	0.97
DLGAP5	CEP55	9606.ENSP00000247191	9606.ENSP00000360540	0	0	0	0	0.937	0	0	0.574	0.972
DLGAP5	MKI67	9606.ENSP00000247191	9606.ENSP00000357643	0	0	0	0	0.924	0	0	0.684	0.975
DLGAP5	CDCA8	9606.ENSP00000247191	9606.ENSP00000362146	0	0	0	0	0.951	0	0	0.572	0.978
DLGAP5	BUB1B	9606.ENSP00000247191	9606.ENSP00000287598	0	0	0	0	0.945	0	0	0.619	0.978
DLGAP5	BUB1	9606.ENSP00000247191	9606.ENSP00000302530	0	0	0	0	0.972	0	0	0.583	0.988
DLGAP5	CCNB1	9606.ENSP00000247191	9606.ENSP00000256442	0	0	0	0	0.976	0	0	0.525	0.988
DLGAP5	TOP2A	9606.ENSP00000247191	9606.ENSP00000411532	0	0	0	0	0.979	0	0	0.556	0.99
DLGAP5	ASPM	9606.ENSP00000247191	9606.ENSP00000356379	0	0	0	0	0.982	0	0	0.558	0.992
DLGAP5	NUSAP1	9606.ENSP00000247191	9606.ENSP00000453403	0	0	0	0	0.955	0	0	0.829	0.992
DLGAP5	CDK1	9606.ENSP00000247191	9606.ENSP00000378699	0	0	0	0	0.991	0.347	0	0.505	0.996
E2F3	CCNB1	9606.ENSP00000262904	9606.ENSP00000256442	0	0	0	0	0.129	0.228	0	0.526	0.654
E2F3	MCM4	9606.ENSP00000262904	9606.ENSP00000262105	0	0	0	0	0.12	0.126	0	0.462	0.55
E2F3	CDCA8	9606.ENSP00000262904	9606.ENSP00000362146	0	0	0	0	0.117	0	0	0.355	0.406
E2F3	KIF14	9606.ENSP00000262904	9606.ENSP00000356319	0	0	0	0	0.092	0	0	0.393	0.426
E2F3	BUB1	9606.ENSP00000262904	9606.ENSP00000302530	0	0	0	0	0.188	0	0	0.324	0.428
E2F3	CDT1	9606.ENSP00000262904	9606.ENSP00000301019	0	0	0	0	0.113	0	0	0.393	0.439
E2F3	FOXM1	9606.ENSP00000262904	9606.ENSP00000342307	0	0	0	0	0.075	0.062	0	0.419	0.452
E2F3	CDKN3	9606.ENSP00000262904	9606.ENSP00000335357	0	0	0	0	0.083	0	0	0.432	0.457
E2F3	MCM2	9606.ENSP00000262904	9606.ENSP00000265056	0	0	0	0	0.153	0.122	0	0.426	0.536
E2F3	CDK1	9606.ENSP00000262904	9606.ENSP00000378699	0	0	0	0	0.111	0.148	0	0.549	0.628
ECHS1	EHHADH	9606.ENSP00000357535	9606.ENSP00000231887	0	0	0.208	0.74	0.064	0.253	0.9	0.655	0.939
ECHS1	ACAT1	9606.ENSP00000357535	9606.ENSP00000265838	0.057	0	0	0	0.295	0.609	0	0.583	0.877
ECHS1	DCXR	9606.ENSP00000357535	9606.ENSP00000303356	0	0	0	0	0.198	0.39	0	0	0.49
ECHS1	HIBCH	9606.ENSP00000357535	9606.ENSP00000352706	0	0	0.371	0.694	0.126	0.386	0.9	0.767	0.959
ECHS1	UCK2	9606.ENSP00000357535	9606.ENSP00000356853	0	0	0	0	0.062	0	0	0.47	0.481
ECHS1	ACSL1	9606.ENSP00000357535	9606.ENSP00000422607	0.052	0	0	0	0.146	0.104	0	0.379	0.489
ECHS1	ETFDH	9606.ENSP00000357535	9606.ENSP00000426638	0.072	0	0	0	0.37	0.152	0	0.356	0.638
ECHS1	ALDOA	9606.ENSP00000357535	9606.ENSP00000378669	0	0	0	0	0.13	0.524	0	0.281	0.676
ECHS1	ADHFE1	9606.ENSP00000357535	9606.ENSP00000379865	0.051	0	0	0	0.822	0.153	0	0.543	0.925
EDNRB	KNG1	9606.ENSP00000366416	9606.ENSP00000265023	0	0	0	0	0	0	0.8	0.468	0.889
EDNRB	F2	9606.ENSP00000366416	9606.ENSP00000308541	0	0	0	0	0	0.097	0.8	0.157	0.834
EDNRB	EPHX2	9606.ENSP00000366416	9606.ENSP00000430269	0	0	0	0	0	0	0	0.653	0.653
EHHADH	PDK4	9606.ENSP00000231887	9606.ENSP00000005178	0	0	0	0	0.064	0.248	0	0.468	0.593
EHHADH	ACOT12	9606.ENSP00000231887	9606.ENSP00000303246	0.059	0	0	0	0.066	0.078	0	0.431	0.478
EHHADH	PCK1	9606.ENSP00000231887	9606.ENSP00000319814	0	0	0	0	0.084	0	0	0.501	0.524
EHHADH	ACACB	9606.ENSP00000231887	9606.ENSP00000341044	0.06	0	0	0	0.065	0	0	0.52	0.541
EHHADH	ETFDH	9606.ENSP00000231887	9606.ENSP00000426638	0.072	0	0	0	0.112	0.244	0	0.384	0.565
EHHADH	ACSL1	9606.ENSP00000231887	9606.ENSP00000422607	0.052	0	0	0	0.105	0.104	0	0.624	0.676
EHHADH	HIBCH	9606.ENSP00000231887	9606.ENSP00000352706	0	0	0	0.591	0.062	0	0.9	0.313	0.913
EHHADH	AOX1	9606.ENSP00000231887	9606.ENSP00000363832	0	0	0	0	0.062	0	0.9	0.175	0.915
EHHADH	EPHX2	9606.ENSP00000231887	9606.ENSP00000430269	0	0	0	0	0.081	0.111	0.9	0.101	0.916
EHHADH	RXRA	9606.ENSP00000231887	9606.ENSP00000419692	0	0	0	0	0.063	0.056	0.9	0.236	0.923
EHHADH	ABAT	9606.ENSP00000231887	9606.ENSP00000379845	0	0	0	0	0.062	0.101	0.9	0.261	0.929
EHHADH	ECHS1	9606.ENSP00000231887	9606.ENSP00000357535	0	0	0.208	0.74	0.064	0.253	0.9	0.655	0.939
EHHADH	SLC27A2	9606.ENSP00000231887	9606.ENSP00000267842	0	0	0	0	0.079	0	0.9	0.492	0.949
EHHADH	FABP1	9606.ENSP00000231887	9606.ENSP00000295834	0	0	0	0	0.066	0.056	0.9	0.509	0.951
EHHADH	HAO1	9606.ENSP00000231887	9606.ENSP00000368066	0.07	0	0	0	0.072	0	0.9	0.568	0.957
EHHADH	HAO2	9606.ENSP00000231887	9606.ENSP00000483507	0.07	0	0	0	0.065	0	0.9	0.623	0.962
EHHADH	ACAT1	9606.ENSP00000231887	9606.ENSP00000265838	0.057	0.025	0	0	0.127	0.251	0.9	0.565	0.968
EPHX1	CYP2C9	9606.ENSP00000480004	9606.ENSP00000260682	0	0	0	0	0.054	0.104	0.9	0.658	0.967
EPHX1	NAT2	9606.ENSP00000480004	9606.ENSP00000286479	0	0	0	0	0.062	0	0	0.519	0.529
EPHX1	UGT2B7	9606.ENSP00000480004	9606.ENSP00000304811	0	0	0	0	0.075	0	0	0.384	0.406
EPHX1	CYP1A2	9606.ENSP00000480004	9606.ENSP00000342007	0	0	0	0	0	0.091	0.9	0.606	0.961
EPHX1	AOX1	9606.ENSP00000480004	9606.ENSP00000363832	0	0	0	0	0.086	0	0	0.415	0.442
EPHX1	RXRA	9606.ENSP00000480004	9606.ENSP00000419692	0	0	0	0	0.092	0.281	0	0.168	0.41
EPHX1	GSTA2	9606.ENSP00000480004	9606.ENSP00000420168	0	0	0	0	0.063	0	0.65	0.474	0.812
EPHX1	ACSL1	9606.ENSP00000480004	9606.ENSP00000422607	0.042	0	0	0	0.059	0.219	0	0.459	0.569
EPHX1	EPHX2	9606.ENSP00000480004	9606.ENSP00000430269	0.047	0	0	0	0.063	0	0	0.7	0.709
EPHX1	NCEH1	9606.ENSP00000480004	9606.ENSP00000442464	0.048	0	0	0	0.082	0	0	0.385	0.416
EPHX2	EHHADH	9606.ENSP00000430269	9606.ENSP00000231887	0	0	0	0	0.081	0.111	0.9	0.101	0.916
EPHX2	CYP2C9	9606.ENSP00000430269	9606.ENSP00000260682	0.057	0	0	0	0.049	0.069	0.9	0.526	0.953
EPHX2	SLC27A2	9606.ENSP00000430269	9606.ENSP00000267842	0	0	0	0	0.082	0.136	0.9	0.109	0.919
EPHX2	FABP1	9606.ENSP00000430269	9606.ENSP00000295834	0	0	0	0	0.088	0.249	0	0.2	0.404
EPHX2	CYP4A22	9606.ENSP00000430269	9606.ENSP00000360958	0.057	0	0	0	0.062	0.069	0	0.465	0.501
EPHX2	EDNRB	9606.ENSP00000430269	9606.ENSP00000366416	0	0	0	0	0	0	0	0.653	0.653
EPHX2	HAO1	9606.ENSP00000430269	9606.ENSP00000368066	0.156	0	0	0	0.064	0	0.9	0.278	0.935
EPHX2	ADHFE1	9606.ENSP00000430269	9606.ENSP00000379865	0.142	0	0	0	0.125	0	0	0.601	0.674
EPHX2	EPHX1	9606.ENSP00000430269	9606.ENSP00000480004	0.047	0	0	0	0.063	0	0	0.7	0.709
EPHX2	HAO2	9606.ENSP00000430269	9606.ENSP00000483507	0.156	0	0	0	0.062	0	0.9	0.249	0.932
ETFDH	EHHADH	9606.ENSP00000426638	9606.ENSP00000231887	0.072	0	0	0	0.112	0.244	0	0.384	0.565
ETFDH	ACAT1	9606.ENSP00000426638	9606.ENSP00000265838	0	0	0	0	0.207	0.25	0	0.155	0.453
ETFDH	PHYHD1	9606.ENSP00000426638	9606.ENSP00000309515	0.045	0	0	0	0.082	0	0	0.468	0.492
ETFDH	ECHS1	9606.ENSP00000426638	9606.ENSP00000357535	0.072	0	0	0	0.37	0.152	0	0.356	0.638
ETNPPL	PHYHD1	9606.ENSP00000296486	9606.ENSP00000309515	0.111	0	0	0	0.062	0	0	0.359	0.419
F2	F9	9606.ENSP00000308541	9606.ENSP00000218099	0	0	0.408	0.727	0.251	0.213	0.65	0.914	0.849
F2	AFM	9606.ENSP00000308541	9606.ENSP00000226355	0	0	0	0	0.22	0.073	0	0.292	0.443
F2	APOC3	9606.ENSP00000308541	9606.ENSP00000227667	0	0	0	0	0.787	0	0	0.297	0.844
F2	TTR	9606.ENSP00000308541	9606.ENSP00000237014	0	0	0	0	0.278	0	0	0.565	0.672
F2	CYP2C9	9606.ENSP00000308541	9606.ENSP00000260682	0	0	0	0	0.087	0.061	0	0.596	0.623
F2	SERPINA10	9606.ENSP00000308541	9606.ENSP00000261994	0	0	0	0	0.186	0.12	0	0.413	0.543
F2	BCHE	9606.ENSP00000308541	9606.ENSP00000264381	0	0	0	0	0.126	0.056	0	0.681	0.714
F2	KNG1	9606.ENSP00000308541	9606.ENSP00000265023	0	0	0	0	0.217	0.225	0.5	0.601	0.862
F2	FETUB	9606.ENSP00000308541	9606.ENSP00000265029	0	0	0	0	0.309	0.056	0	0.228	0.453
F2	UGT2B10	9606.ENSP00000308541	9606.ENSP00000265403	0	0	0	0	0.549	0	0	0	0.549
F2	HPX	9606.ENSP00000308541	9606.ENSP00000265983	0	0	0	0	0.331	0	0	0.375	0.564
F2	ITIH4	9606.ENSP00000308541	9606.ENSP00000266041	0	0	0	0	0.145	0.056	0	0.401	0.474
F2	SAA4	9606.ENSP00000308541	9606.ENSP00000278222	0	0	0	0	0.345	0	0	0.181	0.441
F2	FABP1	9606.ENSP00000308541	9606.ENSP00000295834	0	0	0	0	0.587	0	0	0.126	0.624
F2	ADRB2	9606.ENSP00000308541	9606.ENSP00000305372	0	0	0	0	0	0.097	0.9	0.173	0.918
F2	FGA	9606.ENSP00000308541	9606.ENSP00000306361	0	0	0	0	0.801	0.96	0.9	0.621	0.999
F2	PROZ	9606.ENSP00000308541	9606.ENSP00000344458	0	0.003	0	0.57	0.182	0.213	0	0.364	0.426
F2	SLC17A2	9606.ENSP00000308541	9606.ENSP00000367081	0	0	0	0	0.453	0	0	0	0.453
F2	C8A	9606.ENSP00000308541	9606.ENSP00000354458	0	0	0	0	0.408	0	0	0.112	0.453
F2	HGFAC	9606.ENSP00000308541	9606.ENSP00000421801	0	0	0	0.635	0.264	0.225	0	0.343	0.474
F2	RBP4	9606.ENSP00000308541	9606.ENSP00000360522	0	0	0	0	0.335	0	0	0.261	0.487
F2	APOA5	9606.ENSP00000308541	9606.ENSP00000445002	0	0	0	0	0.466	0	0	0.115	0.507
F2	TF	9606.ENSP00000308541	9606.ENSP00000385834	0	0	0	0	0.344	0.169	0	0.323	0.599
F2	A2M	9606.ENSP00000308541	9606.ENSP00000323929	0	0	0	0	0.135	0.134	0	0.783	0.824
F2	EDNRB	9606.ENSP00000308541	9606.ENSP00000366416	0	0	0	0	0	0.097	0.8	0.157	0.834
F2	CXCL12	9606.ENSP00000308541	9606.ENSP00000379140	0	0	0	0	0	0	0.9	0.221	0.918
F2	AHSG	9606.ENSP00000308541	9606.ENSP00000393887	0	0	0	0	0.959	0.056	0	0.463	0.977
F2	SERPINC1	9606.ENSP00000308541	9606.ENSP00000356671	0	0	0	0	0.813	0.937	0.9	0.968	0.999
F9	SLCO1B1	9606.ENSP00000218099	9606.ENSP00000256958	0	0	0	0	0.419	0	0	0	0.419
F9	FAH	9606.ENSP00000218099	9606.ENSP00000385080	0	0	0	0	0.09	0	0	0.391	0.422
F9	FABP1	9606.ENSP00000218099	9606.ENSP00000295834	0	0	0	0	0.445	0	0	0.048	0.45
F9	A2M	9606.ENSP00000218099	9606.ENSP00000323929	0	0	0	0	0.126	0.134	0	0.35	0.465
F9	CYP2C9	9606.ENSP00000218099	9606.ENSP00000260682	0	0	0	0	0.174	0.061	0	0.385	0.481
F9	ANG	9606.ENSP00000218099	9606.ENSP00000336762	0	0	0	0	0.475	0	0	0.066	0.488
F9	AFM	9606.ENSP00000218099	9606.ENSP00000226355	0	0	0	0	0.432	0.073	0	0.171	0.525
F9	APOA5	9606.ENSP00000218099	9606.ENSP00000445002	0	0	0	0	0.358	0	0	0.303	0.533
F9	TTR	9606.ENSP00000218099	9606.ENSP00000237014	0	0	0	0	0.303	0	0	0.37	0.542
F9	HGFAC	9606.ENSP00000218099	9606.ENSP00000421801	0	0	0	0.689	0.525	0.056	0	0.145	0.548
F9	C6	9606.ENSP00000218099	9606.ENSP00000263413	0	0	0	0	0.578	0.06	0	0	0.587
F9	FETUB	9606.ENSP00000218099	9606.ENSP00000265029	0	0	0	0	0.6	0.056	0	0.061	0.615
F9	KNG1	9606.ENSP00000218099	9606.ENSP00000265023	0	0	0	0	0.149	0.056	0	0.629	0.676
F9	PROZ	9606.ENSP00000218099	9606.ENSP00000344458	0	0	0	0.765	0.652	0	0	0.374	0.68
F9	TAT	9606.ENSP00000218099	9606.ENSP00000348234	0	0	0	0	0.663	0	0	0.097	0.683
F9	C8A	9606.ENSP00000218099	9606.ENSP00000354458	0	0	0	0	0.669	0	0	0.145	0.705
F9	AHSG	9606.ENSP00000218099	9606.ENSP00000393887	0	0	0	0	0.618	0.056	0	0.248	0.705
F9	SERPINA10	9606.ENSP00000218099	9606.ENSP00000261994	0	0	0	0	0.552	0.12	0	0.402	0.744
F9	FGA	9606.ENSP00000218099	9606.ENSP00000306361	0	0	0	0	0.6	0.056	0	0.395	0.752
F9	F2	9606.ENSP00000218099	9606.ENSP00000308541	0	0	0.408	0.727	0.251	0.213	0.65	0.914	0.849
F9	SERPINC1	9606.ENSP00000218099	9606.ENSP00000356671	0	0	0	0	0.645	0.933	0.9	0.947	0.999
FABP1	F9	9606.ENSP00000295834	9606.ENSP00000218099	0	0	0	0	0.445	0	0	0.048	0.45
FABP1	SULT2A1	9606.ENSP00000295834	9606.ENSP00000222002	0	0	0	0	0.172	0	0.65	0.119	0.722
FABP1	APOC3	9606.ENSP00000295834	9606.ENSP00000227667	0	0	0	0	0.795	0	0	0.456	0.883
FABP1	EHHADH	9606.ENSP00000295834	9606.ENSP00000231887	0	0	0	0	0.066	0.056	0.9	0.509	0.951
FABP1	SLC27A5	9606.ENSP00000295834	9606.ENSP00000263093	0	0	0	0	0.152	0	0	0.713	0.746
FABP1	FETUB	9606.ENSP00000295834	9606.ENSP00000265029	0	0	0	0	0.576	0	0	0	0.576
FABP1	SLC27A2	9606.ENSP00000295834	9606.ENSP00000267842	0	0	0	0	0.174	0	0	0.616	0.67
FABP1	EPHX2	9606.ENSP00000295834	9606.ENSP00000430269	0	0	0	0	0.088	0.249	0	0.2	0.404
FABP1	APOC2	9606.ENSP00000295834	9606.ENSP00000466775	0	0	0	0	0.122	0	0	0.37	0.423
FABP1	RBP4	9606.ENSP00000295834	9606.ENSP00000360522	0	0	0	0	0.246	0	0	0.327	0.472
FABP1	SERPINC1	9606.ENSP00000295834	9606.ENSP00000356671	0	0	0	0	0.464	0	0	0.055	0.473
FABP1	ANG	9606.ENSP00000295834	9606.ENSP00000336762	0	0	0	0	0.487	0	0	0	0.487
FABP1	MLXIPL	9606.ENSP00000295834	9606.ENSP00000320886	0	0	0	0	0.097	0	0	0.464	0.495
FABP1	F2	9606.ENSP00000295834	9606.ENSP00000308541	0	0	0	0	0.587	0	0	0.126	0.624
FABP1	C8A	9606.ENSP00000295834	9606.ENSP00000354458	0	0	0	0	0.633	0	0	0	0.633
FABP1	PCK1	9606.ENSP00000295834	9606.ENSP00000319814	0	0	0	0	0.302	0	0	0.571	0.687
FABP1	AHSG	9606.ENSP00000295834	9606.ENSP00000393887	0	0	0	0	0.621	0	0	0.263	0.709
FABP1	UGT2B7	9606.ENSP00000295834	9606.ENSP00000304811	0	0	0	0	0.256	0	0	0.642	0.722
FABP1	FGA	9606.ENSP00000295834	9606.ENSP00000306361	0	0	0	0	0.689	0	0	0.181	0.734
FABP1	MTTP	9606.ENSP00000295834	9606.ENSP00000427679	0	0	0	0	0.541	0	0	0.581	0.799
FABP1	ACSL1	9606.ENSP00000295834	9606.ENSP00000422607	0	0	0	0	0.063	0	0.65	0.566	0.845
FABP1	APOA5	9606.ENSP00000295834	9606.ENSP00000445002	0	0	0	0	0.386	0	0.65	0.374	0.853
FABP1	RXRA	9606.ENSP00000295834	9606.ENSP00000419692	0	0	0	0	0.062	0.064	0.9	0.263	0.926
FAH	F9	9606.ENSP00000385080	9606.ENSP00000218099	0	0	0	0	0.09	0	0	0.391	0.422
FAH	TTR	9606.ENSP00000385080	9606.ENSP00000237014	0.042	0	0	0	0.107	0	0	0.362	0.406
FAH	ADH1B	9606.ENSP00000385080	9606.ENSP00000306606	0	0	0	0	0.078	0.405	0	0.138	0.486
FAH	TAT	9606.ENSP00000385080	9606.ENSP00000348234	0.052	0	0	0	0.112	0	0	0.804	0.82
FAH	ADH6	9606.ENSP00000385080	9606.ENSP00000378359	0	0	0	0	0.078	0.405	0	0.176	0.508
FAH	ABAT	9606.ENSP00000385080	9606.ENSP00000379845	0	0	0	0	0.063	0.68	0	0.049	0.69
FAH	ADHFE1	9606.ENSP00000385080	9606.ENSP00000379865	0.05	0	0	0	0.062	0.788	0	0	0.794
FAH	CPS1	9606.ENSP00000385080	9606.ENSP00000402608	0	0	0	0	0.064	0	0	0.431	0.444
FAH	TDO2	9606.ENSP00000385080	9606.ENSP00000444788	0.072	0	0	0	0.062	0	0	0.595	0.617
FANCI	TRIP13	9606.ENSP00000310842	9606.ENSP00000166345	0	0	0	0	0.73	0	0	0.138	0.758
FANCI	CENPM	9606.ENSP00000310842	9606.ENSP00000215980	0	0	0	0	0.685	0	0	0.14	0.717
FANCI	OIP5	9606.ENSP00000310842	9606.ENSP00000220514	0	0	0	0	0.825	0	0	0.056	0.828
FANCI	RAD51AP1	9606.ENSP00000310842	9606.ENSP00000228843	0	0	0	0	0.785	0	0	0.37	0.859
FANCI	DLGAP5	9606.ENSP00000310842	9606.ENSP00000247191	0	0	0	0	0.81	0	0	0.166	0.835
FANCI	CCNB1	9606.ENSP00000310842	9606.ENSP00000256442	0	0	0	0	0.811	0	0	0.182	0.839
FANCI	MCM4	9606.ENSP00000310842	9606.ENSP00000262105	0	0	0	0	0.692	0	0	0.357	0.793
FANCI	MCM2	9606.ENSP00000310842	9606.ENSP00000265056	0	0	0	0	0.67	0.27	0	0.723	0.927
FANCI	ANLN	9606.ENSP00000310842	9606.ENSP00000265748	0	0	0	0	0.617	0	0	0.102	0.641
FANCI	CDCA5	9606.ENSP00000310842	9606.ENSP00000275517	0	0	0	0	0.584	0	0	0.216	0.66
FANCI	CENPU	9606.ENSP00000310842	9606.ENSP00000281453	0	0	0	0	0.785	0	0	0.201	0.821
FANCI	BUB1B	9606.ENSP00000310842	9606.ENSP00000287598	0	0	0	0	0.822	0	0	0.261	0.862
FANCI	MELK	9606.ENSP00000310842	9606.ENSP00000298048	0	0	0	0	0.819	0	0	0.181	0.846
FANCI	KIAA0101	9606.ENSP00000310842	9606.ENSP00000300035	0	0	0	0	0.794	0	0	0.119	0.811
FANCI	CDT1	9606.ENSP00000310842	9606.ENSP00000301019	0	0	0	0	0.57	0	0	0.288	0.68
FANCI	BUB1	9606.ENSP00000310842	9606.ENSP00000302530	0	0	0	0	0.801	0	0	0.235	0.841
FANCI	CKAP2L	9606.ENSP00000310842	9606.ENSP00000305204	0	0	0	0	0.406	0	0	0.085	0.433
FANCI	CENPK	9606.ENSP00000310842	9606.ENSP00000379911	0	0	0	0	0.342	0	0	0.126	0.401
FANCI	CDCA2	9606.ENSP00000310842	9606.ENSP00000328228	0	0	0	0	0.55	0	0	0.103	0.579
FANCI	STIL	9606.ENSP00000310842	9606.ENSP00000360944	0	0	0	0	0.681	0	0	0.045	0.682
FANCI	MKI67	9606.ENSP00000310842	9606.ENSP00000357643	0	0	0	0	0.66	0	0	0.14	0.695
FANCI	KIF14	9606.ENSP00000310842	9606.ENSP00000356319	0	0	0	0	0.681	0	0	0.113	0.705
FANCI	TYMS	9606.ENSP00000310842	9606.ENSP00000315644	0	0	0	0	0.691	0	0	0.134	0.722
FANCI	KNTC1	9606.ENSP00000310842	9606.ENSP00000328236	0	0	0	0	0.693	0	0	0.214	0.749
FANCI	FOXM1	9606.ENSP00000310842	9606.ENSP00000342307	0	0	0	0	0.723	0.078	0	0.155	0.765
FANCI	HJURP	9606.ENSP00000310842	9606.ENSP00000414109	0	0	0	0	0.75	0	0	0.124	0.771
FANCI	CDKN3	9606.ENSP00000310842	9606.ENSP00000335357	0	0	0	0	0.781	0	0	0.067	0.787
FANCI	PTTG1	9606.ENSP00000310842	9606.ENSP00000377536	0	0	0	0	0.766	0	0	0.149	0.792
FANCI	KIF4A	9606.ENSP00000310842	9606.ENSP00000363524	0	0	0	0	0.751	0	0	0.206	0.794
FANCI	CDCA8	9606.ENSP00000310842	9606.ENSP00000362146	0	0	0	0	0.782	0	0	0.143	0.806
FANCI	CENPF	9606.ENSP00000310842	9606.ENSP00000355922	0	0	0	0	0.791	0	0	0.163	0.817
FANCI	CEP55	9606.ENSP00000310842	9606.ENSP00000360540	0	0	0	0	0.805	0	0	0.159	0.829
FANCI	RRM2	9606.ENSP00000310842	9606.ENSP00000353770	0	0	0	0	0.795	0	0	0.267	0.843
FANCI	TOP2A	9606.ENSP00000310842	9606.ENSP00000411532	0	0	0	0	0.812	0	0	0.293	0.861
FANCI	NUSAP1	9606.ENSP00000310842	9606.ENSP00000453403	0	0	0	0	0.834	0	0	0.207	0.863
FANCI	ASPM	9606.ENSP00000310842	9606.ENSP00000356379	0	0	0	0	0.844	0	0	0.168	0.865
FANCI	CDK1	9606.ENSP00000310842	9606.ENSP00000378699	0	0	0	0	0.842	0	0	0.23	0.873
FANCI	UBE2T	9606.ENSP00000310842	9606.ENSP00000356243	0	0	0	0	0.539	0	0.9	0.946	0.997
FAT1	RXRA	9606.ENSP00000406229	9606.ENSP00000419692	0	0	0	0	0	0	0.9	0.076	0.903
FBLN5	COL1A1	9606.ENSP00000345008	9606.ENSP00000225964	0	0	0	0	0.16	0.076	0	0.299	0.409
FERMT1	HAO1	9606.ENSP00000217289	9606.ENSP00000368066	0	0	0	0	0	0	0	0.69	0.69
FETUB	F9	9606.ENSP00000265029	9606.ENSP00000218099	0	0	0	0	0.6	0.056	0	0.061	0.615
FETUB	AFM	9606.ENSP00000265029	9606.ENSP00000226355	0	0	0	0	0.252	0.072	0	0.446	0.582
FETUB	APOC3	9606.ENSP00000265029	9606.ENSP00000227667	0	0	0	0	0.216	0	0	0.287	0.417
FETUB	TTR	9606.ENSP00000265029	9606.ENSP00000237014	0	0	0	0	0.499	0	0	0.344	0.657
FETUB	SERPINA10	9606.ENSP00000265029	9606.ENSP00000261994	0	0	0	0	0.522	0	0	0.26	0.631
FETUB	C6	9606.ENSP00000265029	9606.ENSP00000263413	0	0	0	0	0.556	0	0	0.152	0.608
FETUB	SEPP1	9606.ENSP00000265029	9606.ENSP00000420939	0	0	0	0	0.067	0	0	0.395	0.411
FETUB	TF	9606.ENSP00000265029	9606.ENSP00000385834	0	0	0	0	0.261	0	0	0.267	0.435
FETUB	F2	9606.ENSP00000265029	9606.ENSP00000308541	0	0	0	0	0.309	0.056	0	0.228	0.453
FETUB	AZGP1	9606.ENSP00000265029	9606.ENSP00000292401	0	0	0	0	0.196	0	0	0.353	0.458
FETUB	ITIH1	9606.ENSP00000265029	9606.ENSP00000273283	0	0	0	0	0.119	0	0	0.413	0.461
FETUB	HPX	9606.ENSP00000265029	9606.ENSP00000265983	0	0	0	0	0.246	0	0	0.323	0.467
FETUB	ITIH4	9606.ENSP00000265029	9606.ENSP00000266041	0	0	0	0	0.268	0	0	0.325	0.484
FETUB	APOC2	9606.ENSP00000265029	9606.ENSP00000466775	0	0	0	0	0.285	0	0	0.334	0.503
FETUB	RBP4	9606.ENSP00000265029	9606.ENSP00000360522	0	0	0	0	0.18	0	0	0.421	0.505
FETUB	ANG	9606.ENSP00000265029	9606.ENSP00000336762	0	0	0	0	0.52	0	0	0.063	0.531
FETUB	HGFAC	9606.ENSP00000265029	9606.ENSP00000421801	0	0	0	0	0.508	0.056	0	0.09	0.54
FETUB	HAO2	9606.ENSP00000265029	9606.ENSP00000483507	0	0	0	0	0.547	0	0	0	0.547
FETUB	FABP1	9606.ENSP00000265029	9606.ENSP00000295834	0	0	0	0	0.576	0	0	0	0.576
FETUB	C8A	9606.ENSP00000265029	9606.ENSP00000354458	0	0	0	0	0.599	0	0	0.194	0.663
FETUB	PROZ	9606.ENSP00000265029	9606.ENSP00000344458	0	0	0	0	0.645	0.056	0	0.213	0.713
FETUB	APOM	9606.ENSP00000265029	9606.ENSP00000365081	0	0	0	0	0.626	0	0	0.337	0.741
FETUB	AHSG	9606.ENSP00000265029	9606.ENSP00000393887	0	0	0	0.649	0.664	0	0	0.727	0.749
FETUB	FGA	9606.ENSP00000265029	9606.ENSP00000306361	0	0	0	0	0.831	0.086	0	0.199	0.866
FETUB	SERPINC1	9606.ENSP00000265029	9606.ENSP00000356671	0	0	0	0	0.835	0	0	0.261	0.873
FGA	F9	9606.ENSP00000306361	9606.ENSP00000218099	0	0	0	0	0.6	0.056	0	0.395	0.752
FGA	APOC3	9606.ENSP00000306361	9606.ENSP00000227667	0	0	0	0	0.623	0	0	0.464	0.789
FGA	TTR	9606.ENSP00000306361	9606.ENSP00000237014	0	0	0	0	0.679	0	0.3	0.405	0.854
FGA	SERPINA10	9606.ENSP00000306361	9606.ENSP00000261994	0	0	0	0	0.662	0.062	0	0.402	0.793
FGA	C6	9606.ENSP00000306361	9606.ENSP00000263413	0	0	0	0	0.647	0	0	0.071	0.658
FGA	KNG1	9606.ENSP00000306361	9606.ENSP00000265023	0	0	0	0	0.295	0.368	0	0.428	0.723
FGA	FETUB	9606.ENSP00000306361	9606.ENSP00000265029	0	0	0	0	0.831	0.086	0	0.199	0.866
FGA	UGT2B10	9606.ENSP00000306361	9606.ENSP00000265403	0	0	0	0	0.574	0	0	0.054	0.58
FGA	HPX	9606.ENSP00000306361	9606.ENSP00000265983	0	0	0	0	0.744	0.258	0	0.268	0.849
FGA	ITIH4	9606.ENSP00000306361	9606.ENSP00000266041	0	0	0	0	0.166	0	0	0.392	0.471
FGA	ITIH1	9606.ENSP00000306361	9606.ENSP00000273283	0	0	0	0	0.283	0	0	0.264	0.45
FGA	SAA4	9606.ENSP00000306361	9606.ENSP00000278222	0	0	0	0	0.374	0	0	0.289	0.536
FGA	FABP1	9606.ENSP00000306361	9606.ENSP00000295834	0	0	0	0	0.689	0	0	0.181	0.734
FGA	APOC2	9606.ENSP00000306361	9606.ENSP00000466775	0	0	0	0	0.137	0	0	0.358	0.422
FGA	TF	9606.ENSP00000306361	9606.ENSP00000385834	0	0	0	0	0.288	0	0	0.241	0.436
FGA	SLC17A2	9606.ENSP00000306361	9606.ENSP00000367081	0	0	0	0	0.483	0	0	0	0.483
FGA	MAT1A	9606.ENSP00000306361	9606.ENSP00000361287	0	0	0	0	0.405	0	0	0.255	0.538
FGA	A2M	9606.ENSP00000306361	9606.ENSP00000323929	0	0	0	0	0.186	0	0	0.467	0.548
FGA	RBP4	9606.ENSP00000306361	9606.ENSP00000360522	0	0	0	0	0.479	0	0	0.184	0.557
FGA	HGFAC	9606.ENSP00000306361	9606.ENSP00000421801	0	0	0	0	0.528	0.109	0	0.048	0.564
FGA	ANG	9606.ENSP00000306361	9606.ENSP00000336762	0	0	0	0	0.564	0	0	0.058	0.572
FGA	HAO2	9606.ENSP00000306361	9606.ENSP00000483507	0	0	0	0	0.542	0	0	0.129	0.584
FGA	APOA5	9606.ENSP00000306361	9606.ENSP00000445002	0	0	0	0	0.551	0	0	0.19	0.621
FGA	TAT	9606.ENSP00000306361	9606.ENSP00000348234	0	0	0	0	0.658	0	0	0	0.658
FGA	APOM	9606.ENSP00000306361	9606.ENSP00000365081	0	0	0	0	0.601	0	0	0.241	0.684
FGA	PROZ	9606.ENSP00000306361	9606.ENSP00000344458	0	0	0	0	0.652	0.056	0	0.37	0.775
FGA	C8A	9606.ENSP00000306361	9606.ENSP00000354458	0	0	0	0	0.726	0	0	0.365	0.818
FGA	HAO1	9606.ENSP00000306361	9606.ENSP00000368066	0	0	0	0	0.857	0	0	0.049	0.859
FGA	AHSG	9606.ENSP00000306361	9606.ENSP00000393887	0	0	0	0	0.83	0.086	0	0.486	0.913
FGA	SERPINC1	9606.ENSP00000306361	9606.ENSP00000356671	0	0	0	0	0.925	0.259	0.9	0.543	0.997
FGA	F2	9606.ENSP00000306361	9606.ENSP00000308541	0	0	0	0	0.801	0.96	0.9	0.621	0.999
FGD6	CKAP2L	9606.ENSP00000344446	9606.ENSP00000305204	0	0	0	0	0	0	0	0.438	0.438
FOS	MAPK13	9606.ENSP00000306245	9606.ENSP00000211287	0	0	0	0	0	0.248	0.8	0.311	0.887
FOS	FOSB	9606.ENSP00000306245	9606.ENSP00000245919	0	0	0	0.866	0.899	0.267	0.8	0.989	0.986
FOS	CCNB1	9606.ENSP00000306245	9606.ENSP00000256442	0	0	0	0	0	0.071	0	0.421	0.439
FOS	KNG1	9606.ENSP00000306245	9606.ENSP00000265023	0	0	0	0	0	0	0	0.427	0.426
FOS	BCL2L1	9606.ENSP00000306245	9606.ENSP00000302564	0	0	0	0	0.062	0	0	0.545	0.554
FOS	CDK1	9606.ENSP00000306245	9606.ENSP00000378699	0	0	0	0	0	0	0	0.407	0.407
FOS	CDKN3	9606.ENSP00000306245	9606.ENSP00000335357	0	0	0	0	0.063	0.11	0	0.404	0.46
FOS	GPER1	9606.ENSP00000306245	9606.ENSP00000380281	0	0	0	0	0	0	0	0.568	0.568
FOS	DBH	9606.ENSP00000306245	9606.ENSP00000376776	0	0	0	0	0	0	0	0.6	0.6
FOS	ZFP36	9606.ENSP00000306245	9606.ENSP00000469647	0	0	0	0	0.793	0	0	0.481	0.888
FOS	GSTA2	9606.ENSP00000306245	9606.ENSP00000420168	0	0	0	0	0	0	0.9	0.105	0.906
FOS	TGFB2	9606.ENSP00000306245	9606.ENSP00000355896	0	0	0	0	0	0	0.9	0.323	0.929
FOSB	MAPK13	9606.ENSP00000245919	9606.ENSP00000211287	0	0	0	0	0	0.248	0.6	0.131	0.715
FOSB	CES1	9606.ENSP00000245919	9606.ENSP00000353720	0	0	0	0	0	0	0	0.413	0.413
FOSB	ZFP36	9606.ENSP00000245919	9606.ENSP00000469647	0	0	0	0	0.625	0	0	0.41	0.769
FOSB	FOS	9606.ENSP00000245919	9606.ENSP00000306245	0	0	0	0.866	0.899	0.267	0.8	0.989	0.986
FOXM1	TRIP13	9606.ENSP00000342307	9606.ENSP00000166345	0	0	0	0	0.798	0.061	0	0.265	0.848
FOXM1	CENPM	9606.ENSP00000342307	9606.ENSP00000215980	0	0	0	0	0.792	0	0	0.217	0.83
FOXM1	OIP5	9606.ENSP00000342307	9606.ENSP00000220514	0	0	0	0	0.741	0	0	0	0.741
FOXM1	RAD51AP1	9606.ENSP00000342307	9606.ENSP00000228843	0	0	0	0	0.737	0	0	0.182	0.775
FOXM1	TTR	9606.ENSP00000342307	9606.ENSP00000237014	0	0	0	0	0	0.07	0	0.398	0.416
FOXM1	DLGAP5	9606.ENSP00000342307	9606.ENSP00000247191	0	0	0	0	0.867	0	0	0.362	0.911
FOXM1	CCNB1	9606.ENSP00000342307	9606.ENSP00000256442	0	0	0	0	0.81	0.519	0.9	0.719	0.997
FOXM1	MCM4	9606.ENSP00000342307	9606.ENSP00000262105	0	0	0	0	0.642	0.056	0	0.209	0.709
FOXM1	PKMYT1	9606.ENSP00000342307	9606.ENSP00000262300	0	0	0	0	0.57	0.131	0	0.245	0.693
FOXM1	E2F3	9606.ENSP00000342307	9606.ENSP00000262904	0	0	0	0	0.075	0.062	0	0.419	0.452
FOXM1	MCM2	9606.ENSP00000342307	9606.ENSP00000265056	0	0	0	0	0.766	0.056	0	0.473	0.873
FOXM1	ANLN	9606.ENSP00000342307	9606.ENSP00000265748	0	0	0	0	0.729	0	0	0.207	0.776
FOXM1	CDCA5	9606.ENSP00000342307	9606.ENSP00000275517	0	0	0	0	0.575	0	0	0.17	0.632
FOXM1	CENPU	9606.ENSP00000342307	9606.ENSP00000281453	0	0	0	0	0.538	0	0	0.098	0.566
FOXM1	BUB1B	9606.ENSP00000342307	9606.ENSP00000287598	0	0	0	0	0.814	0.147	0	0.487	0.911
FOXM1	MELK	9606.ENSP00000342307	9606.ENSP00000298048	0	0	0	0	0.816	0.077	0	0.962	0.993
FOXM1	KIAA0101	9606.ENSP00000342307	9606.ENSP00000300035	0	0	0	0	0.702	0	0	0.269	0.773
FOXM1	CDT1	9606.ENSP00000342307	9606.ENSP00000301019	0	0	0	0	0.69	0	0	0.257	0.76
FOXM1	BUB1	9606.ENSP00000342307	9606.ENSP00000302530	0	0	0	0	0.842	0.147	0	0.474	0.923
FOXM1	FANCI	9606.ENSP00000342307	9606.ENSP00000310842	0	0	0	0	0.723	0.078	0	0.155	0.765
FOXM1	TYMS	9606.ENSP00000342307	9606.ENSP00000315644	0	0	0	0	0.586	0	0	0.286	0.691
FOXM1	CDCA2	9606.ENSP00000342307	9606.ENSP00000328228	0	0	0	0	0.587	0	0	0.161	0.639
FOXM1	KNTC1	9606.ENSP00000342307	9606.ENSP00000328236	0	0	0	0	0.425	0	0	0.262	0.558
FOXM1	CDKN3	9606.ENSP00000342307	9606.ENSP00000335357	0	0	0	0	0.782	0.093	0	0.282	0.845
FOXM1	STIL	9606.ENSP00000342307	9606.ENSP00000360944	0	0	0	0	0.371	0	0	0.128	0.428
FOXM1	KIF14	9606.ENSP00000342307	9606.ENSP00000356319	0	0	0	0	0.698	0.058	0	0.14	0.734
FOXM1	PTTG1	9606.ENSP00000342307	9606.ENSP00000377536	0	0	0	0	0.685	0	0	0.478	0.829
FOXM1	KIF4A	9606.ENSP00000342307	9606.ENSP00000363524	0	0	0	0	0.819	0.058	0	0.324	0.874
FOXM1	RRM2	9606.ENSP00000342307	9606.ENSP00000353770	0	0	0	0	0.814	0.063	0	0.451	0.896
FOXM1	ASPM	9606.ENSP00000342307	9606.ENSP00000356379	0	0	0	0	0.869	0	0	0.346	0.911
FOXM1	CEP55	9606.ENSP00000342307	9606.ENSP00000360540	0	0	0	0	0.826	0	0	0.583	0.924
FOXM1	HJURP	9606.ENSP00000342307	9606.ENSP00000414109	0	0	0	0	0.896	0	0	0.308	0.925
FOXM1	NUSAP1	9606.ENSP00000342307	9606.ENSP00000453403	0	0	0	0	0.889	0.07	0	0.365	0.928
FOXM1	CDCA8	9606.ENSP00000342307	9606.ENSP00000362146	0	0	0	0	0.907	0	0	0.392	0.941
FOXM1	TOP2A	9606.ENSP00000342307	9606.ENSP00000411532	0	0	0	0	0.848	0.27	0	0.517	0.941
FOXM1	MKI67	9606.ENSP00000342307	9606.ENSP00000357643	0	0	0	0	0.945	0	0	0.497	0.971
FOXM1	CENPF	9606.ENSP00000342307	9606.ENSP00000355922	0	0	0	0	0.819	0	0.9	0.611	0.992
FOXM1	CDK1	9606.ENSP00000342307	9606.ENSP00000378699	0	0	0	0	0.835	0.543	0.9	0.643	0.996
FXYD1	ATP1B2	9606.ENSP00000481244	9606.ENSP00000250111	0	0	0	0	0.104	0.166	0.8	0.299	0.881
FXYD1	LGI4	9606.ENSP00000481244	9606.ENSP00000312273	0	0	0	0	0.338	0	0	0.157	0.418
GCGR	ADRB2	9606.ENSP00000383558	9606.ENSP00000305372	0	0	0	0	0	0	0	0.455	0.455
GCGR	PCK1	9606.ENSP00000383558	9606.ENSP00000319814	0	0	0	0	0.074	0	0	0.484	0.502
GNMT	MTHFD1	9606.ENSP00000361894	9606.ENSP00000216605	0	0	0	0	0.062	0	0	0.745	0.751
GNMT	AZGP1	9606.ENSP00000361894	9606.ENSP00000292401	0	0	0	0	0.146	0	0	0.398	0.463
GNMT	MAT1A	9606.ENSP00000361894	9606.ENSP00000361287	0	0	0	0	0.145	0	0	0.739	0.767
GNMT	SRD5A2	9606.ENSP00000361894	9606.ENSP00000477587	0	0	0	0	0	0.236	0	0.387	0.511
GPER1	FOS	9606.ENSP00000380281	9606.ENSP00000306245	0	0	0	0	0	0	0	0.568	0.568
GPER1	CDK1	9606.ENSP00000380281	9606.ENSP00000378699	0	0	0	0	0	0	0	0.444	0.444
GPER1	DDR1	9606.ENSP00000380281	9606.ENSP00000427552	0	0	0	0	0	0	0	0.45	0.45
GPIHBP1	APOC3	9606.ENSP00000480053	9606.ENSP00000227667	0	0	0	0	0.064	0	0.9	0.681	0.967
GPIHBP1	LCAT	9606.ENSP00000480053	9606.ENSP00000264005	0	0	0	0	0.062	0	0	0.407	0.419
GPIHBP1	APOA5	9606.ENSP00000480053	9606.ENSP00000445002	0	0	0	0	0.064	0	0	0.984	0.985
GPIHBP1	APOC2	9606.ENSP00000480053	9606.ENSP00000466775	0	0	0	0	0.062	0	0.9	0.857	0.985
GPM6B	TSPAN7	9606.ENSP00000316861	9606.ENSP00000367743	0	0	0	0	0.237	0	0	0.332	0.469
GPT2	ACOT12	9606.ENSP00000345282	9606.ENSP00000303246	0	0	0	0	0	0	0	0.431	0.431
GPT2	PKM	9606.ENSP00000345282	9606.ENSP00000320171	0	0	0	0	0.108	0.056	0	0.403	0.453
GPT2	ABAT	9606.ENSP00000345282	9606.ENSP00000379845	0	0	0	0	0.062	0.726	0	0.213	0.78
GPX3	GSTA2	9606.ENSP00000373477	9606.ENSP00000420168	0	0	0	0	0.062	0	0.65	0.372	0.776
GPX3	SEPP1	9606.ENSP00000373477	9606.ENSP00000420939	0	0	0	0	0.117	0	0	0.892	0.901
GSTA2	SULT2A1	9606.ENSP00000420168	9606.ENSP00000222002	0	0	0	0	0.086	0	0	0.392	0.421
GSTA2	CYP2C9	9606.ENSP00000420168	9606.ENSP00000260682	0	0	0	0	0.076	0.057	0.65	0.283	0.752
GSTA2	FOS	9606.ENSP00000420168	9606.ENSP00000306245	0	0	0	0	0	0	0.9	0.105	0.906
GSTA2	ADH1B	9606.ENSP00000420168	9606.ENSP00000306606	0	0	0	0	0.063	0.166	0.65	0.183	0.746
GSTA2	CYP1A2	9606.ENSP00000420168	9606.ENSP00000342007	0	0	0	0	0	0.057	0.65	0.407	0.787
GSTA2	GPX3	9606.ENSP00000420168	9606.ENSP00000373477	0	0	0	0	0.062	0	0.65	0.372	0.776
GSTA2	ADH6	9606.ENSP00000420168	9606.ENSP00000378359	0	0	0	0	0.107	0.166	0.65	0.233	0.773
GSTA2	EPHX1	9606.ENSP00000420168	9606.ENSP00000480004	0	0	0	0	0.063	0	0.65	0.474	0.812
HAMP	HPX	9606.ENSP00000471894	9606.ENSP00000265983	0	0	0	0	0.083	0	0	0.562	0.581
HAMP	A2M	9606.ENSP00000471894	9606.ENSP00000323929	0	0	0	0	0.062	0	0	0.981	0.981
HAO1	FERMT1	9606.ENSP00000368066	9606.ENSP00000217289	0	0	0	0	0	0	0	0.69	0.69
HAO1	EHHADH	9606.ENSP00000368066	9606.ENSP00000231887	0.07	0	0	0	0.072	0	0.9	0.568	0.957
HAO1	SLC27A2	9606.ENSP00000368066	9606.ENSP00000267842	0	0	0	0	0.127	0	0.9	0.136	0.918
HAO1	FGA	9606.ENSP00000368066	9606.ENSP00000306361	0	0	0	0	0.857	0	0	0.049	0.859
HAO1	C8A	9606.ENSP00000368066	9606.ENSP00000354458	0	0	0	0	0.418	0	0	0	0.418
HAO1	SERPINC1	9606.ENSP00000368066	9606.ENSP00000356671	0	0	0	0	0.504	0	0	0.139	0.555
HAO1	APOM	9606.ENSP00000368066	9606.ENSP00000365081	0	0	0	0	0.515	0	0	0.062	0.525
HAO1	HAO2	9606.ENSP00000368066	9606.ENSP00000483507	0	0	0.449	0.939	0.299	0	0.9	0.955	0.932
HAO1	EPHX2	9606.ENSP00000368066	9606.ENSP00000430269	0.156	0	0	0	0.064	0	0.9	0.278	0.935
HAO2	AFM	9606.ENSP00000483507	9606.ENSP00000226355	0	0	0	0	0.433	0	0	0	0.433
HAO2	EHHADH	9606.ENSP00000483507	9606.ENSP00000231887	0.07	0	0	0	0.065	0	0.9	0.623	0.962
HAO2	FETUB	9606.ENSP00000483507	9606.ENSP00000265029	0	0	0	0	0.547	0	0	0	0.547
HAO2	SLC27A2	9606.ENSP00000483507	9606.ENSP00000267842	0	0	0	0	0.076	0	0.9	0.162	0.915
HAO2	FGA	9606.ENSP00000483507	9606.ENSP00000306361	0	0	0	0	0.542	0	0	0.129	0.584
HAO2	PCK1	9606.ENSP00000483507	9606.ENSP00000319814	0	0	0	0	0.32	0	0	0.199	0.432
HAO2	ACSM5	9606.ENSP00000483507	9606.ENSP00000327916	0	0	0	0	0.199	0	0	0.342	0.45
HAO2	ANG	9606.ENSP00000483507	9606.ENSP00000336762	0	0	0	0	0.497	0	0	0.211	0.586
HAO2	HAO1	9606.ENSP00000483507	9606.ENSP00000368066	0	0	0.449	0.939	0.299	0	0.9	0.955	0.932
HAO2	HGFAC	9606.ENSP00000483507	9606.ENSP00000421801	0	0	0	0	0.453	0	0	0	0.453
HAO2	EPHX2	9606.ENSP00000483507	9606.ENSP00000430269	0.156	0	0	0	0.062	0	0.9	0.249	0.932
HGFAC	F9	9606.ENSP00000421801	9606.ENSP00000218099	0	0	0	0.689	0.525	0.056	0	0.145	0.548
HGFAC	TTR	9606.ENSP00000421801	9606.ENSP00000237014	0	0	0	0	0.472	0	0	0.082	0.494
HGFAC	SERPINA10	9606.ENSP00000421801	9606.ENSP00000261994	0	0	0	0	0.486	0.12	0	0.042	0.528
HGFAC	C6	9606.ENSP00000421801	9606.ENSP00000263413	0	0	0	0	0.471	0.077	0	0.05	0.495
HGFAC	FETUB	9606.ENSP00000421801	9606.ENSP00000265029	0	0	0	0	0.508	0.056	0	0.09	0.54
HGFAC	ITIH1	9606.ENSP00000421801	9606.ENSP00000273283	0	0	0	0	0.119	0.056	0	0.342	0.405
HGFAC	FGA	9606.ENSP00000421801	9606.ENSP00000306361	0	0	0	0	0.528	0.109	0	0.048	0.564
HGFAC	F2	9606.ENSP00000421801	9606.ENSP00000308541	0	0	0	0.635	0.264	0.225	0	0.343	0.474
HGFAC	SPINT1	9606.ENSP00000421801	9606.ENSP00000342098	0	0	0	0	0	0.97	0	0.933	0.997
HGFAC	PROZ	9606.ENSP00000421801	9606.ENSP00000344458	0	0	0	0	0.522	0.056	0	0.321	0.666
HGFAC	C8A	9606.ENSP00000421801	9606.ENSP00000354458	0	0	0	0	0.432	0.151	0	0.131	0.545
HGFAC	SERPINC1	9606.ENSP00000421801	9606.ENSP00000356671	0	0	0	0	0.538	0.12	0	0.228	0.658
HGFAC	AHSG	9606.ENSP00000421801	9606.ENSP00000393887	0	0	0	0	0.557	0.056	0	0.089	0.586
HGFAC	HAO2	9606.ENSP00000421801	9606.ENSP00000483507	0	0	0	0	0.453	0	0	0	0.453
HIBCH	EHHADH	9606.ENSP00000352706	9606.ENSP00000231887	0	0	0	0.591	0.062	0	0.9	0.313	0.913
HIBCH	ACAT1	9606.ENSP00000352706	9606.ENSP00000265838	0.057	0	0	0	0.239	0.251	0	0.268	0.554
HIBCH	AMDHD1	9606.ENSP00000352706	9606.ENSP00000266736	0	0	0	0	0	0	0	0.454	0.454
HIBCH	ADHFE1	9606.ENSP00000352706	9606.ENSP00000379865	0.051	0	0	0	0.147	0.402	0	0.717	0.844
HIBCH	ECHS1	9606.ENSP00000352706	9606.ENSP00000357535	0	0	0.371	0.694	0.126	0.386	0.9	0.767	0.959
HJURP	TRIP13	9606.ENSP00000414109	9606.ENSP00000166345	0	0	0	0	0.78	0	0	0.339	0.849
HJURP	CENPM	9606.ENSP00000414109	9606.ENSP00000215980	0	0	0	0	0.783	0	0.6	0.322	0.936
HJURP	OIP5	9606.ENSP00000414109	9606.ENSP00000220514	0	0	0	0	0.775	0.27	0.6	0.9	0.992
HJURP	RAD51AP1	9606.ENSP00000414109	9606.ENSP00000228843	0	0	0	0	0.778	0	0	0.097	0.791
HJURP	DLGAP5	9606.ENSP00000414109	9606.ENSP00000247191	0	0	0	0	0.895	0	0	0.401	0.934
HJURP	CCNB1	9606.ENSP00000414109	9606.ENSP00000256442	0	0	0	0	0.806	0	0	0.213	0.841
HJURP	MCM4	9606.ENSP00000414109	9606.ENSP00000262105	0	0	0	0	0.583	0	0	0.213	0.658
HJURP	PKMYT1	9606.ENSP00000414109	9606.ENSP00000262300	0	0	0	0	0.556	0	0	0.108	0.587
HJURP	MCM2	9606.ENSP00000414109	9606.ENSP00000265056	0	0	0	0	0.618	0.27	0	0.454	0.834
HJURP	ANLN	9606.ENSP00000414109	9606.ENSP00000265748	0	0	0	0	0.777	0	0	0.222	0.819
HJURP	CDCA5	9606.ENSP00000414109	9606.ENSP00000275517	0	0	0	0	0.565	0	0	0.308	0.686
HJURP	CENPU	9606.ENSP00000414109	9606.ENSP00000281453	0	0	0	0	0.615	0	0.6	0.493	0.915
HJURP	BUB1B	9606.ENSP00000414109	9606.ENSP00000287598	0	0	0	0	0.887	0	0	0.321	0.92
HJURP	MELK	9606.ENSP00000414109	9606.ENSP00000298048	0	0	0	0	0.842	0	0	0.456	0.91
HJURP	KIAA0101	9606.ENSP00000414109	9606.ENSP00000300035	0	0	0	0	0.834	0	0	0.102	0.844
HJURP	CDT1	9606.ENSP00000414109	9606.ENSP00000301019	0	0	0	0	0.768	0	0	0.206	0.808
HJURP	BUB1	9606.ENSP00000414109	9606.ENSP00000302530	0	0	0	0	0.918	0	0	0.366	0.946
HJURP	CKAP2L	9606.ENSP00000414109	9606.ENSP00000305204	0	0	0	0	0.48	0	0	0.397	0.673
HJURP	FANCI	9606.ENSP00000414109	9606.ENSP00000310842	0	0	0	0	0.75	0	0	0.124	0.771
HJURP	TYMS	9606.ENSP00000414109	9606.ENSP00000315644	0	0	0	0	0.685	0	0	0.171	0.727
HJURP	CDCA2	9606.ENSP00000414109	9606.ENSP00000328228	0	0	0	0	0.549	0	0	0.137	0.594
HJURP	KNTC1	9606.ENSP00000414109	9606.ENSP00000328236	0	0	0	0	0.381	0	0	0.285	0.539
HJURP	CDKN3	9606.ENSP00000414109	9606.ENSP00000335357	0	0	0	0	0.787	0	0	0	0.787
HJURP	FOXM1	9606.ENSP00000414109	9606.ENSP00000342307	0	0	0	0	0.896	0	0	0.308	0.925
HJURP	RRM2	9606.ENSP00000414109	9606.ENSP00000353770	0	0	0	0	0.885	0	0	0.261	0.911
HJURP	CENPF	9606.ENSP00000414109	9606.ENSP00000355922	0	0	0	0	0.894	0	0	0.376	0.931
HJURP	KIF14	9606.ENSP00000414109	9606.ENSP00000356319	0	0	0	0	0.789	0.27	0	0.239	0.872
HJURP	ASPM	9606.ENSP00000414109	9606.ENSP00000356379	0	0	0	0	0.893	0	0	0.334	0.925
HJURP	MKI67	9606.ENSP00000414109	9606.ENSP00000357643	0	0	0	0	0.918	0	0	0.211	0.933
HJURP	CEP55	9606.ENSP00000414109	9606.ENSP00000360540	0	0	0	0	0.839	0	0	0.324	0.887
HJURP	STIL	9606.ENSP00000414109	9606.ENSP00000360944	0	0	0	0	0.598	0	0	0.201	0.665
HJURP	CDCA8	9606.ENSP00000414109	9606.ENSP00000362146	0	0	0	0	0.892	0	0	0.401	0.932
HJURP	KIF4A	9606.ENSP00000414109	9606.ENSP00000363524	0	0	0	0	0.81	0	0	0.431	0.887
HJURP	PTTG1	9606.ENSP00000414109	9606.ENSP00000377536	0	0	0	0	0.815	0	0	0.217	0.848
HJURP	CDK1	9606.ENSP00000414109	9606.ENSP00000378699	0	0	0	0	0.834	0	0	0.524	0.917
HJURP	CENPK	9606.ENSP00000414109	9606.ENSP00000379911	0	0	0	0	0.284	0	0.6	0.409	0.815
HJURP	TOP2A	9606.ENSP00000414109	9606.ENSP00000411532	0	0	0	0	0.901	0	0	0.376	0.936
HJURP	NUSAP1	9606.ENSP00000414109	9606.ENSP00000453403	0	0	0	0	0.906	0	0	0.392	0.94
HPR	APOC3	9606.ENSP00000441828	9606.ENSP00000227667	0	0	0	0	0.297	0	0.72	0.285	0.847
HPR	LCAT	9606.ENSP00000441828	9606.ENSP00000264005	0	0	0	0	0.063	0	0.72	0.316	0.804
HPR	HPX	9606.ENSP00000441828	9606.ENSP00000265983	0	0	0	0	0.174	0	0	0.503	0.572
HPR	ITIH4	9606.ENSP00000441828	9606.ENSP00000266041	0	0	0	0	0.133	0.056	0	0.502	0.557
HPR	SAA4	9606.ENSP00000441828	9606.ENSP00000278222	0	0	0	0	0.159	0	0.54	0.254	0.686
HPR	A2M	9606.ENSP00000441828	9606.ENSP00000323929	0	0	0	0	0.108	0.134	0	0.302	0.414
HPR	APOM	9606.ENSP00000441828	9606.ENSP00000365081	0	0	0	0	0.064	0	0.72	0.324	0.807
HPR	APOF	9606.ENSP00000441828	9606.ENSP00000381250	0	0	0	0	0.067	0	0.54	0.402	0.72
HPR	TF	9606.ENSP00000441828	9606.ENSP00000385834	0	0	0	0	0.271	0.169	0	0.293	0.534
HPR	SAA2	9606.ENSP00000441828	9606.ENSP00000436126	0	0	0	0	0.063	0	0.54	0.058	0.558
HPR	APOA5	9606.ENSP00000441828	9606.ENSP00000445002	0	0	0	0	0.253	0	0.72	0.057	0.785
HPR	APOC2	9606.ENSP00000441828	9606.ENSP00000466775	0	0	0	0	0.102	0	0.72	0.243	0.793
HPX	AFM	9606.ENSP00000265983	9606.ENSP00000226355	0	0	0	0	0.188	0.141	0	0.507	0.626
HPX	APOC3	9606.ENSP00000265983	9606.ENSP00000227667	0	0	0	0	0.489	0	0	0.236	0.593
HPX	TTR	9606.ENSP00000265983	9606.ENSP00000237014	0	0	0	0	0.205	0	0	0.64	0.701
HPX	LCAT	9606.ENSP00000265983	9606.ENSP00000264005	0	0	0	0	0.093	0	0	0.386	0.419
HPX	KNG1	9606.ENSP00000265983	9606.ENSP00000265023	0	0	0	0	0.172	0	0	0.504	0.572
HPX	FETUB	9606.ENSP00000265983	9606.ENSP00000265029	0	0	0	0	0.246	0	0	0.323	0.467
HPX	MMP14	9606.ENSP00000265983	9606.ENSP00000308208	0	0	0	0.556	0.062	0	0	0.929	0.448
HPX	ITIH1	9606.ENSP00000265983	9606.ENSP00000273283	0	0	0	0	0.211	0	0	0.364	0.477
HPX	RBP4	9606.ENSP00000265983	9606.ENSP00000360522	0	0	0	0	0.164	0	0	0.465	0.533
HPX	LRG1	9606.ENSP00000265983	9606.ENSP00000302621	0	0	0	0	0.077	0	0	0.529	0.547
HPX	ITIH4	9606.ENSP00000265983	9606.ENSP00000266041	0	0	0	0	0.191	0	0	0.473	0.555
HPX	AZGP1	9606.ENSP00000265983	9606.ENSP00000292401	0	0	0	0	0.151	0	0	0.503	0.56
HPX	F2	9606.ENSP00000265983	9606.ENSP00000308541	0	0	0	0	0.331	0	0	0.375	0.564
HPX	HPR	9606.ENSP00000265983	9606.ENSP00000441828	0	0	0	0	0.174	0	0	0.503	0.572
HPX	HAMP	9606.ENSP00000265983	9606.ENSP00000471894	0	0	0	0	0.083	0	0	0.562	0.581
HPX	A2M	9606.ENSP00000265983	9606.ENSP00000323929	0	0	0	0	0.108	0	0	0.685	0.707
HPX	TF	9606.ENSP00000265983	9606.ENSP00000385834	0	0	0	0	0.145	0	0	0.695	0.728
HPX	SERPINC1	9606.ENSP00000265983	9606.ENSP00000356671	0	0	0	0	0.506	0.056	0	0.539	0.766
HPX	AHSG	9606.ENSP00000265983	9606.ENSP00000393887	0	0	0	0	0.49	0	0	0.666	0.823
HPX	FGA	9606.ENSP00000265983	9606.ENSP00000306361	0	0	0	0	0.744	0.258	0	0.268	0.849
HRC	SULT2A1	9606.ENSP00000252825	9606.ENSP00000222002	0	0	0	0	0	0	0	0.769	0.769
HRC	HSPB6	9606.ENSP00000252825	9606.ENSP00000468057	0	0	0	0	0.105	0	0	0.42	0.459
HRC	APOC2	9606.ENSP00000252825	9606.ENSP00000466775	0	0	0	0	0	0	0	0.642	0.642
HSD17B6	UGT2B10	9606.ENSP00000451406	9606.ENSP00000265403	0	0	0	0	0.077	0	0.65	0.173	0.709
HSD17B6	UGT2B7	9606.ENSP00000451406	9606.ENSP00000304811	0	0	0	0	0.077	0	0.65	0.208	0.721
HSD17B6	AOX1	9606.ENSP00000451406	9606.ENSP00000363832	0	0	0	0	0.062	0	0.9	0.272	0.925
HSD17B6	AKR1C4	9606.ENSP00000451406	9606.ENSP00000369814	0	0	0	0	0.062	0	0	0.559	0.568
HSD17B6	SRD5A2	9606.ENSP00000451406	9606.ENSP00000477587	0	0	0	0	0.08	0	0.9	0.561	0.956
HSPB6	HRC	9606.ENSP00000468057	9606.ENSP00000252825	0	0	0	0	0.105	0	0	0.42	0.459
IL33	CXCL12	9606.ENSP00000370842	9606.ENSP00000379140	0	0	0	0	0.076	0	0	0.423	0.444
INSIG1	MLXIPL	9606.ENSP00000344741	9606.ENSP00000320886	0	0	0	0	0	0	0	0.536	0.536
INSIG1	ACSL1	9606.ENSP00000344741	9606.ENSP00000422607	0	0	0	0	0	0	0	0.458	0.458
ITGA11	COMP	9606.ENSP00000327290	9606.ENSP00000222271	0	0	0	0	0.081	0.067	0.6	0.206	0.691
ITGA11	COL1A1	9606.ENSP00000327290	9606.ENSP00000225964	0	0	0	0	0.156	0	0.9	0.377	0.942
ITGA11	LAMC2	9606.ENSP00000327290	9606.ENSP00000264144	0	0	0	0	0.062	0.153	0.6	0.379	0.776
ITGA11	ITGA2	9606.ENSP00000327290	9606.ENSP00000296585	0	0	0	0.861	0	0	0.9	0.643	0.908
ITGA11	LAMB3	9606.ENSP00000327290	9606.ENSP00000375778	0	0	0	0	0.063	0.103	0.6	0.167	0.682
ITGA2	COMP	9606.ENSP00000296585	9606.ENSP00000222271	0	0	0	0	0	0.067	0.6	0.159	0.658
ITGA2	COL1A1	9606.ENSP00000296585	9606.ENSP00000225964	0	0	0	0	0.069	0.463	0.9	0.402	0.966
ITGA2	LAMC2	9606.ENSP00000296585	9606.ENSP00000264144	0	0	0	0	0.117	0.153	0.9	0.336	0.943
ITGA2	DDR1	9606.ENSP00000296585	9606.ENSP00000427552	0	0	0	0	0.051	0	0	0.71	0.713
ITGA2	ITGA11	9606.ENSP00000296585	9606.ENSP00000327290	0	0	0	0.861	0	0	0.9	0.643	0.908
ITGA2	LAMB3	9606.ENSP00000296585	9606.ENSP00000375778	0	0	0	0	0.122	0.103	0.9	0.365	0.943
ITIH1	AFM	9606.ENSP00000273283	9606.ENSP00000226355	0	0	0	0	0.204	0.243	0	0.391	0.601
ITIH1	SERPINA10	9606.ENSP00000273283	9606.ENSP00000261994	0	0	0	0	0.106	0	0	0.452	0.49
ITIH1	KNG1	9606.ENSP00000273283	9606.ENSP00000265023	0	0	0	0	0.135	0	0	0.396	0.455
ITIH1	FETUB	9606.ENSP00000273283	9606.ENSP00000265029	0	0	0	0	0.119	0	0	0.413	0.461
ITIH1	HPX	9606.ENSP00000273283	9606.ENSP00000265983	0	0	0	0	0.211	0	0	0.364	0.477
ITIH1	HGFAC	9606.ENSP00000273283	9606.ENSP00000421801	0	0	0	0	0.119	0.056	0	0.342	0.405
ITIH1	SERPINC1	9606.ENSP00000273283	9606.ENSP00000356671	0	0	0	0	0.204	0	0	0.304	0.423
ITIH1	C8A	9606.ENSP00000273283	9606.ENSP00000354458	0	0	0	0	0.231	0	0	0.3	0.439
ITIH1	A2M	9606.ENSP00000273283	9606.ENSP00000323929	0.044	0	0	0	0.065	0.179	0	0.338	0.449
ITIH1	FGA	9606.ENSP00000273283	9606.ENSP00000306361	0	0	0	0	0.283	0	0	0.264	0.45
ITIH1	AHSG	9606.ENSP00000273283	9606.ENSP00000393887	0	0	0	0	0.18	0	0	0.38	0.47
ITIH1	CLEC3B	9606.ENSP00000273283	9606.ENSP00000296130	0	0	0	0	0	0	0	0.475	0.475
ITIH4	AFM	9606.ENSP00000266041	9606.ENSP00000226355	0	0	0	0	0.141	0.13	0	0.374	0.492
ITIH4	TTR	9606.ENSP00000266041	9606.ENSP00000237014	0	0	0	0	0.157	0	0	0.481	0.543
ITIH4	SERPINA10	9606.ENSP00000266041	9606.ENSP00000261994	0	0	0	0	0.168	0	0	0.318	0.408
ITIH4	KNG1	9606.ENSP00000266041	9606.ENSP00000265023	0	0	0	0	0.11	0	0	0.541	0.574
ITIH4	FETUB	9606.ENSP00000266041	9606.ENSP00000265029	0	0	0	0	0.268	0	0	0.325	0.484
ITIH4	HPX	9606.ENSP00000266041	9606.ENSP00000265983	0	0	0	0	0.191	0	0	0.473	0.555
ITIH4	SEPP1	9606.ENSP00000266041	9606.ENSP00000420939	0	0	0	0	0.066	0	0.3	0.157	0.4
ITIH4	AZGP1	9606.ENSP00000266041	9606.ENSP00000292401	0	0	0	0	0.167	0	0	0.321	0.41
ITIH4	TAT	9606.ENSP00000266041	9606.ENSP00000348234	0	0	0	0	0.167	0	0	0.326	0.414
ITIH4	CLEC3B	9606.ENSP00000266041	9606.ENSP00000296130	0	0	0	0	0.084	0	0.3	0.175	0.425
ITIH4	TF	9606.ENSP00000266041	9606.ENSP00000385834	0	0	0	0	0.08	0	0	0.403	0.427
ITIH4	LRG1	9606.ENSP00000266041	9606.ENSP00000302621	0	0	0	0	0.082	0	0	0.417	0.441
ITIH4	FGA	9606.ENSP00000266041	9606.ENSP00000306361	0	0	0	0	0.166	0	0	0.392	0.471
ITIH4	F2	9606.ENSP00000266041	9606.ENSP00000308541	0	0	0	0	0.145	0.056	0	0.401	0.474
ITIH4	HPR	9606.ENSP00000266041	9606.ENSP00000441828	0	0	0	0	0.133	0.056	0	0.502	0.557
ITIH4	A2M	9606.ENSP00000266041	9606.ENSP00000323929	0.044	0	0	0	0.083	0.105	0	0.518	0.571
ITIH4	CXCL12	9606.ENSP00000266041	9606.ENSP00000379140	0	0	0	0	0	0	0	0.606	0.606
ITIH4	AHSG	9606.ENSP00000266041	9606.ENSP00000393887	0	0	0	0	0.188	0	0	0.55	0.619
ITIH4	SERPINC1	9606.ENSP00000266041	9606.ENSP00000356671	0	0	0	0	0.191	0	0	0.577	0.644
KDM5B	CCL14	9606.ENSP00000356234	9606.ENSP00000479097	0	0	0	0	0	0	0	0.632	0.632
KIAA0101	TRIP13	9606.ENSP00000300035	9606.ENSP00000166345	0	0	0	0	0.704	0	0	0.257	0.77
KIAA0101	CENPM	9606.ENSP00000300035	9606.ENSP00000215980	0	0	0	0	0.785	0	0	0.308	0.845
KIAA0101	OIP5	9606.ENSP00000300035	9606.ENSP00000220514	0	0	0	0	0.83	0	0	0.157	0.851
KIAA0101	RAD51AP1	9606.ENSP00000300035	9606.ENSP00000228843	0	0	0	0	0.789	0	0	0.211	0.826
KIAA0101	DLGAP5	9606.ENSP00000300035	9606.ENSP00000247191	0	0	0	0	0.894	0	0	0.501	0.945
KIAA0101	CCNB1	9606.ENSP00000300035	9606.ENSP00000256442	0	0	0	0	0.892	0	0	0.308	0.922
KIAA0101	MCM4	9606.ENSP00000300035	9606.ENSP00000262105	0	0	0	0	0.709	0	0	0.249	0.773
KIAA0101	MCM2	9606.ENSP00000300035	9606.ENSP00000265056	0	0	0	0	0.69	0	0	0.145	0.724
KIAA0101	ANLN	9606.ENSP00000300035	9606.ENSP00000265748	0	0	0	0	0.676	0	0	0.095	0.694
KIAA0101	CDCA5	9606.ENSP00000300035	9606.ENSP00000275517	0	0	0	0	0.744	0	0	0.224	0.792
KIAA0101	CENPU	9606.ENSP00000300035	9606.ENSP00000281453	0	0	0	0	0.808	0	0	0.1	0.82
KIAA0101	BUB1B	9606.ENSP00000300035	9606.ENSP00000287598	0	0	0	0	0.921	0	0	0.318	0.944
KIAA0101	MELK	9606.ENSP00000300035	9606.ENSP00000298048	0	0	0	0	0.868	0	0	0.391	0.916
KIAA0101	STIL	9606.ENSP00000300035	9606.ENSP00000360944	0	0	0	0	0.54	0	0	0.043	0.541
KIAA0101	CDCA2	9606.ENSP00000300035	9606.ENSP00000328228	0	0	0	0	0.563	0	0	0	0.563
KIAA0101	KNTC1	9606.ENSP00000300035	9606.ENSP00000328236	0	0	0	0	0.618	0	0	0.093	0.639
KIAA0101	CENPK	9606.ENSP00000300035	9606.ENSP00000379911	0	0	0	0	0.654	0	0	0.184	0.706
KIAA0101	KIF14	9606.ENSP00000300035	9606.ENSP00000356319	0	0	0	0	0.665	0	0	0.182	0.714
KIAA0101	UBE2T	9606.ENSP00000300035	9606.ENSP00000356243	0	0	0	0	0.655	0	0	0.213	0.717
KIAA0101	CDT1	9606.ENSP00000300035	9606.ENSP00000301019	0	0	0	0	0.657	0	0	0.233	0.726
KIAA0101	FOXM1	9606.ENSP00000300035	9606.ENSP00000342307	0	0	0	0	0.702	0	0	0.269	0.773
KIAA0101	FANCI	9606.ENSP00000300035	9606.ENSP00000310842	0	0	0	0	0.794	0	0	0.119	0.811
KIAA0101	HJURP	9606.ENSP00000300035	9606.ENSP00000414109	0	0	0	0	0.834	0	0	0.102	0.844
KIAA0101	KIF4A	9606.ENSP00000300035	9606.ENSP00000363524	0	0	0	0	0.828	0	0	0.153	0.849
KIAA0101	CDKN3	9606.ENSP00000300035	9606.ENSP00000335357	0	0	0	0	0.838	0	0	0.126	0.852
KIAA0101	MKI67	9606.ENSP00000300035	9606.ENSP00000357643	0	0	0	0	0.798	0	0	0.365	0.866
KIAA0101	TYMS	9606.ENSP00000300035	9606.ENSP00000315644	0	0	0	0	0.834	0	0	0.301	0.879
KIAA0101	CENPF	9606.ENSP00000300035	9606.ENSP00000355922	0	0	0	0	0.816	0	0	0.402	0.885
KIAA0101	PTTG1	9606.ENSP00000300035	9606.ENSP00000377536	0	0	0	0	0.84	0	0	0.321	0.887
KIAA0101	CEP55	9606.ENSP00000300035	9606.ENSP00000360540	0	0	0	0	0.852	0	0	0.416	0.91
KIAA0101	CDCA8	9606.ENSP00000300035	9606.ENSP00000362146	0	0	0	0	0.918	0	0	0.225	0.934
KIAA0101	BUB1	9606.ENSP00000300035	9606.ENSP00000302530	0	0	0	0	0.922	0	0	0.186	0.934
KIAA0101	RRM2	9606.ENSP00000300035	9606.ENSP00000353770	0	0	0	0	0.917	0	0	0.325	0.941
KIAA0101	NUSAP1	9606.ENSP00000300035	9606.ENSP00000453403	0	0	0	0	0.891	0	0	0.517	0.945
KIAA0101	ASPM	9606.ENSP00000300035	9606.ENSP00000356379	0	0	0	0	0.907	0	0	0.475	0.949
KIAA0101	CDK1	9606.ENSP00000300035	9606.ENSP00000378699	0	0	0	0	0.942	0	0	0.283	0.956
KIAA0101	TOP2A	9606.ENSP00000300035	9606.ENSP00000411532	0	0	0	0	0.959	0	0	0.42	0.975
KIF14	TRIP13	9606.ENSP00000356319	9606.ENSP00000166345	0	0	0	0	0.786	0.27	0	0.223	0.868
KIF14	CENPM	9606.ENSP00000356319	9606.ENSP00000215980	0	0	0	0	0.348	0	0	0.119	0.401
KIF14	OIP5	9606.ENSP00000356319	9606.ENSP00000220514	0	0	0	0	0.746	0	0	0.107	0.763
KIF14	RAD51AP1	9606.ENSP00000356319	9606.ENSP00000228843	0	0	0	0	0.76	0	0	0.096	0.773
KIF14	DLGAP5	9606.ENSP00000356319	9606.ENSP00000247191	0	0	0	0	0.846	0.056	0	0.427	0.909
KIF14	CCNB1	9606.ENSP00000356319	9606.ENSP00000256442	0	0	0	0	0.789	0.139	0	0.336	0.869
KIF14	MCM4	9606.ENSP00000356319	9606.ENSP00000262105	0	0	0	0	0.35	0.282	0	0.163	0.575
KIF14	E2F3	9606.ENSP00000356319	9606.ENSP00000262904	0	0	0	0	0.092	0	0	0.393	0.426
KIF14	MCM2	9606.ENSP00000356319	9606.ENSP00000265056	0	0	0	0	0.31	0.282	0	0.224	0.582
KIF14	ANLN	9606.ENSP00000356319	9606.ENSP00000265748	0	0	0	0	0.76	0.292	0	0.581	0.922
KIF14	RHOB	9606.ENSP00000356319	9606.ENSP00000272233	0	0	0	0	0	0.086	0.6	0.067	0.629
KIF14	CDCA5	9606.ENSP00000356319	9606.ENSP00000275517	0	0	0	0	0.543	0.27	0	0.338	0.76
KIF14	CENPU	9606.ENSP00000356319	9606.ENSP00000281453	0	0	0	0	0.535	0.121	0	0.308	0.692
KIF14	BUB1B	9606.ENSP00000356319	9606.ENSP00000287598	0	0	0	0	0.795	0.183	0	0.331	0.878
KIF14	MELK	9606.ENSP00000356319	9606.ENSP00000298048	0	0	0	0	0.796	0	0	0.306	0.852
KIF14	KIAA0101	9606.ENSP00000356319	9606.ENSP00000300035	0	0	0	0	0.665	0	0	0.182	0.714
KIF14	BUB1	9606.ENSP00000356319	9606.ENSP00000302530	0	0	0	0	0.81	0.183	0	0.423	0.902
KIF14	CKAP2L	9606.ENSP00000356319	9606.ENSP00000305204	0	0	0	0	0.559	0	0	0.428	0.737
KIF14	FANCI	9606.ENSP00000356319	9606.ENSP00000310842	0	0	0	0	0.681	0	0	0.113	0.705
KIF14	TYMS	9606.ENSP00000356319	9606.ENSP00000315644	0	0	0	0	0.498	0	0	0.122	0.54
KIF14	CDCA2	9606.ENSP00000356319	9606.ENSP00000328228	0	0	0	0	0.56	0	0	0.254	0.658
KIF14	KNTC1	9606.ENSP00000356319	9606.ENSP00000328236	0	0	0	0	0.561	0	0	0.107	0.592
KIF14	CDKN3	9606.ENSP00000356319	9606.ENSP00000335357	0	0	0	0	0.756	0.085	0	0.052	0.769
KIF14	FOXM1	9606.ENSP00000356319	9606.ENSP00000342307	0	0	0	0	0.698	0.058	0	0.14	0.734
KIF14	RRM2	9606.ENSP00000356319	9606.ENSP00000353770	0	0	0	0	0.705	0	0	0.181	0.748
KIF14	CENPF	9606.ENSP00000356319	9606.ENSP00000355922	0	0	0	0	0.809	0.27	0	0.515	0.926
KIF14	LAMB3	9606.ENSP00000356319	9606.ENSP00000375778	0	0	0	0	0	0.27	0	0.302	0.468
KIF14	CENPK	9606.ENSP00000356319	9606.ENSP00000379911	0	0	0	0	0.332	0.121	0	0.281	0.541
KIF14	STIL	9606.ENSP00000356319	9606.ENSP00000360944	0	0	0	0	0.664	0	0	0.107	0.687
KIF14	PTTG1	9606.ENSP00000356319	9606.ENSP00000377536	0	0	0	0	0.665	0	0	0.213	0.725
KIF14	HJURP	9606.ENSP00000356319	9606.ENSP00000414109	0	0	0	0	0.789	0.27	0	0.239	0.872
KIF14	CDCA8	9606.ENSP00000356319	9606.ENSP00000362146	0	0	0	0	0.788	0.27	0	0.268	0.876
KIF14	TOP2A	9606.ENSP00000356319	9606.ENSP00000411532	0	0	0	0	0.792	0.27	0	0.332	0.89
KIF14	KIF4A	9606.ENSP00000356319	9606.ENSP00000363524	0	0	0	0.616	0.785	0.284	0	0.851	0.891
KIF14	NUSAP1	9606.ENSP00000356319	9606.ENSP00000453403	0	0	0	0	0.823	0.27	0	0.293	0.901
KIF14	CDK1	9606.ENSP00000356319	9606.ENSP00000378699	0	0	0	0	0.795	0.354	0	0.346	0.906
KIF14	MKI67	9606.ENSP00000356319	9606.ENSP00000357643	0	0	0	0	0.802	0.316	0	0.367	0.907
KIF14	CEP55	9606.ENSP00000356319	9606.ENSP00000360540	0	0	0	0	0.842	0.281	0	0.476	0.935
KIF14	ASPM	9606.ENSP00000356319	9606.ENSP00000356379	0	0	0	0	0.915	0.423	0	0.594	0.978
KIF24	BUB1B	9606.ENSP00000368464	9606.ENSP00000287598	0	0	0	0	0.246	0.183	0	0.202	0.466
KIF24	BUB1	9606.ENSP00000368464	9606.ENSP00000302530	0	0	0	0	0.245	0.183	0	0.204	0.467
KIF24	ASPM	9606.ENSP00000368464	9606.ENSP00000356379	0	0	0	0	0.24	0.243	0	0.254	0.534
KIF4A	TRIP13	9606.ENSP00000363524	9606.ENSP00000166345	0	0	0	0	0.808	0	0	0.333	0.867
KIF4A	CENPM	9606.ENSP00000363524	9606.ENSP00000215980	0	0	0	0	0.674	0	0	0.181	0.722
KIF4A	OIP5	9606.ENSP00000363524	9606.ENSP00000220514	0	0	0	0	0.8	0	0	0	0.8
KIF4A	RAD51AP1	9606.ENSP00000363524	9606.ENSP00000228843	0	0	0	0	0.767	0	0	0.236	0.814
KIF4A	DLGAP5	9606.ENSP00000363524	9606.ENSP00000247191	0	0	0	0	0.939	0.056	0	0.515	0.969
KIF4A	CCNB1	9606.ENSP00000363524	9606.ENSP00000256442	0	0	0	0	0.888	0.139	0	0.586	0.957
KIF4A	MCM4	9606.ENSP00000363524	9606.ENSP00000262105	0	0	0	0	0.887	0.057	0	0.262	0.914
KIF4A	PKMYT1	9606.ENSP00000363524	9606.ENSP00000262300	0	0	0	0	0.549	0.102	0	0.151	0.626
KIF4A	MCM2	9606.ENSP00000363524	9606.ENSP00000265056	0	0	0	0	0.756	0.057	0	0.223	0.805
KIF4A	ANLN	9606.ENSP00000363524	9606.ENSP00000265748	0	0	0	0	0.796	0.07	0	0.614	0.92
KIF4A	CDCA5	9606.ENSP00000363524	9606.ENSP00000275517	0	0	0	0	0.733	0	0	0.426	0.84
KIF4A	CENPU	9606.ENSP00000363524	9606.ENSP00000281453	0	0	0	0	0.565	0.121	0	0.241	0.684
KIF4A	BUB1B	9606.ENSP00000363524	9606.ENSP00000287598	0	0	0	0	0.94	0.183	0	0.546	0.975
KIF4A	MELK	9606.ENSP00000363524	9606.ENSP00000298048	0	0	0	0	0.926	0	0	0.414	0.955
KIF4A	KIAA0101	9606.ENSP00000363524	9606.ENSP00000300035	0	0	0	0	0.828	0	0	0.153	0.849
KIF4A	CDT1	9606.ENSP00000363524	9606.ENSP00000301019	0	0	0	0	0.624	0.101	0	0.143	0.685
KIF4A	BUB1	9606.ENSP00000363524	9606.ENSP00000302530	0	0	0	0	0.959	0.183	0	0.721	0.99
KIF4A	CKAP2L	9606.ENSP00000363524	9606.ENSP00000305204	0	0	0	0	0.666	0	0	0.112	0.691
KIF4A	FANCI	9606.ENSP00000363524	9606.ENSP00000310842	0	0	0	0	0.751	0	0	0.206	0.794
KIF4A	TYMS	9606.ENSP00000363524	9606.ENSP00000315644	0	0	0	0	0.607	0	0	0.09	0.628
KIF4A	CDCA2	9606.ENSP00000363524	9606.ENSP00000328228	0	0	0	0	0.613	0	0	0.467	0.785
KIF4A	KNTC1	9606.ENSP00000363524	9606.ENSP00000328236	0	0	0	0	0.546	0	0	0.213	0.628
KIF4A	CDKN3	9606.ENSP00000363524	9606.ENSP00000335357	0	0	0	0	0.809	0.085	0	0.094	0.827
KIF4A	FOXM1	9606.ENSP00000363524	9606.ENSP00000342307	0	0	0	0	0.819	0.058	0	0.324	0.874
KIF4A	SGOL2	9606.ENSP00000363524	9606.ENSP00000350447	0	0	0	0	0.5	0	0	0.234	0.601
KIF4A	RRM2	9606.ENSP00000363524	9606.ENSP00000353770	0	0	0	0	0.811	0	0	0.346	0.871
KIF4A	CENPF	9606.ENSP00000363524	9606.ENSP00000355922	0	0	0	0	0.842	0	0	0.5	0.917
KIF4A	UBE2T	9606.ENSP00000363524	9606.ENSP00000356243	0	0	0	0	0.43	0.077	0	0.124	0.499
KIF4A	KIF14	9606.ENSP00000363524	9606.ENSP00000356319	0	0	0	0.616	0.785	0.284	0	0.851	0.891
KIF4A	ASPM	9606.ENSP00000363524	9606.ENSP00000356379	0	0	0	0	0.951	0.243	0	0.554	0.982
KIF4A	MKI67	9606.ENSP00000363524	9606.ENSP00000357643	0	0	0	0	0.865	0.102	0	0.254	0.902
KIF4A	CEP55	9606.ENSP00000363524	9606.ENSP00000360540	0	0	0	0	0.825	0.056	0	0.54	0.917
KIF4A	STIL	9606.ENSP00000363524	9606.ENSP00000360944	0	0	0	0	0.573	0	0	0.149	0.621
KIF4A	CDCA8	9606.ENSP00000363524	9606.ENSP00000362146	0	0	0	0	0.889	0	0	0.531	0.946
KIF4A	HJURP	9606.ENSP00000363524	9606.ENSP00000414109	0	0	0	0	0.81	0	0	0.431	0.887
KIF4A	PTTG1	9606.ENSP00000363524	9606.ENSP00000377536	0	0	0	0	0.789	0	0	0.55	0.901
KIF4A	NUSAP1	9606.ENSP00000363524	9606.ENSP00000453403	0	0	0	0	0.859	0	0	0.517	0.929
KIF4A	CDK1	9606.ENSP00000363524	9606.ENSP00000378699	0	0	0	0	0.942	0.152	0	0.668	0.982
KIF4A	TOP2A	9606.ENSP00000363524	9606.ENSP00000411532	0	0	0	0	0.971	0	0	0.721	0.991
KLF9	ATP1B2	9606.ENSP00000366330	9606.ENSP00000250111	0	0	0	0	0	0	0	0.47	0.47
KNG1	F9	9606.ENSP00000265023	9606.ENSP00000218099	0	0	0	0	0.149	0.056	0	0.629	0.676
KNG1	AFM	9606.ENSP00000265023	9606.ENSP00000226355	0	0	0	0	0.198	0.072	0	0.397	0.513
KNG1	APOC3	9606.ENSP00000265023	9606.ENSP00000227667	0	0	0	0	0.245	0	0	0.25	0.409
KNG1	TTR	9606.ENSP00000265023	9606.ENSP00000237014	0	0	0	0	0.143	0	0	0.414	0.476
KNG1	RBP4	9606.ENSP00000265023	9606.ENSP00000360522	0	0	0	0	0.134	0	0	0.337	0.401
KNG1	FOS	9606.ENSP00000265023	9606.ENSP00000306245	0	0	0	0	0	0	0	0.427	0.426
KNG1	ITIH1	9606.ENSP00000265023	9606.ENSP00000273283	0	0	0	0	0.135	0	0	0.396	0.455
KNG1	APOA5	9606.ENSP00000265023	9606.ENSP00000445002	0	0	0	0	0.178	0	0	0.373	0.463
KNG1	CTSV	9606.ENSP00000265023	9606.ENSP00000445052	0	0	0	0	0	0.459	0	0.096	0.49
KNG1	TF	9606.ENSP00000265023	9606.ENSP00000385834	0	0	0	0	0.108	0	0	0.484	0.52
KNG1	HPX	9606.ENSP00000265023	9606.ENSP00000265983	0	0	0	0	0.172	0	0	0.504	0.572
KNG1	ITIH4	9606.ENSP00000265023	9606.ENSP00000266041	0	0	0	0	0.11	0	0	0.541	0.574
KNG1	AHSG	9606.ENSP00000265023	9606.ENSP00000393887	0	0	0	0	0.23	0	0	0.561	0.648
KNG1	APOM	9606.ENSP00000265023	9606.ENSP00000365081	0	0	0	0	0.224	0	0	0.617	0.69
KNG1	FGA	9606.ENSP00000265023	9606.ENSP00000306361	0	0	0	0	0.295	0.368	0	0.428	0.723
KNG1	A2M	9606.ENSP00000265023	9606.ENSP00000323929	0	0	0	0	0.066	0.065	0.3	0.608	0.728
KNG1	SERPINC1	9606.ENSP00000265023	9606.ENSP00000356671	0	0	0	0	0.281	0	0	0.686	0.765
KNG1	F2	9606.ENSP00000265023	9606.ENSP00000308541	0	0	0	0	0.217	0.225	0.5	0.601	0.862
KNG1	EDNRB	9606.ENSP00000265023	9606.ENSP00000366416	0	0	0	0	0	0	0.8	0.468	0.889
KNOP1	CENPU	9606.ENSP00000219837	9606.ENSP00000281453	0	0	0	0	0.067	0.233	0	0.242	0.41
KNTC1	TRIP13	9606.ENSP00000328236	9606.ENSP00000166345	0	0	0	0	0.458	0	0	0.218	0.558
KNTC1	CENPM	9606.ENSP00000328236	9606.ENSP00000215980	0	0	0	0	0.37	0	0	0.275	0.524
KNTC1	OIP5	9606.ENSP00000328236	9606.ENSP00000220514	0	0	0	0	0.584	0	0	0.075	0.599
KNTC1	RAD51AP1	9606.ENSP00000328236	9606.ENSP00000228843	0	0	0	0	0.692	0	0	0.206	0.745
KNTC1	DLGAP5	9606.ENSP00000328236	9606.ENSP00000247191	0	0	0	0	0.737	0	0	0.26	0.797
KNTC1	CCNB1	9606.ENSP00000328236	9606.ENSP00000256442	0	0	0	0	0.753	0.145	0	0.279	0.835
KNTC1	MCM4	9606.ENSP00000328236	9606.ENSP00000262105	0	0	0	0	0.494	0	0	0.275	0.618
KNTC1	MCM2	9606.ENSP00000328236	9606.ENSP00000265056	0	0	0	0	0.658	0	0	0.167	0.703
KNTC1	ANLN	9606.ENSP00000328236	9606.ENSP00000265748	0	0	0	0	0.642	0	0	0.154	0.684
KNTC1	CDCA5	9606.ENSP00000328236	9606.ENSP00000275517	0	0	0	0	0.585	0	0	0.292	0.694
KNTC1	CENPU	9606.ENSP00000328236	9606.ENSP00000281453	0	0	0	0	0.571	0	0	0.204	0.643
KNTC1	BUB1B	9606.ENSP00000328236	9606.ENSP00000287598	0	0	0	0	0.777	0	0	0.507	0.886
KNTC1	MELK	9606.ENSP00000328236	9606.ENSP00000298048	0	0	0	0	0.719	0	0	0.165	0.755
KNTC1	KIAA0101	9606.ENSP00000328236	9606.ENSP00000300035	0	0	0	0	0.618	0	0	0.093	0.639
KNTC1	CDT1	9606.ENSP00000328236	9606.ENSP00000301019	0	0	0	0	0.392	0	0	0.113	0.437
KNTC1	BUB1	9606.ENSP00000328236	9606.ENSP00000302530	0	0	0	0	0.815	0	0	0.558	0.914
KNTC1	CKAP2L	9606.ENSP00000328236	9606.ENSP00000305204	0	0	0	0	0.452	0	0	0.054	0.459
KNTC1	FANCI	9606.ENSP00000328236	9606.ENSP00000310842	0	0	0	0	0.693	0	0	0.214	0.749
KNTC1	TYMS	9606.ENSP00000328236	9606.ENSP00000315644	0	0	0	0	0.57	0	0	0.09	0.592
KNTC1	CDCA2	9606.ENSP00000328236	9606.ENSP00000328228	0	0	0	0	0.449	0	0	0.206	0.543
KNTC1	CDKN3	9606.ENSP00000328236	9606.ENSP00000335357	0	0	0	0	0.396	0	0	0.053	0.403
KNTC1	STIL	9606.ENSP00000328236	9606.ENSP00000360944	0	0	0	0	0.36	0	0	0.125	0.416
KNTC1	PTTG1	9606.ENSP00000328236	9606.ENSP00000377536	0	0	0	0	0.331	0	0	0.334	0.536
KNTC1	HJURP	9606.ENSP00000328236	9606.ENSP00000414109	0	0	0	0	0.381	0	0	0.285	0.539
KNTC1	FOXM1	9606.ENSP00000328236	9606.ENSP00000342307	0	0	0	0	0.425	0	0	0.262	0.558
KNTC1	KIF14	9606.ENSP00000328236	9606.ENSP00000356319	0	0	0	0	0.561	0	0	0.107	0.592
KNTC1	RRM2	9606.ENSP00000328236	9606.ENSP00000353770	0	0	0	0	0.608	0	0	0.083	0.625
KNTC1	SGOL2	9606.ENSP00000328236	9606.ENSP00000350447	0	0	0	0	0.463	0	0	0.333	0.626
KNTC1	KIF4A	9606.ENSP00000328236	9606.ENSP00000363524	0	0	0	0	0.546	0	0	0.213	0.628
KNTC1	CENPK	9606.ENSP00000328236	9606.ENSP00000379911	0	0	0	0	0.66	0	0	0.181	0.71
KNTC1	MKI67	9606.ENSP00000328236	9606.ENSP00000357643	0	0	0	0	0.655	0	0	0.211	0.716
KNTC1	NUSAP1	9606.ENSP00000328236	9606.ENSP00000453403	0	0	0	0	0.714	0	0	0.283	0.786
KNTC1	CEP55	9606.ENSP00000328236	9606.ENSP00000360540	0	0	0	0	0.645	0	0	0.494	0.813
KNTC1	TOP2A	9606.ENSP00000328236	9606.ENSP00000411532	0	0	0	0	0.779	0	0	0.3	0.839
KNTC1	CDCA8	9606.ENSP00000328236	9606.ENSP00000362146	0	0	0	0	0.655	0	0	0.663	0.879
KNTC1	CDK1	9606.ENSP00000328236	9606.ENSP00000378699	0	0	0	0	0.851	0	0	0.253	0.884
KNTC1	CENPF	9606.ENSP00000328236	9606.ENSP00000355922	0	0	0	0	0.801	0	0	0.491	0.894
KNTC1	ASPM	9606.ENSP00000328236	9606.ENSP00000356379	0	0	0	0	0.877	0.151	0	0.249	0.914
LAMB3	LAMC2	9606.ENSP00000375778	9606.ENSP00000264144	0	0	0	0.552	0.381	0.464	0.9	0.906	0.978
LAMB3	ITGA2	9606.ENSP00000375778	9606.ENSP00000296585	0	0	0	0	0.122	0.103	0.9	0.365	0.943
LAMB3	MMP14	9606.ENSP00000375778	9606.ENSP00000308208	0	0	0	0	0.184	0	0.9	0.202	0.929
LAMB3	ITGA11	9606.ENSP00000375778	9606.ENSP00000327290	0	0	0	0	0.063	0.103	0.6	0.167	0.682
LAMB3	KIF14	9606.ENSP00000375778	9606.ENSP00000356319	0	0	0	0	0	0.27	0	0.302	0.468
LAMC2	CHRD	9606.ENSP00000264144	9606.ENSP00000204604	0	0	0	0	0	0.102	0	0.398	0.436
LAMC2	ITGA11	9606.ENSP00000264144	9606.ENSP00000327290	0	0	0	0	0.062	0.153	0.6	0.379	0.776
LAMC2	MMP14	9606.ENSP00000264144	9606.ENSP00000308208	0	0	0	0	0.069	0	0.9	0.321	0.931
LAMC2	ITGA2	9606.ENSP00000264144	9606.ENSP00000296585	0	0	0	0	0.117	0.153	0.9	0.336	0.943
LAMC2	LAMB3	9606.ENSP00000264144	9606.ENSP00000375778	0	0	0	0.552	0.381	0.464	0.9	0.906	0.978
LCAT	APOC3	9606.ENSP00000264005	9606.ENSP00000227667	0	0	0	0	0.086	0	0.72	0.654	0.903
LCAT	GPIHBP1	9606.ENSP00000264005	9606.ENSP00000480053	0	0	0	0	0.062	0	0	0.407	0.419
LCAT	HPX	9606.ENSP00000264005	9606.ENSP00000265983	0	0	0	0	0.093	0	0	0.386	0.419
LCAT	A2M	9606.ENSP00000264005	9606.ENSP00000323929	0	0	0	0	0.062	0.27	0	0.453	0.593
LCAT	SAA2	9606.ENSP00000264005	9606.ENSP00000436126	0	0	0	0	0.062	0	0.54	0.149	0.6
LCAT	SAA4	9606.ENSP00000264005	9606.ENSP00000278222	0	0	0	0	0.063	0	0.54	0.302	0.672
LCAT	APOF	9606.ENSP00000264005	9606.ENSP00000381250	0	0	0	0	0.082	0	0.54	0.502	0.771
LCAT	HPR	9606.ENSP00000264005	9606.ENSP00000441828	0	0	0	0	0.063	0	0.72	0.316	0.804
LCAT	APOM	9606.ENSP00000264005	9606.ENSP00000365081	0	0	0	0	0.082	0	0.72	0.595	0.886
LCAT	APOC2	9606.ENSP00000264005	9606.ENSP00000466775	0	0	0	0	0.063	0	0.72	0.653	0.901
LCAT	APOA5	9606.ENSP00000264005	9606.ENSP00000445002	0	0	0	0	0.084	0	0.72	0.663	0.906
LGI4	FXYD1	9606.ENSP00000312273	9606.ENSP00000481244	0	0	0	0	0.338	0	0	0.157	0.418
LIFR	TFCP2L1	9606.ENSP00000263409	9606.ENSP00000263707	0	0	0	0	0	0	0	0.43	0.43
LRG1	AFM	9606.ENSP00000302621	9606.ENSP00000226355	0	0	0	0	0.065	0	0	0.561	0.571
LRG1	TTR	9606.ENSP00000302621	9606.ENSP00000237014	0	0	0	0	0.062	0.104	0	0.46	0.506
LRG1	C6	9606.ENSP00000302621	9606.ENSP00000263413	0	0	0	0	0.065	0	0	0.39	0.405
LRG1	HPX	9606.ENSP00000302621	9606.ENSP00000265983	0	0	0	0	0.077	0	0	0.529	0.547
LRG1	ITIH4	9606.ENSP00000302621	9606.ENSP00000266041	0	0	0	0	0.082	0	0	0.417	0.441
LRG1	AZGP1	9606.ENSP00000302621	9606.ENSP00000292401	0	0	0	0	0.063	0	0	0.47	0.482
LRG1	RBP4	9606.ENSP00000302621	9606.ENSP00000360522	0	0	0	0	0.065	0	0	0.406	0.42
LRG1	A2M	9606.ENSP00000302621	9606.ENSP00000323929	0	0	0	0	0.064	0.105	0	0.391	0.445
LRG1	AHSG	9606.ENSP00000302621	9606.ENSP00000393887	0	0	0	0	0.065	0	0	0.504	0.516
LRG1	TF	9606.ENSP00000302621	9606.ENSP00000385834	0	0	0	0	0.076	0	0	0.556	0.572
MAPK13	FOSB	9606.ENSP00000211287	9606.ENSP00000245919	0	0	0	0	0	0.248	0.6	0.131	0.715
MAPK13	FOS	9606.ENSP00000211287	9606.ENSP00000306245	0	0	0	0	0	0.248	0.8	0.311	0.887
MAT1A	MTHFD1	9606.ENSP00000361287	9606.ENSP00000216605	0	0	0	0	0.062	0.098	0	0.506	0.546
MAT1A	FGA	9606.ENSP00000361287	9606.ENSP00000306361	0	0	0	0	0.405	0	0	0.255	0.538
MAT1A	PKM	9606.ENSP00000361287	9606.ENSP00000320171	0.166	0	0	0	0.063	0.091	0	0.262	0.405
MAT1A	TAT	9606.ENSP00000361287	9606.ENSP00000348234	0.075	0	0	0	0.162	0	0.9	0.254	0.934
MAT1A	C8A	9606.ENSP00000361287	9606.ENSP00000354458	0	0	0	0	0.288	0	0	0.397	0.553
MAT1A	SERPINC1	9606.ENSP00000361287	9606.ENSP00000356671	0	0	0	0	0.287	0	0	0.246	0.44
MAT1A	ADHFE1	9606.ENSP00000361287	9606.ENSP00000379865	0.07	0	0	0	0.063	0.373	0	0.146	0.471
MAT1A	CPS1	9606.ENSP00000361287	9606.ENSP00000402608	0.135	0	0	0	0.224	0	0	0.363	0.535
MAT1A	GNMT	9606.ENSP00000361287	9606.ENSP00000361894	0	0	0	0	0.145	0	0	0.739	0.767
MATN2	COMP	9606.ENSP00000254898	9606.ENSP00000222271	0	0	0	0	0	0.079	0	0.569	0.586
MATN2	COL1A1	9606.ENSP00000254898	9606.ENSP00000225964	0	0	0	0	0.223	0.341	0	0.253	0.584
MCM2	TRIP13	9606.ENSP00000265056	9606.ENSP00000166345	0	0	0	0	0.805	0	0	0.222	0.842
MCM2	CENPM	9606.ENSP00000265056	9606.ENSP00000215980	0	0	0	0	0.736	0	0	0.188	0.776
MCM2	OIP5	9606.ENSP00000265056	9606.ENSP00000220514	0	0	0	0	0.78	0	0	0	0.78
MCM2	RAD51AP1	9606.ENSP00000265056	9606.ENSP00000228843	0	0	0	0	0.694	0	0	0.331	0.787
MCM2	DLGAP5	9606.ENSP00000265056	9606.ENSP00000247191	0	0	0	0	0.691	0	0	0.182	0.737
MCM2	CCNB1	9606.ENSP00000265056	9606.ENSP00000256442	0	0	0	0	0.809	0.213	0	0.604	0.935
MCM2	MCM4	9606.ENSP00000265056	9606.ENSP00000262105	0	0	0	0.75	0.999	0.997	0.9	0.964	0.999
MCM2	PKMYT1	9606.ENSP00000265056	9606.ENSP00000262300	0	0	0	0	0.61	0	0	0.353	0.737
MCM2	E2F3	9606.ENSP00000265056	9606.ENSP00000262904	0	0	0	0	0.153	0.122	0	0.426	0.536
MCM2	CDCA2	9606.ENSP00000265056	9606.ENSP00000328228	0	0	0	0	0.383	0	0	0.205	0.489
MCM2	UBE2T	9606.ENSP00000265056	9606.ENSP00000356243	0	0	0	0	0.41	0.104	0	0.186	0.532
MCM2	KIF14	9606.ENSP00000265056	9606.ENSP00000356319	0	0	0	0	0.31	0.282	0	0.224	0.582
MCM2	ANLN	9606.ENSP00000265056	9606.ENSP00000265748	0	0	0	0	0.523	0	0	0.201	0.603
MCM2	CDKN3	9606.ENSP00000265056	9606.ENSP00000335357	0	0	0	0	0.567	0.067	0	0.229	0.661
MCM2	CEP55	9606.ENSP00000265056	9606.ENSP00000360540	0	0	0	0	0.642	0	0	0.162	0.687
MCM2	CDCA5	9606.ENSP00000265056	9606.ENSP00000275517	0	0	0	0	0.607	0	0	0.248	0.692
MCM2	KNTC1	9606.ENSP00000265056	9606.ENSP00000328236	0	0	0	0	0.658	0	0	0.167	0.703
MCM2	KIAA0101	9606.ENSP00000265056	9606.ENSP00000300035	0	0	0	0	0.69	0	0	0.145	0.724
MCM2	CENPF	9606.ENSP00000265056	9606.ENSP00000355922	0	0	0	0	0.596	0	0	0.358	0.729
MCM2	CENPU	9606.ENSP00000265056	9606.ENSP00000281453	0	0	0	0	0.669	0	0	0.22	0.731
MCM2	MKI67	9606.ENSP00000265056	9606.ENSP00000357643	0	0	0	0	0.593	0	0	0.407	0.748
MCM2	ASPM	9606.ENSP00000265056	9606.ENSP00000356379	0	0	0	0	0.722	0.059	0	0.155	0.76
MCM2	PTTG1	9606.ENSP00000265056	9606.ENSP00000377536	0	0	0	0	0.677	0	0	0.391	0.795
MCM2	KIF4A	9606.ENSP00000265056	9606.ENSP00000363524	0	0	0	0	0.756	0.057	0	0.223	0.805
MCM2	BUB1B	9606.ENSP00000265056	9606.ENSP00000287598	0	0	0	0	0.69	0.056	0	0.39	0.806
MCM2	BUB1	9606.ENSP00000265056	9606.ENSP00000302530	0	0	0	0	0.687	0.056	0	0.46	0.826
MCM2	HJURP	9606.ENSP00000265056	9606.ENSP00000414109	0	0	0	0	0.618	0.27	0	0.454	0.834
MCM2	MELK	9606.ENSP00000265056	9606.ENSP00000298048	0	0	0	0	0.806	0.063	0	0.248	0.851
MCM2	CDCA8	9606.ENSP00000265056	9606.ENSP00000362146	0	0	0	0	0.812	0	0	0.256	0.854
MCM2	NUSAP1	9606.ENSP00000265056	9606.ENSP00000453403	0	0	0	0	0.795	0	0	0.394	0.87
MCM2	FOXM1	9606.ENSP00000265056	9606.ENSP00000342307	0	0	0	0	0.766	0.056	0	0.473	0.873
MCM2	FANCI	9606.ENSP00000265056	9606.ENSP00000310842	0	0	0	0	0.67	0.27	0	0.723	0.927
MCM2	TOP2A	9606.ENSP00000265056	9606.ENSP00000411532	0	0	0	0	0.811	0.066	0	0.655	0.934
MCM2	RRM2	9606.ENSP00000265056	9606.ENSP00000353770	0	0	0	0	0.927	0	0	0.485	0.961
MCM2	CDK1	9606.ENSP00000265056	9606.ENSP00000378699	0	0	0	0	0.942	0.143	0	0.722	0.985
MCM2	TYMS	9606.ENSP00000265056	9606.ENSP00000315644	0	0	0	0	0.98	0	0	0.31	0.986
MCM2	CDT1	9606.ENSP00000265056	9606.ENSP00000301019	0	0	0	0	0.944	0.434	0.9	0.994	0.999
MCM4	TRIP13	9606.ENSP00000262105	9606.ENSP00000166345	0	0	0	0	0.806	0	0	0.202	0.839
MCM4	CENPM	9606.ENSP00000262105	9606.ENSP00000215980	0	0	0	0	0.672	0	0	0.21	0.73
MCM4	OIP5	9606.ENSP00000262105	9606.ENSP00000220514	0	0	0	0	0.732	0	0	0	0.732
MCM4	RAD51AP1	9606.ENSP00000262105	9606.ENSP00000228843	0	0	0	0	0.644	0	0	0.202	0.704
MCM4	DLGAP5	9606.ENSP00000262105	9606.ENSP00000247191	0	0	0	0	0.772	0	0	0.157	0.8
MCM4	CCNB1	9606.ENSP00000262105	9606.ENSP00000256442	0	0	0	0	0.79	0.165	0	0.522	0.908
MCM4	UBE2T	9606.ENSP00000262105	9606.ENSP00000356243	0	0	0	0	0.428	0.104	0	0.14	0.521
MCM4	E2F3	9606.ENSP00000262105	9606.ENSP00000262904	0	0	0	0	0.12	0.126	0	0.462	0.55
MCM4	PKMYT1	9606.ENSP00000262105	9606.ENSP00000262300	0	0	0	0	0.376	0	0	0.331	0.565
MCM4	KIF14	9606.ENSP00000262105	9606.ENSP00000356319	0	0	0	0	0.35	0.282	0	0.163	0.575
MCM4	KNTC1	9606.ENSP00000262105	9606.ENSP00000328236	0	0	0	0	0.494	0	0	0.275	0.618
MCM4	CENPU	9606.ENSP00000262105	9606.ENSP00000281453	0	0	0	0	0.547	0	0	0.22	0.631
MCM4	HJURP	9606.ENSP00000262105	9606.ENSP00000414109	0	0	0	0	0.583	0	0	0.213	0.658
MCM4	CDCA5	9606.ENSP00000262105	9606.ENSP00000275517	0	0	0	0	0.584	0	0	0.234	0.667
MCM4	CENPF	9606.ENSP00000262105	9606.ENSP00000355922	0	0	0	0	0.569	0	0	0.285	0.679
MCM4	MKI67	9606.ENSP00000262105	9606.ENSP00000357643	0	0	0	0	0.557	0	0	0.365	0.707
MCM4	FOXM1	9606.ENSP00000262105	9606.ENSP00000342307	0	0	0	0	0.642	0.056	0	0.209	0.709
MCM4	ANLN	9606.ENSP00000262105	9606.ENSP00000265748	0	0	0	0	0.608	0.27	0	0.095	0.718
MCM4	CEP55	9606.ENSP00000262105	9606.ENSP00000360540	0	0	0	0	0.682	0	0	0.17	0.725
MCM4	PTTG1	9606.ENSP00000262105	9606.ENSP00000377536	0	0	0	0	0.568	0	0	0.39	0.726
MCM4	KIAA0101	9606.ENSP00000262105	9606.ENSP00000300035	0	0	0	0	0.709	0	0	0.249	0.773
MCM4	FANCI	9606.ENSP00000262105	9606.ENSP00000310842	0	0	0	0	0.692	0	0	0.357	0.793
MCM4	CDKN3	9606.ENSP00000262105	9606.ENSP00000335357	0	0	0	0	0.737	0.099	0	0.243	0.805
MCM4	NUSAP1	9606.ENSP00000262105	9606.ENSP00000453403	0	0	0	0	0.791	0	0	0.194	0.824
MCM4	ASPM	9606.ENSP00000262105	9606.ENSP00000356379	0	0	0	0	0.79	0.059	0	0.235	0.836
MCM4	CDCA8	9606.ENSP00000262105	9606.ENSP00000362146	0	0	0	0	0.783	0	0	0.312	0.844
MCM4	MELK	9606.ENSP00000262105	9606.ENSP00000298048	0	0	0	0	0.808	0.059	0	0.21	0.845
MCM4	KIF4A	9606.ENSP00000262105	9606.ENSP00000363524	0	0	0	0	0.887	0.057	0	0.262	0.914
MCM4	TOP2A	9606.ENSP00000262105	9606.ENSP00000411532	0	0	0	0	0.848	0.066	0	0.509	0.924
MCM4	BUB1B	9606.ENSP00000262105	9606.ENSP00000287598	0	0	0	0	0.913	0.056	0	0.323	0.939
MCM4	RRM2	9606.ENSP00000262105	9606.ENSP00000353770	0	0	0	0	0.94	0	0	0.484	0.967
MCM4	TYMS	9606.ENSP00000262105	9606.ENSP00000315644	0	0	0	0	0.96	0	0	0.308	0.971
MCM4	BUB1	9606.ENSP00000262105	9606.ENSP00000302530	0	0	0	0	0.959	0.056	0	0.45	0.977
MCM4	CDK1	9606.ENSP00000262105	9606.ENSP00000378699	0	0	0	0	0.942	0.296	0	0.675	0.985
MCM4	CDT1	9606.ENSP00000262105	9606.ENSP00000301019	0	0	0	0	0.94	0.434	0.9	0.922	0.999
MCM4	MCM2	9606.ENSP00000262105	9606.ENSP00000265056	0	0	0	0.75	0.999	0.997	0.9	0.964	0.999
MELK	TRIP13	9606.ENSP00000298048	9606.ENSP00000166345	0	0	0	0	0.843	0	0	0.261	0.879
MELK	CENPM	9606.ENSP00000298048	9606.ENSP00000215980	0	0	0	0	0.795	0	0	0.21	0.831
MELK	OIP5	9606.ENSP00000298048	9606.ENSP00000220514	0	0	0	0	0.894	0	0	0.25	0.917
MELK	RAD51AP1	9606.ENSP00000298048	9606.ENSP00000228843	0	0	0	0	0.823	0	0	0.175	0.848
MELK	DLGAP5	9606.ENSP00000298048	9606.ENSP00000247191	0	0	0	0	0.942	0	0	0.506	0.97
MELK	CCNB1	9606.ENSP00000298048	9606.ENSP00000256442	0	0	0	0	0.921	0.183	0	0.471	0.963
MELK	MCM4	9606.ENSP00000298048	9606.ENSP00000262105	0	0	0	0	0.808	0.059	0	0.21	0.845
MELK	PKMYT1	9606.ENSP00000298048	9606.ENSP00000262300	0	0	0	0.579	0.54	0.151	0	0.285	0.637
MELK	MCM2	9606.ENSP00000298048	9606.ENSP00000265056	0	0	0	0	0.806	0.063	0	0.248	0.851
MELK	ANLN	9606.ENSP00000298048	9606.ENSP00000265748	0	0	0	0	0.829	0	0	0.379	0.89
MELK	CDCA5	9606.ENSP00000298048	9606.ENSP00000275517	0	0	0	0	0.792	0	0	0.401	0.87
MELK	CENPU	9606.ENSP00000298048	9606.ENSP00000281453	0	0	0	0	0.826	0	0	0.27	0.868
MELK	BUB1B	9606.ENSP00000298048	9606.ENSP00000287598	0	0	0	0	0.907	0.057	0	0.527	0.955
[truncated: 955 more rows]
